# Supplementary material for: Maternal opioid use is associated with altered placental bacterial DNA and activation of immune-apoptotic pathways
Source: NeuroImmune Pharm Ther. 2025 Dec 16;4(4):353–62. doi: 10.1515/nipt-2025-0011 (PMC12755123; doi:10.1515/nipt-2025-0011)
Supplement: Supplementary file 1 — Supplementary Material Details [file j_nipt-2025-0011_suppl_001.zip › Table S2 DEG.xlsx]

## Sheet: CSALvsHSAL_deg
gene_id	C_SAL1	C_SAL2	C_SAL3	C_SAL4	C_SAL5	H_SAL1	H_SAL2	H_SAL3	H_SAL4	H_SAL5	CSAL	HSAL	log2FoldChange	pvalue	padj	gene_name	gene_description
ENSMUSG00000025400	1.89182	2.46537	0	6.93761	1.39497	49.8249	71.4015	92.2048	11.7436	26.2019	2.53795	50.2753	-4.25468	3.98953e-10	8.21524e-06	Tac2	tachykinin 2 [Source:MGI Symbol;Acc:MGI:98476]
ENSMUSG00000021613	15.1345	15.614	1.68543	13.1044	22.3195	103.126	149.603	170.404	29.8928	61.5745	13.5716	102.92	-2.94632	1.04413e-08	0.000107504	Hapln1	hyaluronan and proteoglycan link protein 1 [Source:MGI Symbol;Acc:MGI:1337006]
ENSMUSG00000020805	93.6449	62.4561	120.508	40.8548	87.883	17.3808	17.0003	14.0058	33.0956	5.24039	81.0694	17.3446	2.21014	5.58367e-08	0.000304449	Slc13a5	solute carrier family 13 (sodium-dependent citrate transporter), member 5 [Source:MGI Symbol;Acc:MGI:3037150]
ENSMUSG00000048078	280.935	377.202	509.842	382.34	266.439	163.379	150.283	108.545	176.154	178.173	363.351	155.307	1.22921	5.91392e-08	0.000304449	Tenm4	teneurin transmembrane protein 4 [Source:MGI Symbol;Acc:MGI:2447063]
ENSMUSG00000026011	0	0.82179	1.68543	0.770846	4.18491	42.8726	44.8809	98.0405	5.338	3.93029	1.49259	39.0125	-4.83991	9.24106e-08	0.000309993	Ctla4	cytotoxic T-lymphocyte-associated protein 4 [Source:MGI Symbol;Acc:MGI:88556]
ENSMUSG00000040540	235.531	245.715	215.735	183.461	154.842	95.015	83.6417	74.6975	91.8136	129.7	207.057	94.9735	1.13367	9.24151e-08	0.000309993	Gm9770	predicted gene 9770 [Source:MGI Symbol;Acc:MGI:3708545]
ENSMUSG00000063415	1556.02	1634.54	2090.78	684.511	1047.62	402.076	513.41	224.093	617.073	437.572	1402.69	438.845	1.67591	1.05378e-07	0.000309993	Cyp26b1	cytochrome P450, family 26, subfamily b, polypeptide 1 [Source:MGI Symbol;Acc:MGI:2176159]
ENSMUSG00000065767	22.7018	41.0895	23.596	37.0006	65.5635	149.475	157.083	185.577	88.6108	64.1947	37.9903	128.988	-1.78187	6.49926e-07	0.00167291	Gm23849	predicted gene, 23849 [Source:MGI Symbol;Acc:MGI:5453626]
ENSMUSG00000021366	1904.11	1835.06	2100.04	1785.28	1156.43	928.134	841.857	804.166	1034.5	1069.04	1756.18	935.54	0.909754	7.60389e-07	0.00173977	Hivep1	human immunodeficiency virus type I enhancer binding protein 1 [Source:MGI Symbol;Acc:MGI:96100]
ENSMUSG00000078664	49.1872	20.5448	166.858	33.1464	48.8239	9.26976	13.6003	10.5043	11.7436	9.17068	63.7119	10.8577	2.543	1.03479e-06	0.00213084	Sprr2a1	small proline-rich protein 2A1 [Source:MGI Symbol;Acc:MGI:1330350]
ENSMUSG00000040314	4.72954	9.03969	3.37086	11.5627	30.6893	69.5232	289.006	580.073	24.5548	125.769	11.8784	217.785	-4.21747	1.25276e-06	0.0021503	Ctsg	cathepsin G [Source:MGI Symbol;Acc:MGI:88563]
ENSMUSG00000034160	3390.13	3984.86	3419.74	3669.23	4085.86	5240.89	5568.63	5445.92	6725.88	7514.71	3709.96	6099.21	-0.717233	1.26771e-06	0.0021503	Ogt	O-linked N-acetylglucosamine (GlcNAc) transferase (UDP-N-acetylglucosamine:polypeptide-N-acetylglucosaminyl transferase) [Source:MGI Symbol;Acc:MGI:1339639]
ENSMUSG00000108090	1.89182	0.82179	7.58443	4.62508	4.18491	13.9046	60.5212	129.554	4.2704	31.4423	3.8216	47.9384	-3.64927	1.35751e-06	0.0021503	Gm6637	predicted gene 6637 [Source:MGI Symbol;Acc:MGI:3642957]
ENSMUSG00000079620	796.454	514.441	1922.23	370.006	188.321	143.681	124.443	173.905	206.047	191.274	758.291	167.87	2.17683	1.73839e-06	0.00232045	Muc4	mucin 4 [Source:MGI Symbol;Acc:MGI:2153525]
ENSMUSG00000028635	462.549	533.342	543.551	280.588	442.205	170.332	264.525	165.735	143.058	258.089	452.447	200.348	1.17338	1.79201e-06	0.00232045	Edn2	endothelin 2 [Source:MGI Symbol;Acc:MGI:95284]
ENSMUSG00000084824	5.67545	4.10895	0	2.31254	4.18491	26.6505	25.1605	18.6744	18.1492	11.7909	3.25637	20.0851	-2.67685	1.80299e-06	0.00232045	Gm16344	predicted gene 16344 [Source:MGI Symbol;Acc:MGI:3840129]
ENSMUSG00000037202	20.81	64.9214	77.5298	96.3558	184.136	454.218	2807.78	3911.12	88.6108	905.277	88.7506	1633.4	-4.20379	2.16314e-06	0.00247399	Prf1	perforin 1 (pore forming protein) [Source:MGI Symbol;Acc:MGI:97551]
ENSMUSG00000030108	25.5395	17.2576	20.2252	57.0426	25.1094	155.268	134.643	408.502	40.5688	66.8149	29.0349	161.159	-2.46793	2.23507e-06	0.00247399	Slc6a13	solute carrier family 6 (neurotransmitter transporter, GABA), member 13 [Source:MGI Symbol;Acc:MGI:95629]
ENSMUSG00000027832	3.78363	1.64358	2.52814	10.021	2.78994	9.26976	50.321	51.3546	9.6084	60.2644	4.15326	36.1636	-3.0931	2.3726e-06	0.00247399	Ptx3	pentraxin related gene [Source:MGI Symbol;Acc:MGI:104641]
ENSMUSG00000023232	818.21	675.512	1083.73	598.177	541.248	420.615	357.687	354.813	384.336	390.409	743.375	381.572	0.963577	2.48188e-06	0.00247399	Serinc2	serine incorporator 2 [Source:MGI Symbol;Acc:MGI:1919132]
ENSMUSG00000027947	2668.41	2794.91	2654.55	2228.52	2155.23	1479.68	1727.24	1623.5	1690.01	1716.23	2500.32	1647.33	0.602182	2.52301e-06	0.00247399	Il6ra	interleukin 6 receptor, alpha [Source:MGI Symbol;Acc:MGI:105304]
ENSMUSG00000072941	2665.57	2259.92	2990.79	1564.82	1302.9	666.264	915.979	546.226	1315.28	900.036	2156.8	868.758	1.31187	3.72705e-06	0.00339431	Sod3	superoxide dismutase 3, extracellular [Source:MGI Symbol;Acc:MGI:103181]
ENSMUSG00000002055	42.5659	38.6241	48.0347	80.9388	83.6981	180.76	183.604	288.286	70.4616	178.173	58.7723	180.257	-1.62198	3.79123e-06	0.00339431	Spag5	sperm associated antigen 5 [Source:MGI Symbol;Acc:MGI:1927470]
ENSMUSG00000065503	55.8086	73.9611	69.9453	80.168	124.152	150.634	132.603	176.24	296.793	244.988	80.807	200.251	-1.31601	3.98833e-06	0.00342199	Mir351	microRNA 351 [Source:MGI Symbol;Acc:MGI:3619367]
ENSMUSG00000026220	158.913	104.367	430.627	13.1044	2.78994	2.31744	1.36003	10.5043	1.0676	2.62019	141.96	3.57392	5.32884	4.39414e-06	0.00361936	Slc16a14	solute carrier family 16 (monocarboxylic acid transporters), member 14 [Source:MGI Symbol;Acc:MGI:1919031]
ENSMUSG00000106874	198.641	152.031	325.288	117.939	64.1686	59.0947	46.2409	68.8618	43.7716	56.3342	171.614	54.8606	1.65192	5.21872e-06	0.00394524	Gm20186	predicted gene, 20186 [Source:MGI Symbol;Acc:MGI:5012371]
ENSMUSG00000042978	376.471	253.933	449.167	151.857	146.472	64.8883	86.3618	79.3661	146.261	91.7068	275.58	93.7168	1.55714	5.31475e-06	0.00394524	Sbk1	SH3-binding kinase 1 [Source:MGI Symbol;Acc:MGI:2135937]
ENSMUSG00000020593	1562.64	991.901	1441.88	946.599	781.182	309.378	257.045	163.401	786.821	326.214	1144.84	368.572	1.63543	5.36455e-06	0.00394524	Lpin1	lipin 1 [Source:MGI Symbol;Acc:MGI:1891340]
ENSMUSG00000020395	12.2968	8.2179	10.9553	10.021	13.9497	61.4121	40.8008	145.894	8.5408	47.1635	11.0881	60.7622	-2.46155	5.84464e-06	0.00410786	Itk	IL2 inducible T cell kinase [Source:MGI Symbol;Acc:MGI:96621]
ENSMUSG00000006403	1589.13	1449.64	2719.44	908.057	1155.03	650.042	629.013	555.563	638.425	859.423	1564.26	666.493	1.2314	5.98464e-06	0.00410786	Adamts4	a disintegrin-like and metallopeptidase (reprolysin type) with thrombospondin type 1 motif, 4 [Source:MGI Symbol;Acc:MGI:1339949]
ENSMUSG00000061436	725.511	851.375	572.203	745.408	231.565	274.617	275.406	187.911	190.033	286.911	625.212	242.975	1.36482	6.21791e-06	0.0041303	Hipk2	homeodomain interacting protein kinase 2 [Source:MGI Symbol;Acc:MGI:1314872]
ENSMUSG00000021614	613.894	1529.35	1051.71	918.848	1779.98	517.948	349.527	402.666	549.814	619.676	1178.76	487.926	1.27292	6.4238e-06	0.00413372	Vcan	versican [Source:MGI Symbol;Acc:MGI:102889]
ENSMUSG00000048108	0	0	0	0	0	6.95232	9.52019	36.1816	5.338	0	0	11.5984	-6.07952	6.80313e-06	0.00424515	Tmem72	transmembrane protein 72 [Source:MGI Symbol;Acc:MGI:2442707]
ENSMUSG00000040127	4.72954	2.46537	0	1.54169	8.36981	44.0313	25.8405	63.0261	4.2704	18.3414	3.42128	31.1019	-3.27767	7.74731e-06	0.0045494	Sdr9c7	4short chain dehydrogenase/reductase family 9C, member 7 [Source:MGI Symbol;Acc:MGI:1917311]
ENSMUSG00000060131	8.51317	15.614	7.58443	20.042	13.9497	31.2854	70.0414	140.058	20.2844	47.1635	13.1407	61.7665	-2.22992	7.86435e-06	0.0045494	Atp8b4	ATPase, class I, type 8B, member 4 [Source:MGI Symbol;Acc:MGI:1859664]
ENSMUSG00000006651	902.396	727.284	820.804	666.782	684.93	451.901	579.372	414.338	404.621	454.604	760.439	460.967	0.720168	7.9535e-06	0.0045494	Aplp1	amyloid beta (A4) precursor-like protein 1 [Source:MGI Symbol;Acc:MGI:88046]
ENSMUSG00000000861	29.3231	46.842	48.8775	30.063	26.5044	5.7936	8.84018	3.50145	20.2844	9.17068	36.322	9.51806	1.93094	8.32104e-06	0.004631	Bcl11a	B cell CLL/lymphoma 11A (zinc finger protein) [Source:MGI Symbol;Acc:MGI:106190]
ENSMUSG00000035914	287.556	299.953	561.248	251.296	315.263	161.062	150.283	124.885	156.937	205.685	343.063	159.77	1.10462	8.60652e-06	0.00466383	Cd276	CD276 antigen [Source:MGI Symbol;Acc:MGI:2183926]
ENSMUSG00000035969	4109.97	2683.14	3226.75	2465.94	1852.52	1327.89	1470.19	1292.03	1266.17	1886.54	2867.66	1448.57	0.98565	9.52529e-06	0.00502936	Rusc2	RUN and SH3 domain containing 2 [Source:MGI Symbol;Acc:MGI:2140371]
ENSMUSG00000022156	45.4036	199.695	183.712	195.024	566.357	1083.4	5276.23	7592.31	313.874	1645.48	238.038	3182.26	-3.74177	1.18248e-05	0.00592384	Gzme	granzyme E [Source:MGI Symbol;Acc:MGI:109265]
ENSMUSG00000022157	0	2.46537	0	1.54169	4.18491	8.11104	33.3207	30.3459	4.2704	15.7212	1.63839	18.3538	-3.60245	1.24475e-05	0.00592384	Mcpt8	mast cell protease 8 [Source:MGI Symbol;Acc:MGI:1261780]
ENSMUSG00000040284	87.9694	575.253	476.977	627.469	1604.21	3060.18	15821.9	21545.6	1004.61	5503.72	674.376	9387.19	-3.7994	1.26473e-05	0.00592384	Gzmg	granzyme G [Source:MGI Symbol;Acc:MGI:109253]
ENSMUSG00000051279	55.8086	69.8522	166.015	28.5213	43.244	2.31744	9.52019	11.6715	26.69	20.9615	72.6882	14.2321	2.36329	1.3103e-05	0.00592384	Gdf6	growth differentiation factor 6 [Source:MGI Symbol;Acc:MGI:95689]
ENSMUSG00000032207	12.2968	23.0101	9.26986	30.8338	19.5296	110.078	71.4015	210.087	37.366	24.8918	18.988	90.7649	-2.25316	1.34657e-05	0.00592384	Lipc	lipase, hepatic [Source:MGI Symbol;Acc:MGI:96216]
ENSMUSG00000031530	979.96	1094.62	1264.07	764.679	775.603	436.837	548.091	350.145	612.803	603.955	975.788	510.366	0.935274	1.35525e-05	0.00592384	Dusp4	dual specificity phosphatase 4 [Source:MGI Symbol;Acc:MGI:2442191]
ENSMUSG00000044034	22.7018	27.9409	14.3261	26.2088	47.4289	50.9837	234.605	156.398	33.0956	100.877	27.7213	115.192	-2.07268	1.3593e-05	0.00592384	Npb	neuropeptide B [Source:MGI Symbol;Acc:MGI:2387153]
ENSMUSG00000059256	113.509	542.382	557.034	619.76	1853.91	2991.81	15889.9	19688.6	920.271	5328.16	737.32	8963.75	-3.60412	1.37882e-05	0.00592384	Gzmd	granzyme D [Source:MGI Symbol;Acc:MGI:109255]
ENSMUSG00000079293	79.4563	84.6444	117.98	111.773	142.287	275.775	204.684	238.098	154.802	189.964	107.228	212.665	-0.993399	1.3915e-05	0.00592384	Clec7a	C-type lectin domain family 7, member a [Source:MGI Symbol;Acc:MGI:1861431]
ENSMUSG00000041565	3.78363	4.93074	3.37086	6.93761	5.57987	27.8093	29.2406	26.8444	6.4056	23.5817	4.92054	22.7763	-2.21502	1.40962e-05	0.00592384	L3mbtl4	L3MBTL4 histone methyl-lysine binding protein [Source:MGI Symbol;Acc:MGI:2444889]
ENSMUSG00000015441	105.942	558.817	530.068	592.01	1951.56	3405.48	15551.2	22299.6	1107.1	5840.41	747.679	9640.76	-3.68903	1.49512e-05	0.00594858	Gzmf	granzyme F [Source:MGI Symbol;Acc:MGI:109254]
ENSMUSG00000071713	623.353	718.245	922.773	254.379	405.936	140.205	159.123	93.3719	295.725	279.051	584.937	193.495	1.59727	1.50194e-05	0.00594858	Csf2rb	colony stimulating factor 2 receptor, beta, low-affinity (granulocyte-macrophage) [Source:MGI Symbol;Acc:MGI:1339759]
ENSMUSG00000014686	0	0.82179	0	0.770846	0	12.7459	14.9603	36.1816	1.0676	5.24039	0.318527	14.0392	-5.20176	1.50307e-05	0.00594858	Ceacam16	carcinoembryonic antigen-related cell adhesion molecule 16 [Source:MGI Symbol;Acc:MGI:2685615]
ENSMUSG00000003123	1955.19	844.8	969.122	661.386	453.365	169.173	264.525	190.245	581.842	288.221	976.773	298.801	1.7089	1.53592e-05	0.00594858	Lipe	lipase, hormone sensitive [Source:MGI Symbol;Acc:MGI:96790]
ENSMUSG00000000739	1.89182	6.57432	2.52814	5.39592	5.57987	15.0634	36.0407	16.3401	20.2844	14.4111	4.39402	20.4279	-2.24656	1.55994e-05	0.00594858	Sult5a1	sulfotransferase family 5A, member 1 [Source:MGI Symbol;Acc:MGI:1931463]
ENSMUSG00000038037	431.334	206.269	202.252	102.523	94.8579	44.0313	68.6814	58.3575	86.4756	73.3654	207.447	66.1822	1.64869	1.59891e-05	0.00597865	Socs1	suppressor of cytokine signaling 1 [Source:MGI Symbol;Acc:MGI:1354910]
ENSMUSG00000015437	4.72954	41.0895	33.7086	37.7715	114.387	234.061	945.899	1657.35	70.4616	393.029	46.3373	660.161	-3.83738	1.65335e-05	0.00597865	Gzmb	granzyme B [Source:MGI Symbol;Acc:MGI:109267]
ENSMUSG00000030162	1256.17	1834.24	1269.13	2594.67	3551.59	7455.2	6338.41	7633.16	2528.08	5050.42	2101.16	5801.05	-1.46546	1.66567e-05	0.00597865	Olr1	oxidized low density lipoprotein (lectin-like) receptor 1 [Source:MGI Symbol;Acc:MGI:1261434]
ENSMUSG00000072487	22.7018	23.8319	20.2252	16.1878	20.9245	1.15872	6.80014	4.6686	8.5408	1.3101	20.7742	4.49567	2.13575	1.68396e-05	0.00597865	Mroh5	maestro heat-like repeat family member 5 [Source:MGI Symbol;Acc:MGI:2685474]
ENSMUSG00000040093	1418.86	1067.51	1330.65	968.183	869.065	578.201	570.532	636.096	838.066	573.822	1130.85	639.344	0.823351	1.77986e-05	0.00603198	Bmf	BCL2 modifying factor [Source:MGI Symbol;Acc:MGI:2176433]
ENSMUSG00000033624	443.631	696.056	642.991	538.821	518.928	383.536	272.686	263.776	370.457	343.245	568.086	326.74	0.800391	1.80428e-05	0.00603198	Pdpr	pyruvate dehydrogenase phosphatase regulatory subunit [Source:MGI Symbol;Acc:MGI:2442188]
ENSMUSG00000003849	17.9722	38.6241	26.9669	46.2508	41.8491	82.2691	70.0414	88.7033	104.625	60.2644	34.3326	81.1806	-1.24372	1.81007e-05	0.00603198	Nqo1	NAD(P)H dehydrogenase, quinone 1 [Source:MGI Symbol;Acc:MGI:103187]
ENSMUSG00000010362	572.274	481.569	412.93	563.488	530.088	966.372	1343.71	1266.36	635.222	779.507	512.07	998.233	-0.964055	1.81615e-05	0.00603198	Rdm1	RAD52 motif 1 [Source:MGI Symbol;Acc:MGI:1913849]
ENSMUSG00000109311	5.67545	11.5051	2.52814	9.25015	11.1597	42.8726	48.281	88.7033	12.8112	15.7212	8.02371	41.6779	-2.39133	1.93372e-05	0.00619187	AI314278	expressed sequence AI314278 [Source:MGI Symbol;Acc:MGI:2141898]
ENSMUSG00000026360	127.698	102.724	234.275	474.841	294.338	570.09	754.815	1224.34	420.635	962.921	246.775	786.56	-1.67217	1.95152e-05	0.00619187	Rgs2	regulator of G-protein signaling 2 [Source:MGI Symbol;Acc:MGI:1098271]
ENSMUSG00000094910	119.184	150.388	263.77	57.0426	71.1434	10.4285	10.8802	23.343	74.732	17.0313	132.306	27.283	2.28177	1.98071e-05	0.00619187	D430019H16Rik	RIKEN cDNA D430019H16 gene [Source:MGI Symbol;Acc:MGI:2443127]
ENSMUSG00000084965	1.89182	0	2.52814	0.770846	1.39497	0	9.52019	73.5304	23.4872	15.7212	1.31715	24.4518	-4.23015	1.98457e-05	0.00619187	Gm13857	predicted gene 13857 [Source:MGI Symbol;Acc:MGI:3649688]
ENSMUSG00000020738	119.184	87.1098	53.9337	80.168	118.572	774.025	93.1619	336.139	573.301	113.978	91.7936	378.121	-2.04405	2.01612e-05	0.00619641	Sumo2	small ubiquitin-like modifier 2 [Source:MGI Symbol;Acc:MGI:2158813]
ENSMUSG00000030142	4.72954	8.2179	11.798	2.31254	23.7145	35.9203	43.5209	85.2019	33.0956	26.2019	10.1545	44.7881	-2.19863	2.14151e-05	0.00648498	Clec4e	C-type lectin domain family 4, member e [Source:MGI Symbol;Acc:MGI:1861232]
ENSMUSG00000030114	2.83772	9.03969	10.9553	15.4169	19.5296	34.7616	220.324	331.47	12.8112	78.6058	11.5558	135.595	-3.56101	2.22226e-05	0.00658539	Klrg1	killer cell lectin-like receptor subfamily G, member 1 [Source:MGI Symbol;Acc:MGI:1355294]
ENSMUSG00000022657	0	2.46537	5.05629	6.16677	8.36981	25.4918	78.8816	78.199	2.1352	20.9615	4.41165	41.1338	-3.25293	2.23862e-05	0.00658539	Cd96	CD96 antigen [Source:MGI Symbol;Acc:MGI:1934368]
ENSMUSG00000048546	1910.73	1457.03	1931.5	1463.07	1131.32	880.627	929.579	744.641	987.53	1052.01	1578.73	918.877	0.781447	2.44939e-05	0.00710392	Tob2	transducer of ERBB2, 2 [Source:MGI Symbol;Acc:MGI:1888525]
ENSMUSG00000031443	31.215	26.2973	27.8096	43.1674	30.6893	34.7616	167.963	162.234	39.5012	170.313	31.8357	114.955	-1.85171	2.50375e-05	0.00716074	F7	coagulation factor VII [Source:MGI Symbol;Acc:MGI:109325]
ENSMUSG00000030748	3250.14	1861.35	2620	1942.53	1651.64	835.437	1236.95	1000.25	1592.86	962.921	2265.13	1125.68	1.00857	2.66951e-05	0.00743688	Il4ra	interleukin 4 receptor, alpha [Source:MGI Symbol;Acc:MGI:105367]
ENSMUSG00000053716	1336.57	1017.38	1225.31	928.099	608.206	388.171	409.368	353.646	530.597	728.414	1023.11	482.039	1.08741	2.67336e-05	0.00743688	Dusp7	dual specificity phosphatase 7 [Source:MGI Symbol;Acc:MGI:2387100]
ENSMUSG00000020387	243.098	133.952	207.308	155.711	79.5132	53.3011	72.0815	80.5333	71.5292	78.6058	163.916	71.2102	1.20725	2.74453e-05	0.00743688	Jade2	jade family PHD finger 2 [Source:MGI Symbol;Acc:MGI:1924151]
ENSMUSG00000079298	0.945908	7.39611	6.74172	3.08338	16.7396	18.5395	61.8813	130.721	9.6084	30.1322	6.98135	50.1764	-2.89213	2.74477e-05	0.00743688	Klrb1b	killer cell lectin-like receptor subfamily B member 1B [Source:MGI Symbol;Acc:MGI:107539]
ENSMUSG00000039057	47.2954	49.3074	189.611	57.8135	34.8742	16.2221	4.7601	0	26.69	13.101	75.7803	12.1546	2.65224	2.86779e-05	0.00764548	Myo16	myosin XVI [Source:MGI Symbol;Acc:MGI:2685951]
ENSMUSG00000079186	31.215	263.795	178.656	185.774	659.82	1390.46	5871.92	9263.66	320.28	1741.12	263.852	3717.49	-3.81738	2.91961e-05	0.00764548	Gzmc	granzyme C [Source:MGI Symbol;Acc:MGI:109256]
ENSMUSG00000029861	28.3772	52.5946	86.7996	33.1464	100.438	18.5395	9.52019	17.5072	28.8252	11.7909	60.2711	17.2366	1.8065	2.96827e-05	0.00764548	Fam131b	family with sequence similarity 131, member B [Source:MGI Symbol;Acc:MGI:1923406]
ENSMUSG00000032726	572.274	528.411	386.806	414.715	281.784	237.537	232.565	154.064	241.278	264.64	436.798	226.017	0.952332	2.97027e-05	0.00764548	Bmp8a	bone morphogenetic protein 8a [Source:MGI Symbol;Acc:MGI:104515]
ENSMUSG00000027913	661.19	331.181	617.71	117.939	277.599	34.7616	79.5616	121.384	161.208	155.901	401.124	110.563	1.861	3.05989e-05	0.00769631	Crct1	cysteine-rich C-terminal 1 [Source:MGI Symbol;Acc:MGI:1921425]
ENSMUSG00000036040	120.13	62.4561	76.687	54.7301	27.8994	15.0634	14.9603	21.0087	34.1632	26.2019	68.3806	22.2795	1.63289	3.06477e-05	0.00769631	Adamtsl2	ADAMTS-like 2 [Source:MGI Symbol;Acc:MGI:1925044]
ENSMUSG00000041020	34.0527	108.476	104.497	105.606	175.766	178.443	447.449	532.22	135.585	501.767	105.68	359.093	-1.76828	3.10384e-05	0.00770051	Map7d2	MAP7 domain containing 2 [Source:MGI Symbol;Acc:MGI:1917474]
ENSMUSG00000070704	0	0	2.52814	3.08338	1.39497	16.2221	18.3604	39.6831	3.2028	7.86058	1.4013	17.0658	-3.57569	3.19162e-05	0.00782402	Ugt2b36	UDP glucuronosyltransferase 2 family, polypeptide B36 [Source:MGI Symbol;Acc:MGI:3576103]
ENSMUSG00000114392	0	2.46537	1.68543	3.85423	13.9497	33.6029	108.802	164.568	9.6084	37.9928	4.39094	70.9149	-4.07229	3.25497e-05	0.00788544	Gm8961	predicted gene 8961 [Source:MGI Symbol;Acc:MGI:3642932]
ENSMUSG00000033453	1783.98	2606.72	3738.28	2218.49	1760.45	857.452	837.777	548.56	1594.99	1290.45	2421.59	1025.85	1.23952	3.38964e-05	0.00811566	Adamts15	a disintegrin-like and metallopeptidase (reprolysin type) with thrombospondin type 1 motif, 15 [Source:MGI Symbol;Acc:MGI:2449569]
ENSMUSG00000039533	0	0	1.68543	1.54169	1.39497	11.5872	12.9203	44.3517	2.1352	6.55048	0.924418	15.509	-4.08264	3.42882e-05	0.00811566	Mmd2	monocyte to macrophage differentiation-associated 2 [Source:MGI Symbol;Acc:MGI:1922354]
ENSMUSG00000060726	0	3.28716	1.68543	1.54169	11.1597	18.5395	25.8405	60.6918	5.338	26.2019	3.53481	27.3223	-3.06466	3.49822e-05	0.00818584	Tmsb15a	thymosin beta 15a [Source:MGI Symbol;Acc:MGI:1925728]
ENSMUSG00000043279	1278.87	1166.94	1225.31	1191.73	859.301	685.962	717.415	713.128	818.849	808.33	1144.43	748.737	0.613656	3.60617e-05	0.00834363	Trim56	tripartite motif-containing 56 [Source:MGI Symbol;Acc:MGI:2685298]
ENSMUSG00000051431	0	1.64358	1.68543	2.31254	1.39497	4.63488	23.8005	46.686	2.1352	13.101	1.4073	18.0715	-3.65805	3.67854e-05	0.0084165	Gpr87	G protein-coupled receptor 87 [Source:MGI Symbol;Acc:MGI:1934133]
ENSMUSG00000103050	17.0263	9.86148	6.74172	8.47931	11.1597	82.2691	19.7204	122.551	17.0816	23.5817	10.6537	53.0407	-2.31796	3.79709e-05	0.00859227	Gm38273	predicted gene, 38273 [Source:MGI Symbol;Acc:MGI:5611501]
ENSMUSG00000039911	5093.71	4141.82	7178.24	4011.48	3286.55	2203.88	2557.53	1793.91	2872.91	2861.25	4742.36	2457.9	0.948299	3.86513e-05	0.00859345	Spsb1	splA/ryanodine receptor domain and SOCS box containing 1 [Source:MGI Symbol;Acc:MGI:1921896]
ENSMUSG00000102742	69.0513	98.6148	159.273	91.7307	64.1686	45.1901	31.9607	54.856	30.9604	41.9231	96.5677	40.978	1.25098	3.88107e-05	0.00859345	Pcdhga11	protocadherin gamma subfamily A, 11 [Source:MGI Symbol;Acc:MGI:1935228]
ENSMUSG00000081007	0	0	0	2.31254	1.39497	16.2221	17.0003	53.6889	0	9.17068	0.741501	19.2164	-4.71907	4.24843e-05	0.00909505	Gm11543	predicted gene 11543 [Source:MGI Symbol;Acc:MGI:3705877]
ENSMUSG00000000817	0.945908	0.82179	5.05629	5.39592	2.78994	15.0634	19.0404	44.3517	8.5408	11.7909	3.00197	19.7574	-2.6951	4.25904e-05	0.00909505	Fasl	Fas ligand (TNF superfamily, member 6) [Source:MGI Symbol;Acc:MGI:99255]
ENSMUSG00000003379	18.9182	24.6537	7.58443	13.8752	15.3447	2.31744	3.40007	1.16715	3.2028	5.24039	16.0752	3.06557	2.39378	4.27132e-05	0.00909505	Cd79a	CD79A antigen (immunoglobulin-associated alpha) [Source:MGI Symbol;Acc:MGI:101774]
ENSMUSG00000086370	93.6449	106.833	64.0463	98.6683	100.438	169.173	142.803	256.773	172.951	146.731	92.726	177.686	-0.937967	4.28428e-05	0.00909505	Ftx	Ftx transcript, Xist regulator (non-protein coding) [Source:MGI Symbol;Acc:MGI:1926128]
ENSMUSG00000090307	85.1317	83.8226	203.094	27.7505	72.5384	12.7459	22.4405	9.33719	49.1096	19.6514	94.4675	22.6569	2.05587	4.47476e-05	0.00940248	1700071M16Rik	RIKEN cDNA 1700071M16 gene [Source:MGI Symbol;Acc:MGI:1920754]
ENSMUSG00000070504	5.67545	22.1883	10.9553	13.8752	65.5635	127.459	428.409	609.252	23.4872	171.623	23.6516	272.046	-3.53637	4.67318e-05	0.00964889	Fcrl6	Fc receptor-like 6 [Source:MGI Symbol;Acc:MGI:3618339]
ENSMUSG00000025241	786.049	1045.32	1039.91	916.536	753.283	645.407	553.531	521.716	660.845	546.31	908.219	585.562	0.634509	4.68575e-05	0.00964889	Fyco1	FYVE and coiled-coil domain containing 1 [Source:MGI Symbol;Acc:MGI:107277]
ENSMUSG00000016024	1101.04	1295.96	2784.33	2103.64	2568.14	2075.27	10967.3	8043.99	2486.44	8750.14	1970.62	6464.62	-1.71405	4.86866e-05	0.00990285	Lbp	lipopolysaccharide binding protein [Source:MGI Symbol;Acc:MGI:1098776]
ENSMUSG00000108171	37.8363	9.03969	32.8659	11.5627	6.97484	0	2.72006	5.83575	2.1352	2.62019	19.6559	2.66224	2.89273	4.93619e-05	0.00990285	Gm43915	predicted gene, 43915 [Source:MGI Symbol;Acc:MGI:5690307]
ENSMUSG00000113669	0	4.10895	2.52814	6.16677	9.76478	19.6982	57.1212	109.712	4.2704	11.7909	4.51373	40.5185	-3.20435	4.98103e-05	0.00990285	Gm36723	predicted gene, 36723 [Source:MGI Symbol;Acc:MGI:5595882]
ENSMUSG00000034156	6.62135	4.10895	2.52814	0.770846	2.78994	6.95232	38.0808	45.5188	4.2704	27.512	3.36385	24.4669	-2.87618	5.00144e-05	0.00990285	Tspoap1	TSPO associated protein 1 [Source:MGI Symbol;Acc:MGI:2450877]
ENSMUSG00000013846	3543.37	3418.65	3544.46	3592.14	3402.33	2530.64	2346.05	2359.98	3007.43	2432.85	3500.19	2535.39	0.465395	5.14643e-05	0.0100148	St3gal1	ST3 beta-galactoside alpha-2,3-sialyltransferase 1 [Source:MGI Symbol;Acc:MGI:98304]
ENSMUSG00000024754	641.325	664.828	724.735	565.801	581.702	431.044	393.048	452.854	466.541	457.224	635.678	440.142	0.532817	5.18028e-05	0.0100148	Tmem2	transmembrane protein 2 [Source:MGI Symbol;Acc:MGI:1890373]
ENSMUSG00000025185	438.901	186.546	168.543	197.337	48.8239	28.968	58.4812	61.8589	100.354	43.2332	208.03	58.5791	1.82808	5.20391e-05	0.0100148	Loxl4	lysyl oxidase-like 4 [Source:MGI Symbol;Acc:MGI:1914823]
ENSMUSG00000024074	6083.13	6096.04	6331.32	5662.63	6003.95	4602.43	4655.37	4178.39	4931.25	4553.9	6035.41	4584.27	0.396664	5.29602e-05	0.0100409	Crim1	cysteine rich transmembrane BMP regulator 1 (chordin like) [Source:MGI Symbol;Acc:MGI:1354756]
ENSMUSG00000039952	13316.5	11535.5	11247.7	11384.6	7602.58	6668.43	6619.94	6146.21	7194.56	7808.18	11017.4	6887.46	0.677897	5.31498e-05	0.0100409	Dag1	dystroglycan 1 [Source:MGI Symbol;Acc:MGI:101864]
ENSMUSG00000071669	405.794	283.518	304.22	319.901	160.421	158.745	190.404	114.381	132.382	136.25	294.771	146.432	1.00837	5.41976e-05	0.0100869	Snx29	sorting nexin 29 [Source:MGI Symbol;Acc:MGI:1921728]
ENSMUSG00000020183	598.76	1111.06	1394.69	717.658	807.687	466.964	291.726	267.277	641.628	378.618	925.971	409.243	1.1788	5.48405e-05	0.0100869	Cpm	carboxypeptidase M [Source:MGI Symbol;Acc:MGI:1917824]
ENSMUSG00000078452	5.67545	11.5051	6.74172	19.2712	18.1346	61.4121	34.6807	59.5246	18.1492	36.6827	12.2656	42.0899	-1.78739	5.48629e-05	0.0100869	Raet1d	retinoic acid early transcript delta [Source:MGI Symbol;Acc:MGI:1861032]
ENSMUSG00000000532	3221.76	2587.82	3566.37	2973.92	1954.35	1415.96	1728.6	1064.44	1636.63	1995.28	2860.84	1568.18	0.867597	5.53811e-05	0.0100921	Acvr1b	activin A receptor, type 1B [Source:MGI Symbol;Acc:MGI:1338944]
ENSMUSG00000041287	28.3772	23.8319	26.9669	34.6881	13.9497	66.047	97.242	138.891	33.0956	48.4736	25.5628	76.7498	-1.57468	5.67676e-05	0.010254	Sox15	SRY (sex determining region Y)-box 15 [Source:MGI Symbol;Acc:MGI:98363]
ENSMUSG00000090570	29.3231	14.7922	15.1689	8.47931	8.36981	4.63488	0.680014	0	3.2028	2.62019	15.2267	2.22758	2.8415	5.87847e-05	0.010526	Gm17041	predicted gene 17041 [Source:MGI Symbol;Acc:MGI:4937868]
ENSMUSG00000026395	130.535	141.348	178.656	209.67	149.262	254.918	269.966	435.347	266.9	260.709	161.894	297.568	-0.875014	6.19479e-05	0.0109968	Ptprc	protein tyrosine phosphatase, receptor type, C [Source:MGI Symbol;Acc:MGI:97810]
ENSMUSG00000078956	95.5367	108.476	53.9337	95.5849	59.9837	20.8569	31.9607	12.8386	39.5012	51.0938	82.7031	31.2502	1.41071	6.39994e-05	0.0111617	Gm14221	predicted gene 14221 [Source:MGI Symbol;Acc:MGI:3650696]
ENSMUSG00000096969	36.8904	27.1191	24.4387	27.7505	9.76478	3.47616	7.48015	11.6715	3.2028	7.86058	25.1927	6.73824	1.91865	6.43932e-05	0.0111617	4930535I16Rik	RIKEN cDNA 4930535I16 gene [Source:MGI Symbol;Acc:MGI:1922470]
ENSMUSG00000019876	21.7559	19.723	21.0679	32.3755	27.8994	120.507	64.6013	126.052	21.352	56.3342	24.5643	77.7693	-1.66256	6.45025e-05	0.0111617	Pkib	protein kinase inhibitor beta, cAMP dependent, testis specific [Source:MGI Symbol;Acc:MGI:101937]
ENSMUSG00000031709	737.808	750.294	928.672	719.199	544.038	431.044	364.487	221.758	514.583	412.68	736.002	388.911	0.921223	6.59142e-05	0.0113109	Tbc1d9	TBC1 domain family, member 9 [Source:MGI Symbol;Acc:MGI:1918560]
ENSMUSG00000054003	2.83772	4.10895	12.6407	0	8.36981	34.7616	130.563	211.254	9.6084	40.613	5.59144	85.3599	-3.94511	6.71172e-05	0.0113719	Tdrd9	tudor domain containing 9 [Source:MGI Symbol;Acc:MGI:1921941]
ENSMUSG00000085396	1417.92	1705.21	1462.11	1896.28	1766.03	2833.07	2250.17	2431.17	2137.34	2672.6	1649.51	2464.87	-0.579251	6.73746e-05	0.0113719	Firre	functional intergenic repeating RNA element [Source:MGI Symbol;Acc:MGI:2147989]
ENSMUSG00000049556	37.8363	23.0101	62.3609	20.042	15.3447	9.26976	8.84018	8.17004	8.5408	10.4808	31.7188	9.06031	1.82129	6.81848e-05	0.0114151	Lingo1	leucine rich repeat and Ig domain containing 1 [Source:MGI Symbol;Acc:MGI:1915522]
ENSMUSG00000003051	2925.69	1952.57	3025.35	2004.2	1706.05	1194.64	1207.02	1071.44	1774.35	999.604	2322.77	1249.41	0.894613	6.97686e-05	0.0115861	Elf3	E74-like factor 3 [Source:MGI Symbol;Acc:MGI:1101781]
ENSMUSG00000064272	95.5367	39.4459	85.1142	13.8752	32.0843	3.47616	13.6003	22.1758	10.676	11.7909	53.2113	12.3438	2.10674	7.65645e-05	0.0126129	Gpbar1	G protein-coupled bile acid receptor 1 [Source:MGI Symbol;Acc:MGI:2653863]
ENSMUSG00000027860	471.062	486.5	616.024	464.82	454.76	339.505	262.485	268.444	369.39	345.866	498.633	317.138	0.655908	8.38768e-05	0.0137079	Vangl1	VANGL planar cell polarity 1 [Source:MGI Symbol;Acc:MGI:2159344]
ENSMUSG00000032079	148.508	46.0202	74.1589	20.8128	26.5044	2.31744	6.12012	4.6686	33.0956	7.86058	63.2008	10.8125	2.54798	8.55273e-05	0.0138675	Apoa5	apolipoprotein A-V [Source:MGI Symbol;Acc:MGI:1913363]
ENSMUSG00000027360	43.5118	27.9409	28.6523	51.6467	34.8742	85.7452	105.402	381.658	64.056	52.4039	37.3252	137.853	-1.88315	8.77911e-05	0.0140823	Hdc	histidine decarboxylase [Source:MGI Symbol;Acc:MGI:96062]
ENSMUSG00000048424	0	0	0	0	0	8.11104	8.84018	17.5072	0	2.62019	0	7.41573	-5.43684	8.84932e-05	0.0140823	Ranbp3l	RAN binding protein 3-like [Source:MGI Symbol;Acc:MGI:2444654]
ENSMUSG00000020393	4373.88	4331.66	3830.14	3699.29	3024.29	2088.01	2546.65	1960.81	2154.42	3135.06	3851.85	2376.99	0.696688	8.89034e-05	0.0140823	Kremen1	kringle containing transmembrane protein 1 [Source:MGI Symbol;Acc:MGI:1933988]
ENSMUSG00000075217	32.1609	22.1883	182.026	13.1044	4.18491	0	2.04004	7.0029	2.1352	1.3101	50.733	2.49765	4.35018	9.19681e-05	0.0144565	4833423E24Rik	RIKEN cDNA 4833423E24 gene [Source:MGI Symbol;Acc:MGI:2687041]
ENSMUSG00000050556	249.72	205.448	171.071	280.588	124.152	81.1104	82.2817	60.6918	99.2868	151.971	206.196	95.0684	1.12454	9.33607e-05	0.0145429	Kcnb1	potassium voltage gated channel, Shab-related subfamily, member 1 [Source:MGI Symbol;Acc:MGI:96666]
ENSMUSG00000053101	7.56726	22.1883	21.0679	18.5003	36.2692	34.7616	82.9617	145.894	45.9068	44.5433	21.1186	70.8134	-1.76402	9.39302e-05	0.0145429	Gpr141	G protein-coupled receptor 141 [Source:MGI Symbol;Acc:MGI:2672983]
ENSMUSG00000021990	993.203	625.382	936.256	729.22	644.476	396.282	410.728	559.064	541.273	410.06	785.707	463.482	0.762308	9.53395e-05	0.0145457	Spata13	spermatogenesis associated 13 [Source:MGI Symbol;Acc:MGI:104838]
ENSMUSG00000059149	313.095	219.418	950.582	52.4175	20.9245	11.5872	23.8005	42.0174	45.9068	19.6514	311.288	28.5927	3.4448	9.5361e-05	0.0145457	Mfsd4a	major facilitator superfamily domain containing 4A [Source:MGI Symbol;Acc:MGI:2442786]
ENSMUSG00000039197	317.825	362.409	353.097	336.86	387.801	487.821	541.291	636.096	458.001	478.185	351.599	520.279	-0.567283	9.77179e-05	0.0147956	Adk	adenosine kinase [Source:MGI Symbol;Acc:MGI:87930]
ENSMUSG00000074272	1474.67	1048.6	2739.67	995.162	820.242	790.247	524.971	476.197	624.546	669.459	1415.67	617.084	1.19864	9.95335e-05	0.0148526	Ceacam1	carcinoembryonic antigen-related cell adhesion molecule 1 [Source:MGI Symbol;Acc:MGI:1347245]
ENSMUSG00000035671	1752.77	1677.27	2445.56	1508.55	1304.3	662.788	903.058	422.508	838.066	1290.45	1737.69	823.373	1.07791	9.9537e-05	0.0148526	Zswim4	zinc finger SWIM-type containing 4 [Source:MGI Symbol;Acc:MGI:2443726]
ENSMUSG00000049073	0.945908	0	0	0.770846	0	4.63488	11.5602	15.1729	5.338	3.93029	0.343351	8.12727	-4.42651	0.000100936	0.0149531	Olfr985	olfactory receptor 985 [Source:MGI Symbol;Acc:MGI:3030819]
ENSMUSG00000062960	1802.9	2421.82	2341.9	1532.44	1948.77	1107.74	1351.87	1244.18	1433.79	1308.79	2009.57	1289.27	0.640176	0.000103431	0.0151123	Kdr	kinase insert domain protein receptor [Source:MGI Symbol;Acc:MGI:96683]
ENSMUSG00000069072	41.6199	101.902	91.0132	66.2928	161.816	25.4918	24.4805	32.6802	58.718	20.9615	92.5288	32.4664	1.50416	0.000103479	0.0151123	Slc7a14	solute carrier family 7 (cationic amino acid transporter, y+ system), member 14 [Source:MGI Symbol;Acc:MGI:3040688]
ENSMUSG00000026009	2.83772	0.82179	6.74172	12.3335	9.76478	9.26976	56.4412	65.3604	22.4196	20.9615	6.49991	34.8905	-2.44263	0.000104547	0.0151607	Icos	inducible T cell co-stimulator [Source:MGI Symbol;Acc:MGI:1858745]
ENSMUSG00000039662	1608.04	1512.09	1741.89	1567.9	1294.53	1049.8	1108.42	850.852	912.798	1224.94	1544.89	1029.36	0.586339	0.000105697	0.0152203	Icmt	isoprenylcysteine carboxyl methyltransferase [Source:MGI Symbol;Acc:MGI:1888594]
ENSMUSG00000033124	852.263	581.827	583.159	532.655	417.096	362.679	357.687	276.614	318.145	393.029	593.4	341.631	0.797689	0.000108365	0.0153929	Atg9a	autophagy related 9A [Source:MGI Symbol;Acc:MGI:2138446]
ENSMUSG00000022876	12.2968	9.03969	6.74172	16.9586	9.76478	28.968	36.0407	60.6918	18.1492	26.2019	10.9603	34.0103	-1.62563	0.00010839	0.0153929	Samsn1	SAM domain, SH3 domain and nuclear localization signals, 1 [Source:MGI Symbol;Acc:MGI:1914992]
ENSMUSG00000068373	2.83772	4.10895	1.68543	8.47931	1.39497	16.2221	29.2406	77.0318	4.2704	10.4808	3.70128	27.4491	-2.84825	0.00011206	0.015805	D430041D05Rik	RIKEN cDNA D430041D05 gene [Source:MGI Symbol;Acc:MGI:2181743]
ENSMUSG00000042109	85.1317	147.922	218.263	98.6683	53.0088	27.8093	44.8809	44.3517	46.9744	65.5048	120.599	45.9042	1.40132	0.000117151	0.0164106	Csdc2	cold shock domain containing C2, RNA binding [Source:MGI Symbol;Acc:MGI:2146027]
ENSMUSG00000063632	954.421	1157.08	1746.1	894.952	771.418	137.888	182.924	65.3604	668.318	497.837	1104.8	310.465	1.83204	0.000118723	0.0165185	Sox11	SRY (sex determining region Y)-box 11 [Source:MGI Symbol;Acc:MGI:98359]
ENSMUSG00000068129	0.945908	1.64358	7.58443	8.47931	16.7396	22.0157	135.323	203.084	7.4732	69.4351	7.07857	87.4661	-3.65098	0.000120307	0.0166171	Cst7	cystatin F (leukocystatin) [Source:MGI Symbol;Acc:MGI:1298217]
ENSMUSG00000031273	34.0527	54.2382	28.6523	47.0216	15.3447	174.967	102.002	164.568	28.8252	100.877	35.8619	114.248	-1.65864	0.000121045	0.0166171	Col4a6	collagen, type IV, alpha 6 [Source:MGI Symbol;Acc:MGI:2152695]
ENSMUSG00000087693	54.8627	50.1292	95.2268	34.6881	25.1094	10.4285	10.2002	12.8386	22.4196	28.8221	52.0032	16.9418	1.64436	0.000123545	0.0168299	Gm16191	predicted gene 16191 [Source:MGI Symbol;Acc:MGI:3801759]
ENSMUSG00000026556	126.752	93.6841	192.982	74.7721	68.3535	46.3488	51.001	66.5275	27.7576	35.3726	111.309	45.4015	1.29466	0.000125505	0.0168299	Vangl2	VANGL planar cell polarity 2 [Source:MGI Symbol;Acc:MGI:2135272]
ENSMUSG00000089953	9.45908	17.2576	3.37086	22.3545	4.18491	42.8726	71.4015	133.055	16.014	22.2716	11.3254	57.1229	-2.31337	0.000125774	0.0168299	Rnf224	ring finger protein 224 [Source:MGI Symbol;Acc:MGI:2685603]
ENSMUSG00000054008	4526.17	3408.79	2874.5	3077.22	1848.33	1749.67	1870.04	1309.54	1641.97	2001.83	3147	1714.61	0.876321	0.000125865	0.0168299	Ndst1	N-deacetylase/N-sulfotransferase (heparan glucosaminyl) 1 [Source:MGI Symbol;Acc:MGI:104719]
ENSMUSG00000022098	6295.02	5239.73	7029.93	4928.79	3686.9	2936.19	3197.43	2685.61	3104.58	4086.19	5436.07	3202	0.763844	0.000131541	0.0173713	Bmp1	bone morphogenetic protein 1 [Source:MGI Symbol;Acc:MGI:88176]
ENSMUSG00000042724	419.983	267.082	251.972	272.879	145.077	120.507	140.083	89.8705	172.951	132.32	271.399	131.146	1.0501	0.000131601	0.0173713	Map3k9	mitogen-activated protein kinase kinase kinase 9 [Source:MGI Symbol;Acc:MGI:2449952]
ENSMUSG00000085433	105.942	95.3277	148.318	151.857	87.883	70.6819	51.001	32.6802	53.38	78.6058	117.865	57.2698	1.05179	0.000134555	0.0176481	Gm16001	predicted gene 16001 [Source:MGI Symbol;Acc:MGI:3802119]
ENSMUSG00000079042	22.7018	65.7432	16.0116	64.7511	61.3786	214.363	124.443	161.067	82.2052	89.0866	46.1173	134.233	-1.54371	0.000139379	0.0181651	Apela	apelin receptor early endogenous ligand [Source:MGI Symbol;Acc:MGI:3642370]
ENSMUSG00000031565	13709	15315.7	21078.8	10985.3	13527	7776.17	8840.86	6580.39	9074.6	10978.6	14923.2	8650.13	0.786793	0.000142559	0.0182463	Fgfr1	fibroblast growth factor receptor 1 [Source:MGI Symbol;Acc:MGI:95522]
ENSMUSG00000059434	11.3509	8.2179	8.42715	6.93761	13.9497	27.8093	25.8405	45.5188	21.352	17.0313	9.77665	27.5104	-1.52624	0.000143364	0.0182463	Gckr	glucokinase regulatory protein [Source:MGI Symbol;Acc:MGI:1096345]
ENSMUSG00000022323	108.779	133.13	122.194	208.899	244.12	351.092	354.287	379.323	309.604	220.096	163.424	322.881	-0.988006	0.000143498	0.0182463	Rida	reactive intermediate imine deaminase A homolog [Source:MGI Symbol;Acc:MGI:1095401]
ENSMUSG00000025318	20.81	17.2576	21.0679	12.3335	18.1346	1.15872	6.12012	0	8.5408	2.62019	17.9207	3.68797	2.20388	0.000143546	0.0182463	Jph3	junctophilin 3 [Source:MGI Symbol;Acc:MGI:1891497]
ENSMUSG00000023243	4312.39	4220.71	4992.24	2788.15	3331.19	1418.27	1249.87	788.993	2774.69	2435.47	3928.94	1733.46	1.18071	0.000149529	0.0188902	Kcnk5	potassium channel, subfamily K, member 5 [Source:MGI Symbol;Acc:MGI:1336175]
ENSMUSG00000116991	0	0	0.842715	0	0	4.63488	19.0404	11.6715	0	5.24039	0.168543	8.11743	-5.00637	0.000153572	0.0192636	AC109255.2	RNA binding motif, single stranded interacting protein 2 (Rbms2) pseudogene
ENSMUSG00000071714	79.4563	73.9611	101.968	52.4175	47.4289	27.8093	29.2406	39.6831	42.704	28.8221	71.0465	33.6518	1.08658	0.000154356	0.0192636	Csf2rb2	colony stimulating factor 2 receptor, beta 2, low-affinity (granulocyte-macrophage) [Source:MGI Symbol;Acc:MGI:1339760]
ENSMUSG00000030156	4.72954	0.82179	8.42715	2.31254	8.36981	15.0634	48.281	60.6918	10.676	7.86058	4.93217	28.5145	-2.57769	0.000159166	0.0197442	Cd69	CD69 antigen [Source:MGI Symbol;Acc:MGI:88343]
ENSMUSG00000092074	32.1609	33.6934	21.9106	24.6671	47.4289	41.7139	96.562	154.064	45.9068	86.4664	31.9722	84.9426	-1.42371	0.000160578	0.0198001	Dynlt1a	dynein light chain Tctex-type 1A [Source:MGI Symbol;Acc:MGI:3807506]
ENSMUSG00000055053	1476.56	850.553	1548.91	812.472	557.987	351.092	540.611	546.226	433.446	620.986	1049.3	498.472	1.07444	0.000162998	0.0199007	Nfic	nuclear factor I/C [Source:MGI Symbol;Acc:MGI:109591]
ENSMUSG00000031803	1955.19	1039.56	2221.4	1090.75	683.535	499.408	677.974	510.044	860.486	600.024	1398.09	629.587	1.15106	0.000163326	0.0199007	B3gnt3	UDP-GlcNAc:betaGal beta-1,3-N-acetylglucosaminyltransferase 3 [Source:MGI Symbol;Acc:MGI:2152535]
ENSMUSG00000006731	2911.5	1686.31	2851.75	1474.63	1357.3	797.199	1119.98	795.996	1306.74	1160.75	2056.3	1036.13	0.988889	0.000165341	0.0200276	B4galnt1	beta-1,4-N-acetyl-galactosaminyl transferase 1 [Source:MGI Symbol;Acc:MGI:1342057]
ENSMUSG00000113049	86.0776	91.2187	138.205	84.0222	124.152	250.283	168.643	252.104	147.329	161.142	104.735	195.9	-0.905675	0.000167257	0.0201413	Gm48544	predicted gene, 48544 [Source:MGI Symbol;Acc:MGI:6098092]
ENSMUSG00000024027	17.9722	10.6833	4.21357	26.9796	12.5547	59.0947	80.9217	109.712	11.7436	36.6827	14.4807	59.6309	-2.03871	0.000172244	0.0206213	Glp1r	glucagon-like peptide 1 receptor [Source:MGI Symbol;Acc:MGI:99571]
ENSMUSG00000032348	32.1609	23.8319	33.7086	37.7715	46.034	60.2534	71.4015	126.052	56.5828	61.5745	34.7014	75.1729	-1.12584	0.000174988	0.020805	Gsta4	glutathione S-transferase, alpha 4 [Source:MGI Symbol;Acc:MGI:1309515]
ENSMUSG00000018507	580.787	694.413	597.485	1083.81	906.73	2035.87	1576.27	1882.61	790.024	1477.79	772.645	1552.51	-1.00684	0.000175799	0.020805	Trpv2	transient receptor potential cation channel, subfamily V, member 2 [Source:MGI Symbol;Acc:MGI:1341836]
ENSMUSG00000069892	489.034	822.612	1047.49	451.716	652.845	169.173	102.682	86.369	547.679	229.267	692.74	227.034	1.61023	0.000182356	0.0214576	9930111J21Rik2	RIKEN cDNA 9930111J21 gene 2 [Source:MGI Symbol;Acc:MGI:3711310]
ENSMUSG00000068923	709.431	717.423	1585.15	439.382	442.205	201.617	261.125	129.554	479.353	345.866	778.717	283.503	1.45819	0.000184158	0.0215465	Syt11	synaptotagmin XI [Source:MGI Symbol;Acc:MGI:1859547]
ENSMUSG00000042804	608.219	281.052	719.678	177.295	136.707	106.602	137.363	123.718	188.965	119.219	384.59	135.173	1.50881	0.000185207	0.0215468	Gpr153	G protein-coupled receptor 153 [Source:MGI Symbol;Acc:MGI:1916157]
ENSMUSG00000041453	1277.92	1023.13	830.917	1140.08	1700.47	1910.73	2146.12	3157.14	2722.38	1447.66	1194.5	2276.81	-0.931468	0.000189292	0.0218984	Rpl21	ribosomal protein L21 [Source:MGI Symbol;Acc:MGI:1278340]
ENSMUSG00000022754	29.3231	45.1985	76.687	54.7301	72.5384	103.126	129.203	129.554	92.8812	100.877	55.6954	111.128	-1.00542	0.000194006	0.0223183	Tmem45a	transmembrane protein 45a [Source:MGI Symbol;Acc:MGI:1913122]
ENSMUSG00000048481	239.315	179.15	202.252	136.44	135.312	83.4278	105.402	81.7004	82.2052	133.63	178.494	97.2731	0.878748	0.000197658	0.0225463	Mypop	Myb-related transcription factor, partner of profilin [Source:MGI Symbol;Acc:MGI:2446472]
ENSMUSG00000030340	1160.63	511.153	991.032	430.903	227.38	159.903	180.204	74.6975	305.334	352.416	664.22	214.511	1.63184	0.000198178	0.0225463	Scnn1a	sodium channel, nonvoltage-gated 1 alpha [Source:MGI Symbol;Acc:MGI:101782]
ENSMUSG00000027702	12.2968	13.9704	36.2367	11.5627	29.2943	18.5395	138.723	50.1874	60.8532	93.0169	20.6722	72.264	-1.82135	0.000199564	0.0225792	Lrrc34	leucine rich repeat containing 34 [Source:MGI Symbol;Acc:MGI:1919077]
ENSMUSG00000062115	1973.16	1424.16	2333.48	1224.1	700.274	549.233	721.495	671.111	649.101	1007.46	1531.04	719.681	1.0898	0.000200801	0.0225951	Rai1	retinoic acid induced 1 [Source:MGI Symbol;Acc:MGI:103291]
ENSMUSG00000027674	46.3495	59.1689	17.697	67.0636	25.1094	141.364	97.242	131.888	65.1236	110.048	43.0777	109.133	-1.32856	0.000202962	0.0226977	Pex5l	peroxisomal biogenesis factor 5-like [Source:MGI Symbol;Acc:MGI:1916672]
ENSMUSG00000009075	15.1345	7.39611	16.8543	6.93761	5.57987	20.8569	82.2817	192.58	3.2028	28.8221	10.3805	65.5486	-2.65252	0.000204242	0.0226977	Cabp7	calcium binding protein 7 [Source:MGI Symbol;Acc:MGI:2183437]
ENSMUSG00000020108	1777.36	1285.28	2084.88	1073.02	1234.55	929.293	885.378	744.641	876.5	974.712	1491.02	882.105	0.757561	0.000205635	0.0226977	Ddit4	DNA-damage-inducible transcript 4 [Source:MGI Symbol;Acc:MGI:1921997]
ENSMUSG00000113957	76.6185	73.1393	69.1026	26.9796	12.5547	10.4285	11.5602	16.3401	4.2704	26.2019	51.679	13.7602	1.93169	0.000206122	0.0226977	Gm9257	predicted gene 9257 [Source:MGI Symbol;Acc:MGI:3648973]
ENSMUSG00000105260	23.6477	20.5448	16.8543	18.5003	16.7396	66.047	51.001	47.8531	25.6224	32.7524	19.2573	44.6552	-1.21333	0.000210846	0.0230052	Gm40040	predicted gene, 40040 [Source:MGI Symbol;Acc:MGI:5622925]
ENSMUSG00000023272	1621.29	1683.85	1595.26	2074.35	2017.12	3048.59	4107.96	2696.11	1904.6	4454.33	1798.37	3242.32	-0.850503	0.000211149	0.0230052	Creld2	cysteine-rich with EGF-like domains 2 [Source:MGI Symbol;Acc:MGI:1923987]
ENSMUSG00000041817	93.6449	170.932	70.788	138.752	145.077	312.854	234.605	270.779	233.804	167.692	123.839	243.947	-0.979781	0.000212862	0.0230697	Fam169a	family with sequence similarity 169, member A [Source:MGI Symbol;Acc:MGI:2444268]
ENSMUSG00000073652	428.496	156.14	487.932	169.586	122.757	84.5865	119.682	70.029	71.5292	151.971	272.982	99.5597	1.45642	0.000214785	0.0231552	Apol7d	apolipoprotein L 7d [Source:MGI Symbol;Acc:MGI:3723449]
ENSMUSG00000057530	2675.97	2763.68	3088.55	1972.59	1891.58	1323.26	1638.15	1372.57	1410.3	1903.57	2478.48	1529.57	0.696667	0.000215899	0.0231552	Ece1	endothelin converting enzyme 1 [Source:MGI Symbol;Acc:MGI:1101357]
ENSMUSG00000027761	0.945908	0.82179	0	4.62508	2.78994	24.3331	21.0804	152.897	9.6084	1.3101	1.83654	41.8457	-4.51742	0.000220823	0.0235606	Aadac	arylacetamide deacetylase [Source:MGI Symbol;Acc:MGI:1915008]
ENSMUSG00000034265	1117.12	862.88	807.321	879.535	542.643	514.471	512.73	358.315	522.057	559.411	841.899	493.397	0.771912	0.000222371	0.0236035	Zdhhc14	zinc finger, DHHC domain containing 14 [Source:MGI Symbol;Acc:MGI:2653229]
ENSMUSG00000022602	65.2676	79.7136	97.7549	26.9796	22.3195	4.63488	10.2002	12.8386	29.8928	23.5817	58.4071	16.2297	1.86208	0.000231338	0.0244293	Arc	activity regulated cytoskeletal-associated protein [Source:MGI Symbol;Acc:MGI:88067]
ENSMUSG00000005891	165.534	249.824	455.066	319.901	841.166	1894.51	921.419	1732.05	680.061	639.327	406.298	1173.47	-1.53196	0.000235342	0.0247253	Prl4a1	prolactin family 4, subfamily a, member 1 [Source:MGI Symbol;Acc:MGI:1206587]
ENSMUSG00000044835	3.78363	8.2179	5.05629	3.85423	6.97484	15.0634	11.5602	53.6889	11.7436	23.5817	5.57738	23.1276	-2.0516	0.000236644	0.0247359	Ankrd45	ankyrin repeat domain 45 [Source:MGI Symbol;Acc:MGI:1921094]
ENSMUSG00000069893	115.401	179.15	269.669	81.7097	76.7233	12.7459	19.7204	11.6715	100.354	40.613	144.531	37.021	1.96828	0.000238845	0.0247952	9930111J21Rik1	RIKEN cDNA 9930111J21 gene 1 [Source:MGI Symbol;Acc:MGI:3041173]
ENSMUSG00000085957	161.75	290.914	70.788	279.817	166.001	630.343	508.65	972.235	162.275	539.76	193.854	562.653	-1.53603	0.000239619	0.0247952	Syna	syncytin a [Source:MGI Symbol;Acc:MGI:2684898]
ENSMUSG00000087400	389.714	184.903	405.346	91.7307	157.631	48.6662	108.122	74.6975	116.368	108.738	245.865	91.3185	1.42796	0.000240843	0.0247971	Gm15270	predicted gene 15270 [Source:MGI Symbol;Acc:MGI:3705149]
ENSMUSG00000000567	716.052	476.638	1080.36	394.673	315.263	156.427	159.123	89.8705	409.959	263.329	596.597	215.742	1.46849	0.00024407	0.0250044	Sox9	SRY (sex determining region Y)-box 9 [Source:MGI Symbol;Acc:MGI:98371]
ENSMUSG00000054196	48.2413	65.7432	66.5745	127.96	157.631	293.156	340.687	219.424	92.8812	259.399	93.2302	241.109	-1.37723	0.00024714	0.0251936	Cthrc1	collagen triple helix repeat containing 1 [Source:MGI Symbol;Acc:MGI:1915838]
ENSMUSG00000073494	0	4.93074	1.68543	4.62508	23.7145	35.9203	165.243	275.447	10.676	64.1947	6.99114	110.296	-4.0142	0.000256051	0.0259734	Sh2d1b2	SH2 domain containing 1B2 [Source:MGI Symbol;Acc:MGI:3622649]
ENSMUSG00000041037	1375.35	1225.29	1104.8	1214.08	944.394	746.215	830.297	675.779	866.891	888.246	1172.78	801.486	0.549892	0.000267306	0.0269822	Irgq	immunity-related GTPase family, Q [Source:MGI Symbol;Acc:MGI:2667176]
ENSMUSG00000027562	2071.54	2528.65	2121.96	4507.14	5433.4	13874.5	8179.89	17627.5	2983.94	5391.05	3332.54	9611.37	-1.52823	0.000268912	0.0270119	Car2	carbonic anhydrase 2 [Source:MGI Symbol;Acc:MGI:88269]
ENSMUSG00000015085	10528.9	3758.05	3951.49	2702.59	2496.99	971.007	1615.03	627.926	3267.92	1138.47	4687.6	1524.07	1.6208	0.000272074	0.0271968	Entpd2	ectonucleoside triphosphate diphosphohydrolase 2 [Source:MGI Symbol;Acc:MGI:1096863]
ENSMUSG00000044617	379.309	418.291	426.414	430.132	361.297	294.315	286.286	303.459	307.469	282.981	403.089	294.902	0.453776	0.000274731	0.0273297	Zbtb39	zinc finger and BTB domain containing 39 [Source:MGI Symbol;Acc:MGI:2443316]
ENSMUSG00000051149	229.856	152.853	143.261	92.5015	73.9333	55.6185	59.8412	75.8647	21.352	66.8149	138.481	55.8983	1.31272	0.000277828	0.0275049	Adnp	activity-dependent neuroprotective protein [Source:MGI Symbol;Acc:MGI:1338758]
ENSMUSG00000007209	6.62135	0.82179	6.74172	24.6671	25.1094	103.126	104.042	587.076	13.8788	45.8534	12.7923	170.795	-3.74598	0.000288797	0.0282172	Ceacam9	carcinoembryonic antigen-related cell adhesion molecule 9 [Source:MGI Symbol;Acc:MGI:1347247]
ENSMUSG00000110605	99.3203	90.3969	114.609	87.8764	76.7233	52.1424	38.0808	44.3517	75.7996	45.8534	93.7852	51.2456	0.881383	0.000289872	0.0282172	Gm32856	predicted gene, 32856 [Source:MGI Symbol;Acc:MGI:5592015]
ENSMUSG00000097373	35.9445	24.6537	83.4288	3.08338	1.39497	2.31744	5.44011	4.6686	4.2704	1.3101	29.7011	3.60133	3.02003	0.000291383	0.0282172	Gm26877	predicted gene, 26877 [Source:MGI Symbol;Acc:MGI:5477371]
ENSMUSG00000029838	178.777	236.676	194.667	348.422	230.17	393.965	400.528	612.753	280.779	638.017	237.742	465.208	-0.966212	0.000291432	0.0282172	Ptn	pleiotrophin [Source:MGI Symbol;Acc:MGI:97804]
ENSMUSG00000036923	178.777	233.388	376.693	83.2514	136.707	31.2854	36.7207	25.6773	147.329	64.1947	201.763	61.0414	1.72677	0.000292186	0.0282172	Stox1	storkhead box 1 [Source:MGI Symbol;Acc:MGI:2684909]
ENSMUSG00000044338	97.4285	73.9611	55.6192	79.3971	39.0591	173.808	169.323	313.963	69.394	132.32	69.093	171.762	-1.30818	0.000293645	0.0282172	Aplnr	apelin receptor [Source:MGI Symbol;Acc:MGI:1346086]
ENSMUSG00000040569	28.3772	91.2187	33.7086	140.294	106.018	541.122	336.607	274.28	61.9208	187.344	79.9232	280.255	-1.81095	0.000294615	0.0282172	Slc26a7	solute carrier family 26, member 7 [Source:MGI Symbol;Acc:MGI:2384791]
ENSMUSG00000031173	2.83772	9.03969	3.37086	23.1254	6.97484	35.9203	74.1215	72.3633	11.7436	19.6514	9.0697	42.76	-2.22346	0.000296766	0.0282917	Otc	ornithine transcarbamylase [Source:MGI Symbol;Acc:MGI:97448]
ENSMUSG00000025078	824.832	751.116	690.183	803.222	673.77	571.249	518.851	470.361	547.679	593.474	748.625	540.323	0.47217	0.000299659	0.0284358	Nhlrc2	NHL repeat containing 2 [Source:MGI Symbol;Acc:MGI:1914116]
ENSMUSG00000015443	0	0.82179	0	0	0	6.95232	25.8405	56.0232	0	5.24039	0.164358	18.8113	-6.2013	0.000306923	0.0289451	Gzmn	granzyme N [Source:MGI Symbol;Acc:MGI:2675494]
ENSMUSG00000029260	39.7281	59.1689	37.9222	83.2514	114.387	290.839	301.246	405.001	53.38	77.2957	66.8916	225.552	-1.7593	0.000308064	0.0289451	Ugt2b34	UDP glucuronosyltransferase 2 family, polypeptide B34 [Source:MGI Symbol;Acc:MGI:2140962]
ENSMUSG00000002346	366.066	342.686	588.215	260.546	198.086	63.7296	97.242	39.6831	219.926	193.894	351.12	122.895	1.51659	0.000309466	0.0289451	Slc25a42	solute carrier family 25, member 42 [Source:MGI Symbol;Acc:MGI:1920345]
ENSMUSG00000098760	22.7018	26.2973	33.7086	15.4169	12.5547	3.47616	2.04004	0	8.5408	11.7909	22.1359	5.16957	2.15548	0.000310649	0.0289451	Gm2164	predicted gene 2164 [Source:MGI Symbol;Acc:MGI:3780334]
ENSMUSG00000044197	1239.14	861.236	711.251	797.826	697.484	483.186	499.13	475.03	672.588	478.185	861.387	521.624	0.723815	0.000312896	0.0290232	Gpr146	G protein-coupled receptor 146 [Source:MGI Symbol;Acc:MGI:1933113]
ENSMUSG00000024034	0.945908	0	0	0	0	2.31744	5.44011	16.3401	2.1352	3.93029	0.189182	6.03263	-4.55611	0.000319528	0.0294399	Tmprss3	transmembrane protease, serine 3 [Source:MGI Symbol;Acc:MGI:2155445]
ENSMUSG00000047731	9915.01	7488.97	10845.7	8407.62	6644.24	4793.62	5890.96	4109.53	5079.64	6830.84	8660.31	5340.92	0.697405	0.000322061	0.0294399	Wbp1l	WW domain binding protein 1 like [Source:MGI Symbol;Acc:MGI:107577]
ENSMUSG00000110404	257.287	100.258	219.949	74.0012	79.5132	28.968	47.601	26.8444	84.3404	68.125	146.202	51.1758	1.51617	0.000322106	0.0294399	Rnf223	ring finger 223 [Source:MGI Symbol;Acc:MGI:3588193]
ENSMUSG00000004668	80.4022	164.358	221.634	62.4385	164.606	27.8093	29.2406	17.5072	91.8136	61.5745	138.688	45.5891	1.60759	0.000323286	0.0294399	Abca13	ATP-binding cassette, sub-family A (ABC1), member 13 [Source:MGI Symbol;Acc:MGI:2388707]
ENSMUSG00000055415	167.426	147.922	571.361	86.3348	26.5044	44.0313	48.281	38.5159	71.5292	55.0241	199.91	51.4763	1.95926	0.00032595	0.0294399	Atp10b	ATPase, class V, type 10B [Source:MGI Symbol;Acc:MGI:2442688]
ENSMUSG00000033855	724.565	762.621	675.857	894.181	576.122	483.186	571.892	472.695	438.784	480.805	726.669	489.472	0.570357	0.000325966	0.0294399	Ston1	stonin 1 [Source:MGI Symbol;Acc:MGI:1924307]
ENSMUSG00000033209	675.378	530.876	776.14	477.925	295.733	205.093	323.007	275.447	231.669	381.238	551.211	283.291	0.961674	0.00032802	0.029496	Ttc28	tetratricopeptide repeat domain 28 [Source:MGI Symbol;Acc:MGI:2140873]
ENSMUSG00000040270	584.571	524.302	440.74	456.341	337.582	296.632	227.125	152.897	308.536	324.904	468.707	262.019	0.841556	0.000332858	0.0297397	Bach2	BTB and CNC homology, basic leucine zipper transcription factor 2 [Source:MGI Symbol;Acc:MGI:894679]
ENSMUSG00000063382	3596.34	2222.12	1791.61	1692.78	846.746	771.707	946.579	744.641	933.083	1265.55	2029.92	932.313	1.12293	0.000333618	0.0297397	Bcl9l	B cell CLL/lymphoma 9-like [Source:MGI Symbol;Acc:MGI:1933114]
ENSMUSG00000046899	6796.35	15136.6	16234.9	25019.3	46784.5	79316.7	73204.2	94264.8	23509.6	52827	21994.3	64624.5	-1.55498	0.000336533	0.0298209	Prl7a2	prolactin family 7, subfamily a, member 2 [Source:MGI Symbol;Acc:MGI:1206571]
ENSMUSG00000033488	95.5367	92.0405	112.924	109.46	125.547	157.586	174.764	215.923	137.72	163.762	107.102	169.951	-0.671055	0.000337425	0.0298209	Cryzl2	crystallin zeta like 2 [Source:MGI Symbol;Acc:MGI:2448516]
ENSMUSG00000107549	24.5936	38.6241	34.5513	38.5423	20.9245	16.2221	10.2002	11.6715	18.1492	10.4808	31.4472	13.3448	1.26094	0.000346231	0.0304683	Gm43961	predicted gene, 43961 [Source:MGI Symbol;Acc:MGI:5690353]
ENSMUSG00000038415	2863.26	1048.6	2593.88	761.596	577.517	332.552	505.93	304.626	939.488	597.404	1568.97	536	1.54962	0.000350702	0.0306248	Foxq1	forkhead box Q1 [Source:MGI Symbol;Acc:MGI:1298228]
ENSMUSG00000045094	662.135	710.848	486.246	534.196	350.137	230.585	248.205	130.721	388.607	344.555	548.713	268.535	1.03227	0.000350983	0.0306248	Arhgef37	Rho guanine nucleotide exchange factor (GEF) 37 [Source:MGI Symbol;Acc:MGI:3045339]
ENSMUSG00000027579	10.405	7.39611	10.1126	23.8962	16.7396	79.9516	44.2009	65.3604	9.6084	36.6827	13.7099	47.1608	-1.78344	0.000360761	0.0312423	Srms	src-related kinase lacking C-terminal regulatory tyrosine and N-terminal myristylation sites [Source:MGI Symbol;Acc:MGI:101865]
ENSMUSG00000064370	30723.1	37735.8	32142	41239.5	39077.3	50926.9	41947.3	59291.2	60752.9	51908.6	36183.5	52965.4	-0.549706	0.000362111	0.0312423	mt-Cytb	mitochondrially encoded cytochrome b [Source:MGI Symbol;Acc:MGI:102501]
ENSMUSG00000045095	1203.19	873.563	1114.07	934.265	587.282	594.423	563.731	511.211	655.507	551.551	942.475	575.285	0.713203	0.000362909	0.0312423	Magi1	membrane associated guanylate kinase, WW and PDZ domain containing 1 [Source:MGI Symbol;Acc:MGI:1203522]
ENSMUSG00000063683	1.89182	0	0	1.54169	0	5.7936	6.80014	65.3604	1.0676	1.3101	0.686702	16.0664	-4.48922	0.000364129	0.0312423	Glyat	glycine-N-acyltransferase [Source:MGI Symbol;Acc:MGI:2147502]
ENSMUSG00000034687	52.9708	64.0996	84.2715	109.46	93.4629	274.617	367.888	610.419	46.9744	93.0169	80.853	278.583	-1.78565	0.000367575	0.0312491	Fras1	Fraser extracellular matrix complex subunit 1 [Source:MGI Symbol;Acc:MGI:2385368]
ENSMUSG00000021978	1758.44	1742.2	1876.73	1699.72	1175.96	1104.26	1183.9	1099.45	1072.94	1201.36	1650.61	1132.38	0.544526	0.000368349	0.0312491	Extl3	exostoses (multiple)-like 3 [Source:MGI Symbol;Acc:MGI:1860765]
ENSMUSG00000086767	112.563	61.6343	118.823	35.4589	53.0088	6.95232	11.5602	8.17004	50.1772	30.1322	76.2976	21.3984	1.84155	0.000370165	0.0312491	Gm13070	predicted gene 13070 [Source:MGI Symbol;Acc:MGI:3651970]
ENSMUSG00000035557	168.372	31.228	50.5629	23.8962	29.2943	13.9046	15.6403	14.0058	19.2168	22.2716	60.6706	17.0078	1.83902	0.000370399	0.0312491	Krt17	keratin 17 [Source:MGI Symbol;Acc:MGI:96691]
ENSMUSG00000116437	18.9182	9.86148	22.7533	1.54169	4.18491	0	0	0	3.2028	0	11.4519	0.64056	4.18588	0.00037219	0.0312491	Gm46545	predicted gene, 46545 [Source:MGI Symbol;Acc:MGI:5826182]
ENSMUSG00000114934	53.9167	23.8319	36.2367	10.7918	13.9497	4.63488	13.6003	4.6686	7.4732	3.93029	27.7454	6.86145	1.96435	0.000373972	0.0312491	Gm48342	predicted gene, 48342 [Source:MGI Symbol;Acc:MGI:6097804]
ENSMUSG00000047419	89.8612	106.011	222.477	33.9172	47.4289	13.9046	13.6003	8.17004	65.1236	24.8918	99.939	25.1381	1.99539	0.000374831	0.0312491	Cmya5	cardiomyopathy associated 5 [Source:MGI Symbol;Acc:MGI:1923719]
ENSMUSG00000037936	4302.93	1995.31	2507.92	1962.57	1514.94	1044.01	1174.38	1506.79	1550.16	985.193	2456.73	1252.11	0.972479	0.00038208	0.0317173	Scarb1	scavenger receptor class B, member 1 [Source:MGI Symbol;Acc:MGI:893578]
ENSMUSG00000050635	680.108	159.427	1187.38	634.406	53.0088	114.713	51.6811	46.686	162.275	51.0938	542.867	85.2899	2.67073	0.000383528	0.0317173	Sprr2f	small proline-rich protein 2F [Source:MGI Symbol;Acc:MGI:1330349]
ENSMUSG00000020774	40.674	53.4164	24.4387	35.4589	78.1182	130.935	102.682	114.381	118.504	52.4039	46.4213	103.781	-1.17894	0.00038739	0.0318413	Aspa	aspartoacylase [Source:MGI Symbol;Acc:MGI:87914]
ENSMUSG00000024032	44.4577	13.1486	14.3261	19.2712	40.4541	44.0313	146.883	91.0376	32.028	86.4664	26.3315	80.0893	-1.62613	0.000388963	0.0318413	Tff1	trefoil factor 1 [Source:MGI Symbol;Acc:MGI:88135]
ENSMUSG00000102918	636.596	502.936	610.968	481.008	263.649	288.521	294.446	263.776	137.72	292.152	499.031	255.323	0.96816	0.00039031	0.0318413	Pcdhgc3	protocadherin gamma subfamily C, 3 [Source:MGI Symbol;Acc:MGI:1935201]
ENSMUSG00000079243	26.4854	50.1292	71.6307	41.6257	26.5044	10.4285	15.6403	16.3401	27.7576	13.101	43.2751	16.6535	1.38294	0.000391213	0.0318413	Xirp1	xin actin-binding repeat containing 1 [Source:MGI Symbol;Acc:MGI:1333878]
ENSMUSG00000056493	3220.82	2657.67	2062.97	2570.77	1407.52	1428.7	1261.43	1109.96	1399.62	1693.95	2383.95	1378.73	0.790662	0.000401811	0.0325751	Foxk1	forkhead box K1 [Source:MGI Symbol;Acc:MGI:1347488]
ENSMUSG00000036731	56.7545	32.8716	20.2252	21.5837	19.5296	8.11104	12.9203	2.3343	12.8112	10.4808	30.1929	9.33151	1.67499	0.000404418	0.0326579	Cysrt1	cysteine rich tail 1 [Source:MGI Symbol;Acc:MGI:1915109]
ENSMUSG00000106943	65.2676	50.951	49.7202	57.8135	75.3283	101.967	93.8419	85.2019	98.2192	104.808	59.8161	96.8076	-0.706923	0.00040841	0.0328515	Dancr	differentiation antagonizing non-protein coding RNA [Source:MGI Symbol;Acc:MGI:1917286]
ENSMUSG00000064363	15589.5	17615.1	15613	19780.7	20188	24603.1	20454.8	28693.2	30270.7	25706.7	17757.2	25945.7	-0.547086	0.00041331	0.0331163	mt-Nd4	mitochondrially encoded NADH dehydrogenase 4 [Source:MGI Symbol;Acc:MGI:102498]
ENSMUSG00000054499	2461.25	1739.73	1673.63	1381.36	1142.48	863.246	898.298	769.151	1087.88	1228.87	1679.69	969.49	0.793531	0.000422223	0.0336993	Dedd2	death effector domain-containing DNA binding protein 2 [Source:MGI Symbol;Acc:MGI:1914629]
ENSMUSG00000025742	66.2135	124.912	219.949	178.065	225.985	172.649	633.773	570.736	194.303	666.839	163.025	447.66	-1.4588	0.000424981	0.0337419	Prps2	phosphoribosyl pyrophosphate synthetase 2 [Source:MGI Symbol;Acc:MGI:97776]
ENSMUSG00000036641	3.78363	0	2.52814	2.31254	5.57987	11.5872	15.6403	14.0058	8.5408	10.4808	2.84084	12.051	-2.19113	0.000426034	0.0337419	Ccdc148	coiled-coil domain containing 148 [Source:MGI Symbol;Acc:MGI:3039583]
ENSMUSG00000040524	1777.36	1646.87	1560.71	1493.13	1164.8	1130.91	973.78	1059.77	1090.02	1118.82	1528.57	1074.66	0.509689	0.000436164	0.0344119	Zfp609	zinc finger protein 609 [Source:MGI Symbol;Acc:MGI:2674092]
ENSMUSG00000040505	4.72954	1.64358	0.842715	1.54169	1.39497	10.4285	18.3604	29.1787	4.2704	3.93029	2.0305	13.2337	-2.71701	0.000438686	0.0344787	Abcg5	ATP binding cassette subfamily G member 5 [Source:MGI Symbol;Acc:MGI:1351659]
ENSMUSG00000019997	9283.14	7903.16	12557.3	5580.15	11518.3	4488.88	5467.99	4414.16	6890.29	5383.19	9368.4	5328.9	0.813856	0.000442296	0.0346303	Ctgf	connective tissue growth factor [Source:MGI Symbol;Acc:MGI:95537]
ENSMUSG00000102418	2.83772	2.46537	7.58443	5.39592	5.57987	10.4285	17.6804	28.0116	13.8788	13.101	4.77266	16.62	-1.8085	0.000452893	0.0352536	Sh2d1b1	SH2 domain containing 1B1 [Source:MGI Symbol;Acc:MGI:1349420]
ENSMUSG00000041431	31.215	35.337	74.1589	28.5213	33.4792	105.443	120.362	489.036	42.704	43.2332	40.5423	160.156	-1.97982	0.000453681	0.0352536	Ccnb1	cyclin B1 [Source:MGI Symbol;Acc:MGI:88302]
ENSMUSG00000023963	121.076	190.655	332.03	188.086	227.38	111.237	74.1215	74.6975	164.41	69.4351	211.845	98.7803	1.10105	0.00046848	0.036176	Cyp39a1	cytochrome P450, family 39, subfamily a, polypeptide 1 [Source:MGI Symbol;Acc:MGI:1927096]
ENSMUSG00000030093	80.4022	18.9012	175.285	21.5837	19.5296	2.31744	8.16017	17.5072	26.69	6.55048	63.1402	12.2451	2.36877	0.000470334	0.036176	Wnt7a	wingless-type MMTV integration site family, member 7A [Source:MGI Symbol;Acc:MGI:98961]
ENSMUSG00000027639	2188.83	1655.91	1336.55	2128.31	1986.44	2127.41	4764.86	4237.92	2191.78	4162.18	1859.2	3496.83	-0.911563	0.000470822	0.036176	Samhd1	SAM domain and HD domain, 1 [Source:MGI Symbol;Acc:MGI:1927468]
ENSMUSG00000003341	37.8363	37.8023	53.091	42.3965	53.0088	10.4285	23.8005	7.0029	28.8252	22.2716	44.827	18.4657	1.2597	0.000477635	0.0365631	Atp8b3	ATPase, class I, type 8B, member 3 [Source:MGI Symbol;Acc:MGI:1914581]
ENSMUSG00000005268	165.534	239.963	84.2715	322.214	315.263	519.106	615.413	645.434	297.86	446.743	225.449	504.911	-1.16508	0.000493894	0.0376676	Prlr	prolactin receptor [Source:MGI Symbol;Acc:MGI:97763]
ENSMUSG00000038768	0	0.82179	0.842715	0.770846	0	4.63488	12.9203	4.6686	4.2704	7.86058	0.48707	6.87094	-3.68895	0.000497893	0.0376731	9130409I23Rik	RIKEN cDNA 9130409I23 gene [Source:MGI Symbol;Acc:MGI:3588271]
ENSMUSG00000029004	1939.11	1838.34	1956.78	1667.34	1442.4	1289.65	1041.78	1150.81	1431.65	1283.89	1768.8	1239.56	0.51409	0.000500391	0.0376731	Kmt2e	lysine (K)-specific methyltransferase 2E [Source:MGI Symbol;Acc:MGI:1924825]
ENSMUSG00000029471	1254.27	653.323	953.953	551.926	532.878	336.029	384.888	440.015	522.057	440.192	789.271	424.636	0.894976	0.000501458	0.0376731	Camkk2	calcium/calmodulin-dependent protein kinase kinase 2, beta [Source:MGI Symbol;Acc:MGI:2444812]
ENSMUSG00000025329	3325.81	1179.27	5711.08	373.089	58.5887	203.935	287.646	312.796	210.317	209.615	2129.57	244.862	3.12046	0.00050176	0.0376731	Padi1	peptidyl arginine deiminase, type I [Source:MGI Symbol;Acc:MGI:1338893]
ENSMUSG00000062127	3064.74	3245.25	3399.51	2969.3	3008.95	2309.33	1908.12	1531.3	2519.54	2371.27	3137.55	2127.91	0.560472	0.000505336	0.0376731	Cttnbp2nl	CTTNBP2 N-terminal like [Source:MGI Symbol;Acc:MGI:1933137]
ENSMUSG00000105826	5.67545	8.2179	7.58443	13.1044	8.36981	28.968	21.7604	24.5101	17.0816	19.6514	8.5904	22.3943	-1.36676	0.000506504	0.0376731	Gm42141	predicted gene, 42141 [Source:MGI Symbol;Acc:MGI:5625026]
ENSMUSG00000003810	3844.17	3702.16	5061.34	3312.33	2748.09	2076.43	1991.08	1332.88	2767.22	2583.51	3733.62	2150.22	0.79633	0.000506772	0.0376731	Mast2	microtubule associated serine/threonine kinase 2 [Source:MGI Symbol;Acc:MGI:894676]
ENSMUSG00000035569	5034.12	4335.76	4387.17	4282.05	2972.68	2812.21	2796.9	2529.21	2670.07	3307.99	4202.36	2823.28	0.574235	0.000511774	0.0378968	Ankrd11	ankyrin repeat domain 11 [Source:MGI Symbol;Acc:MGI:1924337]
ENSMUSG00000025959	1332.78	1414.3	1627.28	1541.69	1224.78	1027.78	871.098	785.491	1205.32	981.262	1428.17	974.191	0.552775	0.000515196	0.0378968	Klf7	Kruppel-like factor 7 (ubiquitous) [Source:MGI Symbol;Acc:MGI:1935151]
ENSMUSG00000037474	21.7559	26.2973	12.6407	20.042	13.9497	44.0313	47.601	213.588	23.4872	27.512	18.9371	71.244	-1.90437	0.000515302	0.0378968	Dtl	denticleless E3 ubiquitin protein ligase [Source:MGI Symbol;Acc:MGI:1924093]
ENSMUSG00000022483	7.56726	17.2576	7.58443	15.4169	15.3447	70.6819	60.5212	526.384	11.7436	10.4808	12.6342	135.962	-3.42832	0.000522632	0.03828	Col2a1	collagen, type II, alpha 1 [Source:MGI Symbol;Acc:MGI:88452]
ENSMUSG00000020814	382.147	386.241	465.179	229.712	340.372	161.062	185.644	165.735	272.238	244.988	360.73	205.933	0.809694	0.00052423	0.03828	Mxra7	matrix-remodelling associated 7 [Source:MGI Symbol;Acc:MGI:1914872]
ENSMUSG00000037621	220.397	163.536	187.925	111.002	108.808	54.4598	57.1212	67.6947	96.084	119.219	158.334	78.9157	1.01316	0.00052682	0.0382878	Atoh8	atonal bHLH transcription factor 8 [Source:MGI Symbol;Acc:MGI:1918343]
ENSMUSG00000020173	368.904	366.518	280.624	378.485	239.935	225.95	182.924	177.407	256.224	182.103	326.893	204.922	0.676983	0.000530777	0.0382878	Cobl	cordon-bleu WH2 repeat [Source:MGI Symbol;Acc:MGI:105056]
ENSMUSG00000053877	227.018	182.437	138.205	117.939	61.3786	89.2214	63.9213	59.5246	55.5152	74.6755	145.396	68.5716	1.09069	0.000530924	0.0382878	Srcap	Snf2-related CREBBP activator protein [Source:MGI Symbol;Acc:MGI:2444036]
ENSMUSG00000043789	33.1068	43.5549	37.9222	53.9592	50.2189	72.9993	128.523	255.606	33.0956	110.048	43.7524	120.054	-1.45701	0.000531775	0.0382878	Vwce	von Willebrand factor C and EGF domains [Source:MGI Symbol;Acc:MGI:1919018]
ENSMUSG00000066456	50.1331	67.3868	100.283	74.0012	80.9082	107.761	124.443	165.735	109.963	144.111	74.5425	130.402	-0.805627	0.000535959	0.0384546	Hmgn3	high mobility group nucleosomal binding domain 3 [Source:MGI Symbol;Acc:MGI:2138069]
ENSMUSG00000030713	28.3772	75.6047	78.3725	91.7307	112.992	144.84	234.605	124.885	134.518	192.584	77.4155	166.286	-1.11019	0.000543985	0.0387891	Klk7	kallikrein related-peptidase 7 (chymotryptic, stratum corneum) [Source:MGI Symbol;Acc:MGI:1346336]
ENSMUSG00000025383	17.0263	25.4755	10.1126	4.62508	27.8994	47.5075	87.0418	67.6947	25.6224	31.4423	17.0278	51.8617	-1.63691	0.000544388	0.0387891	Il23a	interleukin 23, alpha subunit p19 [Source:MGI Symbol;Acc:MGI:1932410]
ENSMUSG00000039653	9.45908	13.9704	2.52814	33.9172	34.8742	95.015	99.282	94.5391	29.8928	32.7524	18.9498	70.2963	-1.9075	0.000547207	0.0388555	Baat	bile acid-Coenzyme A: amino acid N-acyltransferase [Source:MGI Symbol;Acc:MGI:106642]
ENSMUSG00000076490	5.67545	7.39611	3.37086	7.70846	12.5547	9.26976	40.1208	68.8618	5.338	35.3726	7.34112	31.7926	-2.14138	0.000555618	0.0391895	Trbc1	T cell receptor beta, constant region 1 [Source:MGI Symbol;Acc:MGI:4439726]
ENSMUSG00000025172	4.72954	12.3269	9.26986	21.5837	13.9497	35.9203	30.6006	101.542	21.352	22.2716	12.3719	42.3373	-1.76806	0.000555717	0.0391895	Ankrd2	ankyrin repeat domain 2 (stretch responsive muscle) [Source:MGI Symbol;Acc:MGI:1861447]
ENSMUSG00000019055	6736.76	5648.99	6934.7	6342.52	5236.71	4669.64	4798.18	3965.97	3982.15	4857.84	6179.93	4454.76	0.472359	0.000558132	0.0392255	Plod1	procollagen-lysine, 2-oxoglutarate 5-dioxygenase 1 [Source:MGI Symbol;Acc:MGI:99907]
ENSMUSG00000039316	336.743	297.488	550.293	346.881	263.649	150.634	170.003	73.5304	253.021	214.856	359.011	172.409	1.05919	0.000567103	0.0396195	Rftn1	raftlin lipid raft linker 1 [Source:MGI Symbol;Acc:MGI:1923688]
ENSMUSG00000094800	37.8363	45.1985	45.5066	50.105	51.6138	22.0157	298.526	89.8705	215.655	94.327	46.052	144.079	-1.651	0.000567587	0.0396195	Gm9780	predicted gene 9780 [Source:MGI Symbol;Acc:MGI:3710532]
ENSMUSG00000057606	212.829	159.427	90.1705	125.648	111.597	35.9203	48.281	63.0261	116.368	31.4423	139.934	59.0076	1.24451	0.000570129	0.0396625	Colq	collagen-like tail subunit (single strand of homotrimer) of asymmetric acetylcholinesterase [Source:MGI Symbol;Acc:MGI:1338761]
ENSMUSG00000037012	4405.09	3911.72	4339.14	4088.57	3866.85	2835.39	2813.9	1999.33	2734.12	3571.32	4122.27	2790.81	0.562932	0.000575621	0.0399097	Hk1	hexokinase 1 [Source:MGI Symbol;Acc:MGI:96103]
ENSMUSG00000057897	100.266	73.1393	120.508	91.7307	40.4541	34.7616	50.321	49.0203	41.6364	23.5817	85.2197	39.8642	1.09319	0.000580705	0.040112	Camk2b	calcium/calmodulin-dependent protein kinase II, beta [Source:MGI Symbol;Acc:MGI:88257]
ENSMUSG00000050272	0.945908	0	0	0	0	1.15872	10.8802	19.8415	4.2704	0	0.189182	7.23018	-4.83017	0.000582435	0.040112	Dscam	DS cell adhesion molecule [Source:MGI Symbol;Acc:MGI:1196281]
ENSMUSG00000068740	390.66	110.12	526.697	117.939	11.1597	23.1744	26.5205	33.8473	59.7856	34.0625	231.315	35.4781	2.70612	0.000593128	0.0405901	Celsr2	cadherin, EGF LAG seven-pass G-type receptor 2 [Source:MGI Symbol;Acc:MGI:1858235]
ENSMUSG00000035441	3592.56	2839.29	3090.23	2566.92	2259.85	2159.85	1778.24	1881.44	2128.79	1944.18	2869.77	1978.5	0.537003	0.000593319	0.0405901	Myo1d	myosin ID [Source:MGI Symbol;Acc:MGI:107728]
ENSMUSG00000037157	529.708	280.23	196.353	235.108	193.901	134.411	146.203	77.0318	198.574	102.188	287.06	131.681	1.12263	0.000596788	0.0406923	Il22ra1	interleukin 22 receptor, alpha 1 [Source:MGI Symbol;Acc:MGI:2663588]
ENSMUSG00000022057	3.78363	9.03969	4.21357	6.16677	4.18491	9.26976	18.3604	22.1758	12.8112	27.512	5.47771	18.0258	-1.687	0.000600756	0.0407298	Adamdec1	ADAM-like, decysin 1 [Source:MGI Symbol;Acc:MGI:1917650]
ENSMUSG00000032446	17.9722	16.4358	26.9669	20.042	36.2692	57.936	123.763	155.231	10.676	51.0938	23.5372	79.7398	-1.77346	0.000601295	0.0407298	Eomes	eomesodermin [Source:MGI Symbol;Acc:MGI:1201683]
ENSMUSG00000030000	465.387	664.006	1282.61	440.153	424.07	97.3324	83.6417	122.551	524.192	248.918	655.246	215.327	1.60677	0.00060952	0.0410237	Add2	adducin 2 (beta) [Source:MGI Symbol;Acc:MGI:87919]
ENSMUSG00000101387	78.5103	47.6638	32.0232	39.3131	23.7145	16.2221	9.52019	3.50145	18.1492	27.512	44.245	14.981	1.58635	0.000609617	0.0410237	Pced1c-ps	PC-esterase domain containing 1C, pseudogene [Source:MGI Symbol;Acc:MGI:3644590]
ENSMUSG00000029381	3387.3	1641.11	1570.82	1484.65	1082.5	841.23	950.659	807.667	1211.73	917.068	1833.28	945.67	0.95511	0.00061333	0.0411391	Shroom3	shroom family member 3 [Source:MGI Symbol;Acc:MGI:1351655]
ENSMUSG00000073144	34.9986	23.0101	18.5397	17.7295	20.9245	6.95232	12.2402	9.33719	6.4056	7.86058	23.0405	8.55919	1.39566	0.00061958	0.0414234	4930599N23Rik	RIKEN cDNA 4930599N23 gene [Source:MGI Symbol;Acc:MGI:1922629]
ENSMUSG00000031169	268.638	261.329	292.422	174.211	132.522	52.1424	102.682	65.3604	180.424	111.358	225.824	102.393	1.14171	0.00062928	0.0419357	Porcn	porcupine O-acyltransferase [Source:MGI Symbol;Acc:MGI:1890212]
ENSMUSG00000091133	34.0527	18.9012	45.5066	20.042	16.7396	8.11104	14.9603	7.0029	4.2704	10.4808	27.0484	8.96508	1.56937	0.000634031	0.042116	Gm17108	predicted gene 17108 [Source:MGI Symbol;Acc:MGI:4937935]
ENSMUSG00000071064	218.505	348.439	475.291	426.278	298.523	186.554	184.964	242.767	179.357	237.127	353.407	206.154	0.781322	0.000638637	0.0422063	Zfp827	zinc finger protein 827 [Source:MGI Symbol;Acc:MGI:2444807]
ENSMUSG00000049882	124.86	139.704	104.497	114.085	149.262	203.935	219.644	208.92	155.87	175.553	126.482	192.784	-0.616138	0.000641979	0.0422063	Vcpkmt	valosin containing protein lysine (K) methyltransferase [Source:MGI Symbol;Acc:MGI:2684917]
ENSMUSG00000035246	56.7545	72.3175	101.968	33.9172	32.0843	13.9046	16.3203	16.3401	45.9068	11.7909	59.4084	20.8525	1.51212	0.000642159	0.0422063	Pcyt1b	phosphate cytidylyltransferase 1, choline, beta isoform [Source:MGI Symbol;Acc:MGI:2147987]
ENSMUSG00000030854	22.7018	14.7922	111.238	16.1878	1.39497	3.47616	4.7601	7.0029	8.5408	3.93029	33.263	5.54205	2.59158	0.000643588	0.0422063	Ptpn5	protein tyrosine phosphatase, non-receptor type 5 [Source:MGI Symbol;Acc:MGI:97807]
ENSMUSG00000032724	785.103	784.81	456.751	299.088	230.17	184.236	241.405	119.049	342.7	195.204	511.185	216.519	1.23911	0.000647656	0.0423382	Abtb2	ankyrin repeat and BTB (POZ) domain containing 2 [Source:MGI Symbol;Acc:MGI:2139365]
ENSMUSG00000078429	6660.14	6111.65	7552.41	5449.11	4818.22	3437.92	4239.89	3118.62	4265.06	4891.9	6118.31	3990.68	0.616611	0.000652635	0.0425286	Ctdsp2	CTD (carboxy-terminal domain, RNA polymerase II, polypeptide A) small phosphatase 2 [Source:MGI Symbol;Acc:MGI:1098748]
ENSMUSG00000042524	1740.47	1486.62	2218.03	1285.77	1196.88	758.961	878.578	609.252	1139.13	1163.37	1585.55	909.857	0.801732	0.000657703	0.0427237	Sun2	Sad1 and UNC84 domain containing 2 [Source:MGI Symbol;Acc:MGI:2443011]
ENSMUSG00000025278	21960.2	21419.1	19830.8	19608.8	14863.4	15348.4	12336.8	10863.8	13894.8	14610.2	19536.5	13410.8	0.542864	0.000662692	0.0427995	Flnb	filamin, beta [Source:MGI Symbol;Acc:MGI:2446089]
ENSMUSG00000045382	139.994	120.803	260.399	72.4595	85.0931	47.5075	44.2009	54.856	93.9488	51.0938	135.75	58.3214	1.22259	0.000663255	0.0427995	Cxcr4	chemokine (C-X-C motif) receptor 4 [Source:MGI Symbol;Acc:MGI:109563]
ENSMUSG00000028251	112.563	110.12	130.621	120.252	154.842	171.49	230.525	288.286	148.396	205.685	125.679	208.877	-0.738193	0.000665105	0.0427995	Tstd3	thiosulfate sulfurtransferase (rhodanese)-like domain containing 3 [Source:MGI Symbol;Acc:MGI:1924282]
ENSMUSG00000001166	101.212	109.298	135.677	129.502	112.992	193.506	193.804	232.263	155.87	146.731	117.736	184.435	-0.646697	0.000670343	0.0430022	Oas1c	2'-5' oligoadenylate synthetase 1C [Source:MGI Symbol;Acc:MGI:2149633]
ENSMUSG00000051606	31.215	19.723	36.2367	13.8752	5.57987	1.15872	1.36003	5.83575	11.7436	2.62019	21.326	4.54366	2.25911	0.000683531	0.0433775	2010001K21Rik	RIKEN cDNA 2010001K21 gene [Source:MGI Symbol;Acc:MGI:1917079]
ENSMUSG00000085787	2.83772	0.82179	0	2.31254	5.57987	9.26976	7.48015	12.8386	29.8928	5.24039	2.31039	12.9443	-2.59703	0.000684015	0.0433775	Gm13092	predicted gene 13092 [Source:MGI Symbol;Acc:MGI:3649661]
ENSMUSG00000085007	3.78363	1.64358	0	5.39592	2.78994	6.95232	15.6403	28.0116	10.676	7.86058	2.72261	13.8282	-2.34649	0.000684593	0.0433775	Gm11549	predicted gene 11549 [Source:MGI Symbol;Acc:MGI:3650339]
ENSMUSG00000009739	246.882	218.596	335.4	228.17	150.657	74.158	138.043	127.219	158.005	146.731	235.941	128.831	0.87492	0.000684772	0.0433775	Pou6f1	POU domain, class 6, transcription factor 1 [Source:MGI Symbol;Acc:MGI:102935]
ENSMUSG00000093908	86.0776	101.08	103.654	68.6053	62.7736	37.079	24.4805	28.0116	51.2448	66.8149	84.4381	41.5262	1.04377	0.000686727	0.0433775	Gm5784	predicted gene 5784 [Source:MGI Symbol;Acc:MGI:3647969]
ENSMUSG00000030165	0.945908	3.28716	9.26986	0	2.78994	18.5395	17.0003	49.0203	6.4056	9.17068	3.25857	20.0273	-2.61091	0.000702158	0.0442166	Klrd1	killer cell lectin-like receptor, subfamily D, member 1 [Source:MGI Symbol;Acc:MGI:1196275]
ENSMUSG00000006345	2416.79	2597.68	4162.17	1994.95	2035.26	980.277	1368.19	1074.94	1865.1	1866.89	2641.37	1431.08	0.884431	0.000709563	0.0445467	Ggt1	gamma-glutamyltransferase 1 [Source:MGI Symbol;Acc:MGI:95706]
ENSMUSG00000055210	50.1331	34.5152	57.3046	20.8128	20.9245	8.11104	9.52019	10.5043	24.5548	14.4111	36.7381	13.4203	1.46648	0.000715999	0.0446786	Foxd2	forkhead box D2 [Source:MGI Symbol;Acc:MGI:1347471]
ENSMUSG00000030278	1207.92	345.974	628.665	285.984	295.733	111.237	178.164	68.8618	423.837	100.877	552.856	176.595	1.64548	0.000716003	0.0446786	Cidec	cell death-inducing DFFA-like effector c [Source:MGI Symbol;Acc:MGI:95585]
ENSMUSG00000041324	8985.18	16591.9	23344	6629.28	16912.6	4974.38	5994.32	3366.06	10391	7145.27	14492.6	6374.2	1.18498	0.000723551	0.0450132	Inhba	inhibin beta-A [Source:MGI Symbol;Acc:MGI:96570]
ENSMUSG00000004018	44.4577	73.9611	73.3162	69.3761	59.9837	93.8563	91.1219	171.571	113.166	107.428	64.219	115.429	-0.837965	0.000734514	0.0455576	Fancl	Fanconi anemia, complementation group L [Source:MGI Symbol;Acc:MGI:1914280]
ENSMUSG00000033763	1822.76	1594.27	890.749	1106.16	700.274	548.074	632.413	553.229	749.455	817.5	1222.84	660.134	0.890152	0.000739454	0.0456269	Mtss1l	metastasis suppressor 1-like [Source:MGI Symbol;Acc:MGI:3039591]
ENSMUSG00000018931	3510.26	3746.54	3835.19	3294.6	3188.9	2133.2	2218.89	1942.14	3042.66	2753.82	3515.1	2418.14	0.539932	0.000741455	0.0456269	Natd1	N-acetyltransferase domain containing 1 [Source:MGI Symbol;Acc:MGI:1344388]
ENSMUSG00000026875	37.8363	37.8023	25.2814	36.2298	19.5296	38.2377	99.962	147.061	44.8392	58.9543	31.3359	77.8108	-1.30566	0.000742687	0.0456269	Traf1	TNF receptor-associated factor 1 [Source:MGI Symbol;Acc:MGI:101836]
ENSMUSG00000090486	167.426	86.288	78.3725	103.293	140.892	358.044	303.286	317.465	187.898	98.2572	115.254	252.99	-1.13889	0.000744496	0.0456269	BC035947	cDNA sequence BC035947 [Source:MGI Symbol;Acc:MGI:2652858]
ENSMUSG00000074445	41.6199	4.93074	53.9337	28.5213	46.034	10.4285	11.5602	12.8386	8.5408	9.17068	35.0079	10.5078	1.72567	0.000753092	0.0460121	Sprr2a3	small proline-rich protein 2A3 [Source:MGI Symbol;Acc:MGI:3845028]
ENSMUSG00000008734	450.252	602.372	926.143	364.61	375.247	140.205	246.165	207.753	352.308	353.726	543.725	260.031	1.06535	0.000755248	0.0460121	Gprc5b	G protein-coupled receptor, family C, group 5, member B [Source:MGI Symbol;Acc:MGI:1927596]
ENSMUSG00000070047	3777.96	3679.98	4047.56	3956.75	2311.46	2249.07	2222.29	2543.22	2577.19	2276.95	3554.74	2373.74	0.58308	0.000758441	0.0460702	Fat1	FAT atypical cadherin 1 [Source:MGI Symbol;Acc:MGI:109168]
ENSMUSG00000042613	3802.55	2998.71	4902.07	2848.28	2164.99	1380.03	1885.68	1708.71	2351.92	2270.4	3343.32	1919.35	0.80091	0.000764776	0.0463184	Pbxip1	pre B cell leukemia transcription factor interacting protein 1 [Source:MGI Symbol;Acc:MGI:2441670]
ENSMUSG00000046318	1107.66	1498.95	2125.33	888.015	1422.87	702.184	784.736	312.796	1008.88	677.32	1408.56	697.184	1.01418	0.00078201	0.0471128	Ccbe1	collagen and calcium binding EGF domains 1 [Source:MGI Symbol;Acc:MGI:2445053]
ENSMUSG00000021792	2864.21	1515.38	4851.51	1564.82	1460.53	1089.2	1236.27	1314.21	1287.53	757.236	2451.29	1136.89	1.10841	0.000782467	0.0471128	Fam213a	family with sequence similarity 213, member A [Source:MGI Symbol;Acc:MGI:1917814]
ENSMUSG00000024177	29.3231	28.7627	14.3261	22.3545	23.7145	70.6819	56.4412	87.5362	22.4196	43.2332	23.6962	56.0624	-1.24339	0.000796901	0.0477117	Nme4	NME/NM23 nucleoside diphosphate kinase 4 [Source:MGI Symbol;Acc:MGI:1931148]
ENSMUSG00000086644	0	3.28716	1.68543	0.770846	1.39497	11.5872	6.80014	4.6686	7.4732	14.4111	1.42768	8.98804	-2.61713	0.000797049	0.0477117	Gm13470	predicted gene 13470 [Source:MGI Symbol;Acc:MGI:3649387]
ENSMUSG00000038510	122.968	150.388	157.588	159.565	234.355	293.156	271.326	303.459	260.494	199.135	164.973	265.514	-0.694281	0.000806496	0.0480783	Rpf2	ribosome production factor 2 homolog [Source:MGI Symbol;Acc:MGI:1914489]
ENSMUSG00000049739	1116.17	1021.49	1058.45	976.662	697.484	572.407	680.694	591.745	712.089	749.375	974.05	661.262	0.560003	0.000807843	0.0480783	Zfp646	zinc finger protein 646 [Source:MGI Symbol;Acc:MGI:3665412]
ENSMUSG00000055485	1539.94	1386.36	1247.22	1504.69	926.259	955.944	801.736	692.119	421.702	936.719	1320.89	761.644	0.79511	0.000816454	0.0484148	Soga1	suppressor of glucose, autophagy associated 1 [Source:MGI Symbol;Acc:MGI:2444575]
ENSMUSG00000025529	19.8641	23.0101	27.8096	28.5213	40.4541	46.3488	48.281	87.5362	40.5688	58.9543	27.9318	56.3378	-1.02405	0.000818199	0.0484148	Zfp711	zinc finger protein 711 [Source:MGI Symbol;Acc:MGI:3045342]
ENSMUSG00000042734	172.155	89.5751	444.111	106.377	57.1937	39.3965	48.961	86.369	70.4616	52.4039	173.882	59.5184	1.54991	0.000821626	0.0484783	Ttc9	tetratricopeptide repeat domain 9 [Source:MGI Symbol;Acc:MGI:1916730]
ENSMUSG00000042680	504.169	366.518	286.523	297.547	251.094	169.173	172.044	143.559	286.117	184.724	341.17	191.123	0.836914	0.000835315	0.0489922	Garem1	GRB2 associated regulator of MAPK1 subtype 1 [Source:MGI Symbol;Acc:MGI:2685790]
ENSMUSG00000026193	134235	159825	249019	201562	158775	130281	109100	68370.4	91994.1	131249	180683	106199	0.766697	0.000835988	0.0489922	Fn1	fibronectin 1 [Source:MGI Symbol;Acc:MGI:95566]
ENSMUSG00000026385	1832.22	2048.72	1819.42	2058.93	3765.02	3870.12	3859.76	4876.35	3782.51	3158.64	2304.86	3909.48	-0.762989	0.000842398	0.0489922	Dbi	diazepam binding inhibitor [Source:MGI Symbol;Acc:MGI:94865]
ENSMUSG00000026919	0	1.64358	0	0	0	3.47616	21.7604	25.6773	1.0676	0	0.328716	10.3963	-4.77831	0.000842613	0.0489922	Lcn4	lipocalin 4 [Source:MGI Symbol;Acc:MGI:102668]
ENSMUSG00000112255	8.51317	4.10895	7.58443	8.47931	6.97484	1.15872	1.36003	0	0	1.3101	7.13214	0.765769	3.15316	0.000844219	0.0489922	Gm47594	predicted gene, 47594 [Source:MGI Symbol;Acc:MGI:6096642]
ENSMUSG00000087034	46.3495	43.5549	26.1242	42.3965	34.8742	20.8569	15.6403	10.5043	19.2168	26.2019	38.6599	18.4841	1.08182	0.000844612	0.0489922	Cbfa2t2-ps1	core-binding factor, runt domain, alpha subunit 2; translocated to, (human), pseudogene 1 [Source:MGI Symbol;Acc:MGI:1333788]
ENSMUSG00000004610	206.208	133.13	163.487	234.337	216.22	268.823	362.447	403.834	253.021	280.361	190.676	313.697	-0.721294	0.000849417	0.0491325	Etfb	electron transferring flavoprotein, beta polypeptide [Source:MGI Symbol;Acc:MGI:106098]
ENSMUSG00000035392	3358.92	2258.28	1971.95	1927.89	1475.88	1207.39	1406.95	1184.66	1524.53	1359.88	2198.58	1336.68	0.718057	0.000863114	0.049785	Dennd1a	DENN/MADD domain containing 1A [Source:MGI Symbol;Acc:MGI:2442794]
ENSMUSG00000000673	15.1345	8.2179	4.21357	23.1254	13.9497	71.8406	102.002	289.453	4.2704	31.4423	12.9282	99.8017	-2.9488	0.000879822	0.050607	Haao	3-hydroxyanthranilate 3,4-dioxygenase [Source:MGI Symbol;Acc:MGI:1349444]
ENSMUSG00000102222	104.05	101.08	80.9006	96.3558	53.0088	50.9837	45.5609	30.3459	36.2984	68.125	87.079	46.2628	0.925695	0.000886376	0.0508419	Pcdhga10	protocadherin gamma subfamily A, 10 [Source:MGI Symbol;Acc:MGI:1935227]
ENSMUSG00000023940	16.0804	13.9704	26.9669	16.9586	15.3447	34.7616	42.1609	157.565	23.4872	28.8221	17.8642	57.3594	-1.67704	0.000893504	0.0511084	Sgo1	shugoshin 1 [Source:MGI Symbol;Acc:MGI:1919665]
ENSMUSG00000000305	147.562	145.457	313.49	169.586	108.808	90.3801	93.8419	99.2077	73.6644	107.428	176.98	92.9044	0.934806	0.000896408	0.0511313	Cdh4	cadherin 4 [Source:MGI Symbol;Acc:MGI:99218]
ENSMUSG00000097815	28.3772	23.8319	66.5745	0.770846	19.5296	1.15872	8.84018	5.83575	4.2704	3.93029	27.8168	4.80707	2.50048	0.000899175	0.0511313	Gm26809	predicted gene, 26809 [Source:MGI Symbol;Acc:MGI:5477303]
ENSMUSG00000113570	49.1872	27.9409	14.3261	23.8962	16.7396	9.26976	6.80014	7.0029	12.8112	11.7909	26.418	9.53497	1.49206	0.000901353	0.0511313	Gm5953	predicted gene 5953 [Source:MGI Symbol;Acc:MGI:3647171]
ENSMUSG00000085055	28.3772	11.5051	35.394	10.7918	8.36981	2.31744	7.48015	1.16715	5.338	6.55048	18.8876	4.57065	2.02027	0.000906525	0.0511823	Gm15958	predicted gene 15958 [Source:MGI Symbol;Acc:MGI:3801839]
ENSMUSG00000031099	143.778	162.714	107.867	238.962	198.086	428.726	451.529	657.105	168.681	205.685	170.282	382.345	-1.16797	0.000907224	0.0511823	Smarca1	SWI/SNF related, matrix associated, actin dependent regulator of chromatin, subfamily a, member 1 [Source:MGI Symbol;Acc:MGI:1935127]
ENSMUSG00000070867	399.173	402.677	231.747	474.07	172.976	120.507	130.563	165.735	265.832	145.421	336.129	165.612	1.02379	0.000912025	0.051221	Trabd2b	TraB domain containing 2B [Source:MGI Symbol;Acc:MGI:3650152]
ENSMUSG00000113964	19.8641	21.3665	12.6407	11.5627	5.57987	3.47616	4.7601	4.6686	4.2704	2.62019	14.2028	3.95909	1.8376	0.000912883	0.051221	Gm48667	predicted gene, 48667 [Source:MGI Symbol;Acc:MGI:6098285]
ENSMUSG00000099289	22.7018	12.3269	11.798	16.9586	9.76478	0	2.04004	4.6686	6.4056	6.55048	14.71	3.93294	1.95495	0.000916508	0.0512846	Mir6403	microRNA 6403 [Source:MGI Symbol;Acc:MGI:5531374]
ENSMUSG00000019359	19.8641	17.2576	10.9553	20.8128	12.5547	63.7296	41.4808	21.0087	26.69	40.613	16.2889	38.7044	-1.23797	0.000920883	0.0513073	Gdpd2	glycerophosphodiester phosphodiesterase domain containing 2 [Source:MGI Symbol;Acc:MGI:1918834]
ENSMUSG00000035678	50.1331	156.14	135.677	108.689	200.875	183.078	401.208	508.877	152.667	307.873	130.303	310.74	-1.25736	0.000921898	0.0513073	Tnfsf9	tumor necrosis factor (ligand) superfamily, member 9 [Source:MGI Symbol;Acc:MGI:1101058]
ENSMUSG00000031778	881.586	616.343	630.351	392.361	253.884	244.49	324.367	200.75	282.914	341.935	554.905	278.891	0.993137	0.000926219	0.0514089	Cx3cl1	chemokine (C-X3-C motif) ligand 1 [Source:MGI Symbol;Acc:MGI:1097153]
ENSMUSG00000086134	37.8363	42.7331	46.3493	15.4169	13.9497	13.9046	12.9203	9.33719	3.2028	13.101	31.2571	10.4932	1.58153	0.000929963	0.0514779	Gm16159	predicted gene 16159 [Source:MGI Symbol;Acc:MGI:3801949]
ENSMUSG00000052415	1678.99	1430.74	1196.65	1488.5	1708.84	761.279	956.78	829.843	1259.77	1121.44	1500.74	985.822	0.605905	0.000932525	0.0514814	Tchh	trichohyalin [Source:MGI Symbol;Acc:MGI:2177944]
ENSMUSG00000027570	39.7281	31.228	14.3261	25.4379	12.5547	56.7773	64.6013	221.758	26.69	40.613	24.655	82.088	-1.72713	0.000938169	0.0516545	Col9a3	collagen, type IX, alpha 3 [Source:MGI Symbol;Acc:MGI:894686]
ENSMUSG00000030979	224.18	313.102	304.22	332.235	421.281	548.074	535.851	550.894	406.756	433.642	319.003	495.043	-0.637339	0.00094355	0.0518122	Uros	uroporphyrinogen III synthase [Source:MGI Symbol;Acc:MGI:98917]
ENSMUSG00000045980	3196.22	2619.87	2459.88	2583.88	1980.86	1266.48	1795.24	1238.35	1655.85	2161.66	2568.14	1623.51	0.661825	0.000949265	0.0518782	Tmem104	transmembrane protein 104 [Source:MGI Symbol;Acc:MGI:2444222]
ENSMUSG00000039062	1511.56	2130.9	3361.59	1203.29	2033.86	699.867	980.58	690.952	1383.61	1395.25	2048.24	1030.05	0.99178	0.00094979	0.0518782	Anpep	alanyl (membrane) aminopeptidase [Source:MGI Symbol;Acc:MGI:5000466]
ENSMUSG00000026984	5.67545	7.39611	7.58443	9.25015	12.5547	17.3808	14.2803	57.1903	26.69	14.4111	8.49217	25.9905	-1.62709	0.000963441	0.0522983	Il1f6	interleukin 1 family, member 6 [Source:MGI Symbol;Acc:MGI:1859324]
ENSMUSG00000021367	297.015	304.884	280.624	252.067	284.574	201.617	118.322	166.902	233.804	186.034	283.833	181.336	0.651065	0.000964461	0.0522983	Edn1	endothelin 1 [Source:MGI Symbol;Acc:MGI:95283]
ENSMUSG00000028307	105.942	114.229	21.0679	285.213	210.64	752.009	1101.62	2123.04	144.126	331.454	147.418	890.451	-2.59505	0.000966982	0.0522983	Aldob	aldolase B, fructose-bisphosphate [Source:MGI Symbol;Acc:MGI:87995]
ENSMUSG00000062591	346.202	473.351	241.016	454.028	592.862	826.167	947.939	1498.62	339.497	939.339	421.492	910.312	-1.11173	0.000967641	0.0522983	Tubb4a	tubulin, beta 4A class IVA [Source:MGI Symbol;Acc:MGI:107848]
ENSMUSG00000030934	1010.23	1175.16	1245.53	1560.96	1888.79	2162.17	2366.45	2337.8	1854.42	1932.39	1376.13	2130.65	-0.631649	0.000971122	0.0523491	Oat	ornithine aminotransferase [Source:MGI Symbol;Acc:MGI:97394]
ENSMUSG00000056602	477.683	547.312	679.228	579.676	528.693	440.313	273.366	197.248	334.159	427.092	562.519	334.436	0.752315	0.000987172	0.0530753	Fry	FRY microtubule binding protein [Source:MGI Symbol;Acc:MGI:2443895]
ENSMUSG00000024806	0.945908	0.82179	5.05629	6.93761	8.36981	5.7936	40.8008	12.8386	8.5408	41.9231	4.42628	21.9794	-2.34993	0.0009921	0.0532013	Mlana	melan-A [Source:MGI Symbol;Acc:MGI:108454]
ENSMUSG00000097099	348.094	231.745	239.331	175.753	210.64	106.602	146.203	87.5362	171.884	166.382	241.113	135.721	0.828218	0.00100035	0.0535044	Gm9917	predicted gene 9917 [Source:MGI Symbol;Acc:MGI:3704343]
ENSMUSG00000056071	64.3217	67.3868	27.8096	56.2718	79.5132	245.649	56.4412	75.8647	352.308	106.118	59.0606	167.276	-1.50461	0.00100305	0.05351	S100a9	S100 calcium binding protein A9 (calgranulin B) [Source:MGI Symbol;Acc:MGI:1338947]
ENSMUSG00000020649	699.972	1313.22	1220.25	1304.27	2728.56	3259.48	3840.04	7376.38	1372.93	2465.6	1453.25	3662.89	-1.33414	0.00100728	0.0535969	Rrm2	ribonucleotide reductase M2 [Source:MGI Symbol;Acc:MGI:98181]
ENSMUSG00000074305	838.074	1178.45	1278.4	1256.48	1042.04	903.801	718.775	583.575	752.658	793.919	1118.69	750.545	0.576592	0.00101522	0.053801	Peak1	pseudopodium-enriched atypical kinase 1 [Source:MGI Symbol;Acc:MGI:2442366]
ENSMUSG00000020099	8883.02	5193.71	3633.79	4120.94	2298.91	2106.55	2273.29	1478.78	2868.64	2946.41	4826.07	2334.73	1.04772	0.00101635	0.053801	Unc5b	unc-5 netrin receptor B [Source:MGI Symbol;Acc:MGI:894703]
ENSMUSG00000044734	187.29	168.467	119.665	256.692	291.548	436.837	478.73	598.748	346.97	197.825	204.732	411.822	-1.01169	0.00102358	0.0538582	Serpinb1a	serine (or cysteine) peptidase inhibitor, clade B, member 1a [Source:MGI Symbol;Acc:MGI:1913472]
ENSMUSG00000031652	1428.32	1401.15	1427.56	1090.75	1039.25	974.483	714.695	592.912	959.773	914.447	1277.41	831.262	0.620807	0.00102454	0.0538582	N4bp1	NEDD4 binding protein 1 [Source:MGI Symbol;Acc:MGI:2136825]
ENSMUSG00000031952	125.806	96.9712	235.117	52.4175	27.8994	3.47616	10.8802	2.3343	50.1772	6.55048	107.642	14.6837	2.87129	0.00102528	0.0538582	Chst5	carbohydrate (N-acetylglucosamine 6-O) sulfotransferase 5 [Source:MGI Symbol;Acc:MGI:1931825]
ENSMUSG00000025934	34.9986	43.5549	45.5066	70.147	65.5635	111.237	93.8419	236.931	69.394	74.6755	51.9541	117.216	-1.17529	0.00103038	0.0538582	Gsta3	glutathione S-transferase, alpha 3 [Source:MGI Symbol;Acc:MGI:95856]
ENSMUSG00000028078	58.6463	81.3572	57.3046	97.8974	87.883	199.3	156.403	226.427	72.5968	116.599	76.6177	154.265	-1.01054	0.0010305	0.0538582	Dclk2	doublecortin-like kinase 2 [Source:MGI Symbol;Acc:MGI:1918012]
ENSMUSG00000020120	95.5367	108.476	168.543	117.169	125.547	165.697	240.045	376.989	202.844	155.901	123.054	228.295	-0.89226	0.00103528	0.0539197	Plek	pleckstrin [Source:MGI Symbol;Acc:MGI:1860485]
ENSMUSG00000020431	238.369	144.635	259.556	147.232	104.623	107.761	87.0418	91.0376	111.03	96.9472	178.883	98.7636	0.861939	0.00103692	0.0539197	Adcy1	adenylate cyclase 1 [Source:MGI Symbol;Acc:MGI:99677]
ENSMUSG00000036892	11.3509	7.39611	0	24.6671	11.1597	117.031	120.362	280.116	5.338	49.7837	10.9148	114.526	-3.38997	0.00106396	0.0549844	Prodh2	proline dehydrogenase (oxidase) 2 [Source:MGI Symbol;Acc:MGI:1929093]
ENSMUSG00000051705	140.94	147.922	137.362	135.669	135.312	173.808	197.884	212.421	233.804	175.553	139.441	198.694	-0.511492	0.00106569	0.0549844	Senp8	SUMO/sentrin specific peptidase 8 [Source:MGI Symbol;Acc:MGI:1918849]
ENSMUSG00000001588	24.5936	27.1191	31.1804	31.6047	43.244	54.4598	97.922	140.058	27.7576	57.6443	31.5484	75.5683	-1.27122	0.00106674	0.0549844	Acap1	ArfGAP with coiled-coil, ankyrin repeat and PH domains 1 [Source:MGI Symbol;Acc:MGI:2388270]
ENSMUSG00000022149	36.8904	27.1191	7.58443	65.5219	66.9585	127.459	177.484	332.638	50.1772	41.9231	40.8149	145.936	-1.84438	0.00106931	0.0549844	C9	complement component 9 [Source:MGI Symbol;Acc:MGI:1098282]
ENSMUSG00000030530	10248.9	6212.73	7077.12	5619.47	3576.7	2902.59	4254.85	2945.88	3186.79	4699.32	6546.99	3597.89	0.863745	0.00107077	0.0549844	Furin	furin (paired basic amino acid cleaving enzyme) [Source:MGI Symbol;Acc:MGI:97513]
ENSMUSG00000016028	364.174	179.972	479.505	269.025	147.867	97.3324	120.362	143.559	158.005	184.724	288.109	140.797	1.03668	0.00107341	0.0549844	Celsr1	cadherin, EGF LAG seven-pass G-type receptor 1 [Source:MGI Symbol;Acc:MGI:1100883]
ENSMUSG00000040848	2470.71	2293.62	2514.66	2112.89	2017.12	1439.13	1506.23	1322.38	2135.2	1201.36	2281.8	1520.86	0.585132	0.0010789	0.0551281	Sft2d2	SFT2 domain containing 2 [Source:MGI Symbol;Acc:MGI:1917362]
ENSMUSG00000026368	31.215	44.3767	9.26986	63.9802	61.3786	117.031	127.843	210.087	57.6504	69.4351	42.0441	116.409	-1.47473	0.00108926	0.05552	F13b	coagulation factor XIII, beta subunit [Source:MGI Symbol;Acc:MGI:88379]
ENSMUSG00000046623	82.294	84.6444	128.935	59.3551	83.6981	23.1744	43.5209	19.8415	62.9884	53.714	87.7854	40.6478	1.10889	0.00111083	0.0564796	Gjb4	gap junction protein, beta 4 [Source:MGI Symbol;Acc:MGI:95722]
ENSMUSG00000050954	59.5922	58.3471	68.2599	77.8554	50.2189	45.1901	35.3607	37.3488	33.0956	35.3726	62.8547	37.2736	0.766574	0.00111523	0.0565637	Zfp169	zinc finger protein 169 [Source:MGI Symbol;Acc:MGI:1915161]
ENSMUSG00000033170	2037.49	1031.35	1077.83	938.89	552.408	580.518	690.894	542.724	497.502	639.327	1127.59	590.193	0.934188	0.00112501	0.0568656	Card10	caspase recruitment domain family, member 10 [Source:MGI Symbol;Acc:MGI:2146012]
ENSMUSG00000041895	3077.98	2139.94	3034.62	2078.2	1876.23	1129.75	1330.79	1086.62	2027.37	1705.75	2441.39	1456.05	0.745897	0.00112671	0.0568656	Wipi1	WD repeat domain, phosphoinositide interacting 1 [Source:MGI Symbol;Acc:MGI:1261864]
ENSMUSG00000038591	30.269	41.0895	26.1242	104.835	69.7484	168.014	184.284	291.787	54.4476	75.9856	54.4132	154.904	-1.51096	0.0011398	0.0573526	Colec10	collectin sub-family member 10 [Source:MGI Symbol;Acc:MGI:3606482]
ENSMUSG00000048696	1109.55	748.651	790.466	651.365	426.86	404.393	462.409	327.969	332.024	567.272	745.378	418.813	0.832705	0.00114403	0.0573526	Mex3d	mex3 RNA binding family member D [Source:MGI Symbol;Acc:MGI:2681847]
ENSMUSG00000028883	127.698	165.18	278.096	100.981	156.236	66.047	68.6814	70.029	130.247	82.5361	165.638	83.5081	0.989497	0.00114609	0.0573526	Sema3a	sema domain, immunoglobulin domain (Ig), short basic domain, secreted, (semaphorin) 3A [Source:MGI Symbol;Acc:MGI:107558]
ENSMUSG00000018672	319.717	477.46	409.559	524.946	573.332	913.071	815.337	813.503	476.15	763.786	461.003	756.369	-0.715295	0.0011475	0.0573526	Copz2	coatomer protein complex, subunit zeta 2 [Source:MGI Symbol;Acc:MGI:1929008]
ENSMUSG00000035274	137.157	107.655	241.859	92.5015	87.883	46.3488	61.2012	66.5275	70.4616	87.7765	133.411	66.4631	1.01114	0.00115899	0.057787	Tpbg	trophoblast glycoprotein [Source:MGI Symbol;Acc:MGI:1341264]
ENSMUSG00000005057	1099.14	646.749	1195.81	669.865	468.709	324.441	431.129	336.139	384.336	657.669	816.056	426.743	0.936507	0.00117145	0.058138	Sh2b2	SH2B adaptor protein 2 [Source:MGI Symbol;Acc:MGI:1345171]
ENSMUSG00000051344	402.957	553.065	686.812	476.383	478.474	371.949	276.086	231.096	411.026	327.524	519.538	323.536	0.684717	0.00117168	0.058138	Plekhm3	pleckstrin homology domain containing, family M, member 3 [Source:MGI Symbol;Acc:MGI:2443627]
ENSMUSG00000038677	104.05	110.12	85.9569	117.939	46.034	53.3011	35.3607	30.3459	37.366	73.3654	92.82	45.9478	1.03266	0.00117872	0.0583466	Scube3	signal peptide, CUB domain, EGF-like 3 [Source:MGI Symbol;Acc:MGI:3045253]
ENSMUSG00000071552	1.89182	5.75253	7.58443	1.54169	2.78994	10.4285	12.9203	21.0087	7.4732	23.5817	3.91208	15.0825	-1.9135	0.00119311	0.0587307	Tigit	T cell immunoreceptor with Ig and ITIM domains [Source:MGI Symbol;Acc:MGI:3642260]
ENSMUSG00000044748	15.1345	9.03969	39.6076	64.7511	25.1094	50.9837	55.7611	191.412	164.41	44.5433	30.7285	101.422	-1.71614	0.0011963	0.0587307	Defb1	defensin beta 1 [Source:MGI Symbol;Acc:MGI:1096878]
ENSMUSG00000037638	566.599	415.826	500.573	368.464	295.733	202.776	291.046	197.248	328.821	271.19	429.439	258.216	0.733814	0.00119768	0.0587307	Zbtb42	zinc finger and BTB domain containing 42 [Source:MGI Symbol;Acc:MGI:3644133]
ENSMUSG00000048040	16.0804	38.6241	25.2814	59.3551	75.3283	140.205	90.4418	148.228	59.7856	79.9159	42.9339	103.715	-1.28218	0.00119789	0.0587307	Arxes2	adipocyte-related X-chromosome expressed sequence 2 [Source:MGI Symbol;Acc:MGI:1924226]
ENSMUSG00000023259	91.7531	64.9214	90.1705	118.71	101.833	152.951	225.765	287.119	101.422	134.94	93.4776	180.439	-0.951576	0.00120228	0.0588059	Slc26a6	solute carrier family 26, member 6 [Source:MGI Symbol;Acc:MGI:2159728]
ENSMUSG00000001995	2600.3	2154.73	2470	2202.31	1774.4	1558.48	1650.39	1539.47	1725.24	1735.88	2240.35	1641.89	0.448905	0.00120525	0.0588114	Sipa1l2	signal-induced proliferation-associated 1 like 2 [Source:MGI Symbol;Acc:MGI:2676970]
ENSMUSG00000020427	3711.74	3566.57	3594.18	2227.75	3243.3	1135.55	1199.54	1233.68	3049.07	1999.21	3268.71	1723.41	0.923594	0.00120983	0.0588956	Igfbp3	insulin-like growth factor binding protein 3 [Source:MGI Symbol;Acc:MGI:96438]
ENSMUSG00000033767	542.005	567.857	799.736	475.612	464.525	345.298	376.728	346.643	417.432	403.51	569.947	377.922	0.593951	0.00122055	0.0592034	Tmem131l	transmembrane 131 like [Source:MGI Symbol;Acc:MGI:2443399]
ENSMUSG00000018076	1502.1	1717.54	1657.62	1760.61	1403.34	1117.01	1183.9	1001.41	1102.83	1433.25	1608.24	1167.68	0.462774	0.00122308	0.0592034	Med13l	mediator complex subunit 13-like [Source:MGI Symbol;Acc:MGI:2670178]
ENSMUSG00000005237	21.7559	20.5448	13.4834	30.8338	29.2943	90.3801	74.8015	93.3719	20.2844	27.512	23.1825	61.27	-1.41049	0.00122478	0.0592034	Dnah2	dynein, axonemal, heavy chain 2 [Source:MGI Symbol;Acc:MGI:107731]
ENSMUSG00000042064	33.1068	58.3471	117.137	10.7918	16.7396	2.31744	4.08008	12.8386	26.69	6.55048	47.2245	10.4953	2.17929	0.00123605	0.0596083	Myo3b	myosin IIIB [Source:MGI Symbol;Acc:MGI:2448580]
ENSMUSG00000090264	83.2399	33.6934	48.8775	11.5627	8.36981	5.7936	6.80014	14.0058	16.014	7.86058	37.1486	10.0948	1.89014	0.00124278	0.0597927	Eif4ebp3	eukaryotic translation initiation factor 4E binding protein 3 [Source:MGI Symbol;Acc:MGI:1270847]
ENSMUSG00000004612	5.67545	4.10895	1.68543	10.7918	2.78994	4.63488	36.0407	53.6889	6.4056	19.6514	5.01032	24.0843	-2.24435	0.00125735	0.0603527	Nkg7	natural killer cell group 7 sequence [Source:MGI Symbol;Acc:MGI:1931250]
ENSMUSG00000032315	0.945908	7.39611	3.37086	5.39592	2.78994	40.5552	23.8005	38.5159	1.0676	6.55048	3.97975	22.0979	-2.44931	0.00126929	0.0607844	Cyp1a1	cytochrome P450, family 1, subfamily a, polypeptide 1 [Source:MGI Symbol;Acc:MGI:88588]
ENSMUSG00000115302	662.135	542.382	203.937	341.485	179.951	129.777	188.364	164.568	116.368	263.329	385.978	172.481	1.1638	0.00128411	0.061213	Gm49394	predicted gene, 49394 [Source:MGI Symbol;Acc:MGI:6121625]
ENSMUSG00000005198	4306.72	4022.66	4250.65	3460.33	2879.22	2464.6	2491.57	2586.4	2629.5	3171.74	3783.92	2668.76	0.504225	0.00128419	0.061213	Polr2a	polymerase (RNA) II (DNA directed) polypeptide A [Source:MGI Symbol;Acc:MGI:98086]
ENSMUSG00000048583	4291.58	2637.95	1334.02	1548.63	770.023	760.12	1071.7	869.526	577.572	1251.14	2116.44	906.012	1.22422	0.0012963	0.0616437	Igf2	insulin-like growth factor 2 [Source:MGI Symbol;Acc:MGI:96434]
ENSMUSG00000058230	1218.33	1134.07	1300.31	1076.1	898.36	804.151	790.176	640.765	943.759	776.887	1125.43	791.148	0.509055	0.00129921	0.0616437	Arhgap35	Rho GTPase activating protein 35 [Source:MGI Symbol;Acc:MGI:1929494]
ENSMUSG00000036256	5681.12	4153.33	4447.01	3720.87	3778.97	3261.8	2537.81	2046.01	3093.91	3349.92	4356.26	2857.89	0.60835	0.00130704	0.0616535	Igfbp7	insulin-like growth factor binding protein 7 [Source:MGI Symbol;Acc:MGI:1352480]
ENSMUSG00000023829	5.67545	6.57432	2.52814	5.39592	2.78994	16.2221	14.9603	10.5043	14.9464	13.101	4.59275	13.9468	-1.57658	0.00130772	0.0616535	Slc22a1	solute carrier family 22 (organic cation transporter), member 1 [Source:MGI Symbol;Acc:MGI:108111]
ENSMUSG00000021018	223.234	231.745	234.275	217.379	277.599	312.854	300.566	326.802	330.956	318.353	236.846	317.906	-0.428683	0.0013084	0.0616535	Polr2h	polymerase (RNA) II (DNA directed) polypeptide H [Source:MGI Symbol;Acc:MGI:2384309]
ENSMUSG00000037112	312.15	383.776	407.874	356.131	291.548	274.617	208.084	222.925	199.641	285.601	350.296	238.174	0.562371	0.00131296	0.0617269	Sik2	salt inducible kinase 2 [Source:MGI Symbol;Acc:MGI:2445031]
ENSMUSG00000049939	67.1595	69.8522	155.06	50.105	107.413	31.2854	19.7204	24.5101	62.9884	51.0938	89.9177	37.9196	1.25264	0.00132679	0.0621043	Lrrc4	leucine rich repeat containing 4 [Source:MGI Symbol;Acc:MGI:2182081]
ENSMUSG00000025037	536.33	1243.37	648.048	1033.7	1438.21	2732.26	2104.64	1672.52	1302.47	1576.05	979.933	1877.59	-0.938786	0.00132722	0.0621043	Maoa	monoamine oxidase A [Source:MGI Symbol;Acc:MGI:96915]
ENSMUSG00000074102	1296.84	1180.91	1234.58	916.536	782.577	588.629	674.574	561.399	750.523	898.726	1082.29	694.77	0.640587	0.00133003	0.0621043	Rbm15b	RNA binding motif protein 15B [Source:MGI Symbol;Acc:MGI:1923598]
ENSMUSG00000057074	26.4854	4.93074	24.4387	5.39592	2.78994	0	0	0	5.338	1.3101	12.8081	1.32962	3.31294	0.00133626	0.0621668	Ces1g	carboxylesterase 1G [Source:MGI Symbol;Acc:MGI:88378]
ENSMUSG00000035704	131.481	182.437	157.588	173.44	195.296	279.251	236.645	257.94	235.94	208.305	168.048	243.616	-0.538727	0.00133741	0.0621668	Alg8	asparagine-linked glycosylation 8 (alpha-1,3-glucosyltransferase) [Source:MGI Symbol;Acc:MGI:2141959]
ENSMUSG00000032172	47.2954	39.4459	81.7433	24.6671	19.5296	12.7459	17.6804	22.1758	20.2844	7.86058	42.5363	16.1494	1.3952	0.00134279	0.0622387	Olfm2	olfactomedin 2 [Source:MGI Symbol;Acc:MGI:3045350]
ENSMUSG00000021703	4134.56	5225.76	7621.51	3971.4	4542.02	3231.67	2307.29	1760.06	4147.63	2945.1	5099.05	2878.35	0.825102	0.00134777	0.0622387	Serinc5	serine incorporator 5 [Source:MGI Symbol;Acc:MGI:2444223]
ENSMUSG00000096920	5.67545	12.3269	8.42715	3.08338	8.36981	1.15872	2.04004	0	1.0676	0	7.57653	0.853272	2.96666	0.00134963	0.0622387	Rps19-ps8	ribosomal protein S19, pseudogene 8 [Source:MGI Symbol;Acc:MGI:3780053]
ENSMUSG00000070808	634.704	466.777	382.592	337.631	253.884	201.617	241.405	239.266	209.25	307.873	415.118	239.882	0.793412	0.00135104	0.0622387	Bicra	BRD4 interacting chromatin remodeling complex associated protein [Source:MGI Symbol;Acc:MGI:2154263]
ENSMUSG00000024892	2106.54	1442.24	1605.37	1668.88	1131.32	942.039	1251.91	1056.27	1091.09	926.238	1590.87	1053.51	0.594435	0.00135424	0.0622468	Pcx	pyruvate carboxylase [Source:MGI Symbol;Acc:MGI:97520]
ENSMUSG00000002475	217.559	239.963	164.329	319.13	251.094	451.901	481.45	442.35	259.427	349.796	238.415	396.985	-0.736529	0.00136727	0.0625148	Abhd3	abhydrolase domain containing 3 [Source:MGI Symbol;Acc:MGI:2147183]
ENSMUSG00000035105	1771.69	2053.65	2993.32	1419.13	2780.17	1176.1	1489.91	1027.09	1693.21	1126.68	2203.59	1302.6	0.75778	0.0013695	0.0625148	Egln3	egl-9 family hypoxia-inducible factor 3 [Source:MGI Symbol;Acc:MGI:1932288]
ENSMUSG00000024913	3506.48	2371.69	2041.05	2367.27	1434.03	1380.03	1569.47	1349.22	1076.14	1650.72	2344.1	1405.12	0.738631	0.00137106	0.0625148	Lrp5	low density lipoprotein receptor-related protein 5 [Source:MGI Symbol;Acc:MGI:1278315]
ENSMUSG00000021303	43.5118	52.5946	58.99	25.4379	54.4038	15.0634	12.2402	14.0058	41.6364	7.86058	46.9876	18.1613	1.36616	0.00137222	0.0625148	Gng4	guanine nucleotide binding protein (G protein), gamma 4 [Source:MGI Symbol;Acc:MGI:102703]
ENSMUSG00000037544	31.215	46.0202	51.4056	22.3545	30.6893	77.6342	89.0818	301.124	38.4336	43.2332	36.3369	109.901	-1.59408	0.00138261	0.0628494	Dlgap5	DLG associated protein 5 [Source:MGI Symbol;Acc:MGI:2183453]
ENSMUSG00000057228	1.89182	0	1.68543	1.54169	2.78994	4.63488	11.5602	51.3546	0	6.55048	1.58177	14.82	-3.27716	0.00138652	0.0628882	Aadat	aminoadipate aminotransferase [Source:MGI Symbol;Acc:MGI:1345167]
ENSMUSG00000068742	1769.79	1083.94	1138.51	928.869	668.19	626.867	698.374	615.088	764.402	605.265	1117.86	661.999	0.756061	0.00140212	0.063384	Cry2	cryptochrome 2 (photolyase-like) [Source:MGI Symbol;Acc:MGI:1270859]
ENSMUSG00000066406	5123.98	4660.37	3962.44	4393.82	2877.82	3062.5	2754.74	2279.44	3024.51	3005.36	4203.69	2825.31	0.57356	0.00140971	0.063384	Akap13	A kinase (PRKA) anchor protein 13 [Source:MGI Symbol;Acc:MGI:2676556]
ENSMUSG00000010154	463.495	190.655	147.475	155.711	89.278	42.8726	47.601	31.513	152.667	96.9472	209.323	74.3201	1.49653	0.00141085	0.063384	Spire2	spire type actin nucleation factor 2 [Source:MGI Symbol;Acc:MGI:2446256]
ENSMUSG00000045078	2576.65	2127.61	2127.01	1973.37	1675.36	1442.61	1287.27	1004.92	1746.59	1497.44	2096	1395.76	0.586983	0.00141148	0.063384	Rnf216	ring finger protein 216 [Source:MGI Symbol;Acc:MGI:1344349]
ENSMUSG00000030411	244.99	190.655	123.879	100.981	66.9585	57.936	51.001	53.6889	57.6504	112.668	145.493	66.5889	1.13668	0.00141284	0.063384	Nova2	neuro-oncological ventral antigen 2 [Source:MGI Symbol;Acc:MGI:104296]
ENSMUSG00000034919	838.074	249.824	443.268	223.545	159.026	104.285	171.363	88.7033	269.035	106.118	382.748	147.901	1.3706	0.00141984	0.0635592	Ttc22	tetratricopeptide repeat domain 22 [Source:MGI Symbol;Acc:MGI:3045307]
ENSMUSG00000097769	8.51317	14.7922	22.7533	9.25015	13.9497	30.1267	36.7207	45.5188	20.2844	27.512	13.8517	32.0325	-1.21143	0.00142708	0.0637448	Snhg4	small nucleolar RNA host gene 4 [Source:MGI Symbol;Acc:MGI:4937091]
ENSMUSG00000010911	129.589	151.209	133.992	134.127	206.455	241.014	216.924	252.104	197.506	214.856	151.075	224.481	-0.579426	0.0014336	0.0638977	Apip	APAF1 interacting protein [Source:MGI Symbol;Acc:MGI:1926788]
ENSMUSG00000101859	57.7004	9.03969	45.5066	10.7918	8.36981	1.15872	11.5602	5.83575	6.4056	1.3101	26.2817	5.25408	2.27031	0.00145127	0.0644047	Gm29233	predicted gene 29233 [Source:MGI Symbol;Acc:MGI:5579939]
ENSMUSG00000096938	65.2676	20.5448	16.8543	21.5837	2.78994	2.31744	8.16017	8.17004	7.4732	3.93029	25.4081	6.01023	2.06676	0.00145401	0.0644047	9530052E02Rik	RIKEN cDNA 9530052E02 gene [Source:MGI Symbol;Acc:MGI:3588277]
ENSMUSG00000020085	890.099	747.829	567.99	706.095	612.391	437.996	444.729	329.136	597.856	475.565	704.881	457.056	0.625266	0.00145728	0.0644047	Aifm2	apoptosis-inducing factor, mitochondrion-associated 2 [Source:MGI Symbol;Acc:MGI:1918611]
ENSMUSG00000040711	690.513	627.026	1151.15	565.801	546.828	435.679	439.289	399.165	508.178	406.13	716.263	437.688	0.711065	0.00145749	0.0644047	Sh3pxd2b	SH3 and PX domains 2B [Source:MGI Symbol;Acc:MGI:2442062]
ENSMUSG00000031161	846.587	867.81	849.456	865.66	963.923	1256.05	1179.82	1660.85	1063.33	1067.73	878.688	1245.56	-0.503763	0.00146106	0.0644244	Hdac6	histone deacetylase 6 [Source:MGI Symbol;Acc:MGI:1333752]
ENSMUSG00000050567	1626.96	1351.02	1165.47	1273.44	903.94	864.405	830.297	687.451	878.635	976.022	1264.17	847.362	0.578117	0.00146478	0.0644503	Maml1	mastermind like transcriptional coactivator 1 [Source:MGI Symbol;Acc:MGI:1890504]
ENSMUSG00000041301	88.9153	96.9712	347.198	111.002	46.034	57.936	57.1212	33.8473	71.5292	34.0625	138.024	50.8992	1.43921	0.00148282	0.0651048	Cftr	cystic fibrosis transmembrane conductance regulator [Source:MGI Symbol;Acc:MGI:88388]
ENSMUSG00000007817	7493.48	6115.76	5650.4	4858.64	3279.57	3049.75	3320.51	3272.69	3691.76	3900.16	5479.57	3446.97	0.668957	0.0014912	0.0651451	Zmiz1	zinc finger, MIZ-type containing 1 [Source:MGI Symbol;Acc:MGI:3040693]
ENSMUSG00000002028	3034.47	3247.71	3937.16	2882.19	2134.3	1895.66	1677.59	1642.18	2399.97	2299.22	3047.17	1982.92	0.620422	0.00149158	0.0651451	Kmt2a	lysine (K)-specific methyltransferase 2A [Source:MGI Symbol;Acc:MGI:96995]
ENSMUSG00000110774	28.3772	3.28716	29.495	3.08338	5.57987	0	0.680014	2.3343	4.2704	2.62019	13.9645	1.98098	2.85908	0.00149385	0.0651451	Gm39318	predicted gene, 39318 [Source:MGI Symbol;Acc:MGI:5622203]
ENSMUSG00000097461	106.888	41.0895	200.566	26.9796	29.2943	19.6982	27.8806	21.0087	26.69	36.6827	80.9634	26.392	1.62108	0.00149639	0.0651451	Gm26735	predicted gene, 26735 [Source:MGI Symbol;Acc:MGI:5477229]
ENSMUSG00000041343	160.804	115.872	139.048	102.523	111.597	67.2057	78.8816	82.8676	92.8812	82.5361	125.969	80.8744	0.640219	0.00150312	0.0653001	Ankrd42	ankyrin repeat domain 42 [Source:MGI Symbol;Acc:MGI:1921095]
ENSMUSG00000028699	393.498	344.33	582.316	424.736	224.59	179.602	148.243	78.199	329.888	197.825	393.894	186.751	1.07834	0.00151156	0.0655287	Tspan1	tetraspanin 1 [Source:MGI Symbol;Acc:MGI:1914055]
ENSMUSG00000021143	3486.62	3287.98	3980.14	3067.2	2508.15	2028.92	2263.77	1610.67	2257.97	2745.96	3266.02	2181.46	0.582545	0.00153299	0.0663177	Pacs2	phosphofurin acidic cluster sorting protein 2 [Source:MGI Symbol;Acc:MGI:1924399]
ENSMUSG00000020044	5322.62	7583.48	6565.59	6290.1	7860.65	4671.96	3180.42	1756.56	4776.44	4625.95	6724.49	3802.27	0.822603	0.00154155	0.0665043	Timp3	tissue inhibitor of metalloproteinase 3 [Source:MGI Symbol;Acc:MGI:98754]
ENSMUSG00000018379	2583.27	2777.65	2756.52	2819.75	3398.14	4121.56	3515.67	4633.58	3462.23	3753.43	2867.07	3897.29	-0.443128	0.00154376	0.0665043	Srsf1	serine/arginine-rich splicing factor 1 [Source:MGI Symbol;Acc:MGI:98283]
ENSMUSG00000018166	4110.92	2569.74	3964.13	2206.93	1958.54	1249.1	1401.51	887.033	2721.31	1228.87	2962.05	1497.57	0.98396	0.00154974	0.0666227	Erbb3	erb-b2 receptor tyrosine kinase 3 [Source:MGI Symbol;Acc:MGI:95411]
ENSMUSG00000048938	2.83772	2.46537	1.68543	6.16677	5.57987	10.4285	23.1205	15.1729	10.676	6.55048	3.74703	13.1897	-1.86798	0.00156319	0.0670607	Nr1h5	nuclear receptor subfamily 1, group H, member 5 [Source:MGI Symbol;Acc:MGI:3026618]
ENSMUSG00000031381	124.86	173.398	139.048	158.023	256.674	303.584	318.246	291.787	247.683	217.476	170.401	275.756	-0.703201	0.00157031	0.0672263	Piga	phosphatidylinositol glycan anchor biosynthesis, class A [Source:MGI Symbol;Acc:MGI:99461]
ENSMUSG00000038628	240.261	276.121	381.75	328.38	385.011	458.853	502.53	562.566	431.311	429.712	322.305	476.994	-0.567859	0.00157722	0.0673819	Polr3k	polymerase (RNA) III (DNA directed) polypeptide K [Source:MGI Symbol;Acc:MGI:1914255]
ENSMUSG00000036353	11.3509	11.5051	14.3261	14.6461	8.36981	24.3331	23.8005	33.8473	39.5012	15.7212	12.0396	27.4407	-1.16907	0.001593	0.0677163	P2ry12	purinergic receptor P2Y, G-protein coupled 12 [Source:MGI Symbol;Acc:MGI:1918089]
ENSMUSG00000044807	32.1609	55.0599	55.6192	57.8135	54.4038	107.761	89.7618	116.715	61.9208	73.3654	51.0114	89.9048	-0.816233	0.00159523	0.0677163	Zfp354c	zinc finger protein 354C [Source:MGI Symbol;Acc:MGI:1353621]
ENSMUSG00000037469	612.002	426.509	929.514	362.298	391.986	224.792	322.327	122.551	337.362	332.765	544.462	267.959	1.02253	0.00160004	0.0677163	Acp7	acid phosphatase 7, tartrate resistant [Source:MGI Symbol;Acc:MGI:2142121]
ENSMUSG00000044294	34.0527	15.614	43.8212	2.31254	4.18491	0	6.80014	3.50145	3.2028	2.62019	19.9971	3.22492	2.58367	0.0016006	0.0677163	Krt84	keratin 84 [Source:MGI Symbol;Acc:MGI:96700]
ENSMUSG00000061979	584.571	547.312	562.933	497.967	463.13	410.187	412.768	415.505	353.376	408.75	531.183	400.117	0.410204	0.00160613	0.0677163	Rcc1l	reculator of chromosome condensation 1 like [Source:MGI Symbol;Acc:MGI:2137600]
ENSMUSG00000037386	52.0249	44.3767	37.0794	38.5423	27.8994	18.5395	13.6003	15.1729	34.1632	9.17068	39.9845	18.1293	1.14615	0.00160814	0.0677163	Rims2	regulating synaptic membrane exocytosis 2 [Source:MGI Symbol;Acc:MGI:2152972]
ENSMUSG00000046561	25.5395	29.5844	27.8096	18.5003	12.5547	19.6982	80.2416	85.2019	25.6224	91.7068	22.7977	60.4942	-1.39769	0.00160886	0.0677163	Arsj	arylsulfatase J [Source:MGI Symbol;Acc:MGI:2443513]
ENSMUSG00000034584	454.036	457.737	359.839	456.341	408.726	207.411	190.404	114.381	431.311	162.452	427.336	221.192	0.949483	0.00161257	0.0677163	Exph5	exophilin 5 [Source:MGI Symbol;Acc:MGI:2443248]
ENSMUSG00000036131	1.89182	8.2179	3.37086	5.39592	1.39497	15.0634	19.0404	45.5188	2.1352	14.4111	4.05429	19.2338	-2.20076	0.00161464	0.0677163	Frmd7	FERM domain containing 7 [Source:MGI Symbol;Acc:MGI:2686379]
ENSMUSG00000089727	0.945908	0	5.899	3.85423	5.57987	18.5395	11.5602	25.6773	6.4056	9.17068	3.2558	14.2707	-2.16444	0.00162051	0.0678243	Klra8	killer cell lectin-like receptor, subfamily A, member 8 [Source:MGI Symbol;Acc:MGI:102968]
ENSMUSG00000058793	4819.4	4473.83	4195.88	4494.03	3368.85	2992.97	3086.58	2240.93	3229.49	3436.38	4270.4	2997.27	0.510947	0.00163138	0.0680068	Cds2	CDP-diacylglycerol synthase (phosphatidate cytidylyltransferase) 2 [Source:MGI Symbol;Acc:MGI:1332236]
ENSMUSG00000024901	69.0513	47.6638	116.295	64.7511	40.4541	37.079	33.3207	38.5159	28.8252	34.0625	67.643	34.3607	0.986924	0.00163148	0.0680068	Peli3	pellino 3 [Source:MGI Symbol;Acc:MGI:1924963]
ENSMUSG00000034159	31.215	13.1486	78.3725	9.25015	9.76478	9.26976	4.08008	11.6715	6.4056	3.93029	28.3502	7.07144	2.02256	0.00163869	0.0680379	2310007B03Rik	RIKEN cDNA 2310007B03 gene [Source:MGI Symbol;Acc:MGI:1919124]
ENSMUSG00000036606	11592.1	5970.31	6189.74	6573.77	3487.42	3304.67	4308.57	3395.24	3928.77	4008.9	6762.67	3789.23	0.835729	0.00163971	0.0680379	Plxnb2	plexin B2 [Source:MGI Symbol;Acc:MGI:2154239]
ENSMUSG00000064918	0.945908	0.82179	2.52814	0	0	5.7936	4.7601	11.6715	5.338	6.55048	0.859168	6.82273	-2.90497	0.00164968	0.0680379	Gm22571	predicted gene, 22571 [Source:MGI Symbol;Acc:MGI:5452348]
ENSMUSG00000109127	2.83772	0	0	2.31254	0	6.95232	12.2402	10.5043	7.4732	2.62019	1.03005	7.95806	-2.90528	0.00165034	0.0680379	Gm31135	predicted gene, 31135 [Source:MGI Symbol;Acc:MGI:5590294]
ENSMUSG00000020541	181.614	212.844	254.5	427.82	345.952	631.502	499.13	577.739	417.432	372.067	284.546	499.574	-0.812806	0.0016515	0.0680379	Tom1l1	target of myb1-like 1 (chicken) [Source:MGI Symbol;Acc:MGI:1919193]
ENSMUSG00000004980	7699.69	8329.67	8081.63	8502.43	9805.23	12530.4	10914.9	14654.7	10177.4	10355	8483.73	11726.5	-0.467072	0.00165396	0.0680379	Hnrnpa2b1	heterogeneous nuclear ribonucleoprotein A2/B1 [Source:MGI Symbol;Acc:MGI:104819]
ENSMUSG00000103840	0.945908	2.46537	0.842715	11.5627	6.97484	39.3965	18.3604	29.1787	5.338	13.101	4.55831	21.0749	-2.21335	0.00165535	0.0680379	1700040K01Rik	RIKEN cDNA 1700040K01 gene [Source:MGI Symbol;Acc:MGI:1920517]
ENSMUSG00000078302	34.9986	18.9012	20.2252	17.7295	9.76478	4.63488	6.12012	0	6.4056	13.101	20.3238	6.05231	1.7707	0.00166086	0.0681285	Foxd1	forkhead box D1 [Source:MGI Symbol;Acc:MGI:1347463]
ENSMUSG00000015355	16.0804	10.6833	37.0794	26.2088	19.5296	38.2377	40.8008	80.5333	45.9068	41.9231	21.9163	49.4804	-1.16544	0.0016694	0.0683425	Cd48	CD48 antigen [Source:MGI Symbol;Acc:MGI:88339]
ENSMUSG00000091055	4.72954	9.03969	1.68543	3.85423	2.78994	0	0	0	0	1.3101	4.41977	0.262019	3.94944	0.00168962	1	Siglec15	sialic acid binding Ig-like lectin 15 [Source:MGI Symbol;Acc:MGI:3646642]
ENSMUSG00000029050	6079.35	3894.46	4961.9	3293.05	1901.34	1699.84	2261.05	1604.83	2408.51	2842.91	4026.02	2163.43	0.896219	0.00170391	0.069278	Ski	ski sarcoma viral oncogene homolog (avian) [Source:MGI Symbol;Acc:MGI:98310]
ENSMUSG00000058571	970.501	457.737	799.736	259.775	251.094	149.475	157.763	107.378	478.285	140.18	547.769	206.616	1.40667	0.00170446	0.069278	Gpc6	glypican 6 [Source:MGI Symbol;Acc:MGI:1346322]
ENSMUSG00000047501	9882.84	5220.83	7224.59	3747.85	3822.21	2422.88	2732.3	1699.37	4708.12	3397.08	5979.67	2991.95	0.999024	0.00170479	0.069278	Cldn4	claudin 4 [Source:MGI Symbol;Acc:MGI:1313314]
ENSMUSG00000029283	83.2399	154.497	94.384	123.335	154.842	217.839	170.003	231.096	183.627	182.103	122.059	196.934	-0.692549	0.00170571	0.069278	Cdc7	cell division cycle 7 (S. cerevisiae) [Source:MGI Symbol;Acc:MGI:1309511]
ENSMUSG00000003271	36.8904	29.5844	16.0116	17.7295	34.8742	39.3965	69.3614	115.548	39.5012	44.5433	27.018	61.67	-1.20474	0.00172183	0.0696033	Sult2b1	sulfotransferase family, cytosolic, 2B, member 1 [Source:MGI Symbol;Acc:MGI:1926342]
ENSMUSG00000037601	202.424	174.22	292.422	254.379	408.726	453.059	522.931	601.082	341.632	386.479	266.434	461.036	-0.795463	0.00172279	0.0696033	Nme1	NME/NM23 nucleoside diphosphate kinase 1 [Source:MGI Symbol;Acc:MGI:97355]
ENSMUSG00000067599	1.89182	0.82179	0.842715	3.08338	6.97484	5.7936	27.2006	65.3604	0	6.55048	2.72291	20.981	-3.01546	0.00172549	0.0696033	Klra7	killer cell lectin-like receptor, subfamily A, member 7 [Source:MGI Symbol;Acc:MGI:101901]
ENSMUSG00000032322	531.6	474.173	324.445	585.843	511.954	646.565	743.255	881.198	594.653	865.974	485.603	746.329	-0.619966	0.00172724	0.0696033	Pstpip1	proline-serine-threonine phosphatase-interacting protein 1 [Source:MGI Symbol;Acc:MGI:1321396]
ENSMUSG00000009248	79.4563	42.7331	50.5629	47.7925	90.673	140.205	137.363	423.675	38.4336	119.219	62.2435	171.779	-1.46889	0.0017389	0.0696622	Ascl2	achaete-scute family bHLH transcription factor 2 [Source:MGI Symbol;Acc:MGI:96920]
ENSMUSG00000005533	1727.23	1597.56	1865.77	1631.88	1106.21	996.499	893.538	734.137	1201.05	1283.89	1585.73	1021.82	0.635049	0.0017428	0.0696622	Igf1r	insulin-like growth factor I receptor [Source:MGI Symbol;Acc:MGI:96433]
ENSMUSG00000034394	108.779	73.1393	171.071	71.6887	43.244	48.6662	48.961	30.3459	53.38	37.9928	93.5845	43.8692	1.09433	0.00174428	0.0696622	Lif	leukemia inhibitory factor [Source:MGI Symbol;Acc:MGI:96787]
ENSMUSG00000030244	0.945908	0	0	3.85423	6.97484	32.4441	36.7207	75.8647	1.0676	13.101	2.355	31.8396	-3.81785	0.00174488	0.0696622	Gys2	glycogen synthase 2 [Source:MGI Symbol;Acc:MGI:2385254]
ENSMUSG00000085757	9.45908	4.93074	0.842715	12.3335	16.7396	22.0157	36.0407	91.0376	12.8112	14.4111	8.86114	35.2633	-2.02072	0.00174561	0.0696622	Tslrn1	testis specific long noncoding RNA 1 [Source:MGI Symbol;Acc:MGI:1922795]
ENSMUSG00000038530	110.671	271.191	323.602	224.316	327.818	162.221	119.682	102.709	176.154	95.6371	251.52	131.281	0.93618	0.00174941	0.0696788	Rgs4	regulator of G-protein signaling 4 [Source:MGI Symbol;Acc:MGI:108409]
ENSMUSG00000022479	2165.18	1281.99	2919.16	1196.35	1040.65	545.757	650.773	468.027	1581.12	273.81	1720.67	703.897	1.28932	0.00175518	0.0697733	Vdr	vitamin D (1,25-dihydroxyvitamin D3) receptor [Source:MGI Symbol;Acc:MGI:103076]
ENSMUSG00000030787	900.504	1166.94	1233.73	1187.87	961.133	602.534	690.214	626.759	920.271	869.904	1090.04	741.937	0.556018	0.00175871	0.0697792	Lyve1	lymphatic vessel endothelial hyaluronan receptor 1 [Source:MGI Symbol;Acc:MGI:2136348]
ENSMUSG00000039117	1019.69	865.345	1077.83	899.577	697.484	631.502	555.571	517.047	652.304	774.267	911.985	626.138	0.544594	0.00176408	0.0698574	Taf4	TATA-box binding protein associated factor 4 [Source:MGI Symbol;Acc:MGI:2152346]
ENSMUSG00000064352	63.3758	4.93074	7.58443	0.770846	2.78994	0	1.36003	3.50145	2.1352	0	15.8904	1.39934	3.48942	0.00176909	0.0699215	mt-Ts1	mitochondrially encoded tRNA serine 1 [Source:MGI Symbol;Acc:MGI:102475]
ENSMUSG00000068663	654.568	598.263	512.371	562.718	429.65	362.679	448.129	344.309	385.404	408.75	551.514	389.854	0.500685	0.00177923	0.0701875	Clec16a	C-type lectin domain family 16, member A [Source:MGI Symbol;Acc:MGI:1921624]
ENSMUSG00000027744	1.89182	6.57432	1.68543	4.62508	1.39497	20.8569	17.0003	22.1758	3.2028	7.86058	3.23432	14.2193	-2.091	0.00178327	0.0701929	Stoml3	stomatin (Epb7.2)-like 3 [Source:MGI Symbol;Acc:MGI:2388072]
ENSMUSG00000090369	47.2954	35.337	34.5513	43.1674	23.7145	24.3331	16.3203	9.33719	23.4872	5.24039	36.8131	15.7436	1.21958	0.00179198	0.0701929	4933411K16Rik	RIKEN cDNA 4933411K16 gene [Source:MGI Symbol;Acc:MGI:1914015]
ENSMUSG00000020357	990.365	968.891	1598.63	1073.79	922.074	611.804	704.494	688.618	632.019	948.51	1110.75	717.089	0.632383	0.00179574	0.0701929	Flt4	FMS-like tyrosine kinase 4 [Source:MGI Symbol;Acc:MGI:95561]
ENSMUSG00000039683	553.356	419.113	510.685	410.09	291.548	244.49	272.686	226.427	190.033	382.548	436.959	263.237	0.733841	0.00179676	0.0701929	Sdk1	sidekick cell adhesion molecule 1 [Source:MGI Symbol;Acc:MGI:2444413]
ENSMUSG00000021763	22.7018	45.1985	24.4387	47.0216	22.3195	111.237	104.722	196.081	13.8788	56.3342	32.336	96.4506	-1.57006	0.00179737	0.0701929	BC067074	cDNA sequence BC067074 [Source:MGI Symbol;Acc:MGI:3040697]
ENSMUSG00000010476	213.775	116.694	81.7433	119.481	129.732	46.3488	35.3607	54.856	120.639	51.0938	132.285	61.6596	1.10329	0.00180272	0.0701929	Ebf3	early B cell factor 3 [Source:MGI Symbol;Acc:MGI:894289]
ENSMUSG00000026333	104.996	106.011	106.182	119.481	149.262	227.109	172.724	158.732	212.452	134.94	117.186	181.191	-0.63616	0.00180588	0.0701929	Gin1	gypsy retrotransposon integrase 1 [Source:MGI Symbol;Acc:MGI:2182036]
ENSMUSG00000023057	11.3509	3.28716	2.52814	11.5627	25.1094	83.4278	72.0815	44.3517	12.8112	7.86058	10.7677	44.1065	-2.07413	0.00181074	0.0701929	Fabp2	fatty acid binding protein 2, intestinal [Source:MGI Symbol;Acc:MGI:95478]
ENSMUSG00000061654	12.2968	17.2576	1.68543	25.4379	12.5547	23.1744	51.6811	96.8734	22.4196	34.0625	13.8465	45.6422	-1.71478	0.00181249	0.0701929	Spry3	sprouty RTK signaling antagonist 3 [Source:NCBI gene;Acc:236576]
ENSMUSG00000054662	70.9431	73.1393	62.3609	74.7721	73.9333	118.189	166.603	154.064	108.895	65.5048	71.0297	122.651	-0.796079	0.00181345	0.0701929	Ano9	anoctamin 9 [Source:MGI Symbol;Acc:MGI:1918595]
ENSMUSG00000041762	133.373	180.794	133.992	245.9	178.556	278.093	364.487	248.603	233.804	277.74	174.523	280.546	-0.685995	0.00182005	0.0703163	Gpr155	G protein-coupled receptor 155 [Source:MGI Symbol;Acc:MGI:1915776]
ENSMUSG00000039231	217.559	293.379	220.791	363.839	283.179	563.138	453.569	652.436	283.982	395.649	275.749	469.755	-0.767822	0.00182413	0.0703419	Suv39h1	suppressor of variegation 3-9 1 [Source:MGI Symbol;Acc:MGI:1099440]
ENSMUSG00000014470	1482.24	903.969	744.96	906.515	785.367	485.503	625.613	521.716	617.073	748.065	964.61	599.594	0.686272	0.00184165	0.0708604	Rnf166	ring finger protein 166 [Source:MGI Symbol;Acc:MGI:1915968]
ENSMUSG00000053580	1228.73	1420.88	1412.39	1335.88	1348.93	1183.05	832.337	960.564	1096.43	958.991	1349.36	1006.27	0.424222	0.0018468	0.0708604	Tanc2	tetratricopeptide repeat, ankyrin repeat and coiled-coil containing 2 [Source:MGI Symbol;Acc:MGI:2444121]
ENSMUSG00000076431	2811.24	2123.51	4995.61	1479.25	1456.35	845.865	1058.1	880.031	1566.17	1771.25	2573.19	1224.28	1.07195	0.00185366	0.0708604	Sox4	SRY (sex determining region Y)-box 4 [Source:MGI Symbol;Acc:MGI:98366]
ENSMUSG00000052942	328.23	309.815	695.24	269.796	167.396	152.951	153.683	157.565	249.818	157.212	354.095	174.246	1.0248	0.00185482	0.0708604	Glis3	GLIS family zinc finger 3 [Source:MGI Symbol;Acc:MGI:2444289]
ENSMUSG00000005514	7659.02	4807.47	6606.88	4923.39	3705.04	3005.72	3729.2	2760.31	3559.38	4251.26	5540.36	3461.17	0.678829	0.00185852	0.0708604	Por	P450 (cytochrome) oxidoreductase [Source:MGI Symbol;Acc:MGI:97744]
ENSMUSG00000022419	275.259	261.329	372.48	333.776	262.254	202.776	133.283	206.585	254.089	138.87	301.02	187.121	0.689134	0.00185964	0.0708604	Deptor	DEP domain containing MTOR-interacting protein [Source:MGI Symbol;Acc:MGI:2146322]
ENSMUSG00000036466	418.091	308.993	561.248	370.777	280.389	171.49	191.764	64.1932	262.63	263.329	387.9	190.681	1.02547	0.00186167	0.0708604	Megf11	multiple EGF-like-domains 11 [Source:MGI Symbol;Acc:MGI:1920951]
ENSMUSG00000055013	1901.27	1328.83	1819.42	1286.54	856.511	753.168	832.337	651.269	1034.5	1045.46	1438.52	863.347	0.737249	0.00187561	0.0712595	Agap1	ArfGAP with GTPase domain, ankyrin repeat and PH domain 1 [Source:MGI Symbol;Acc:MGI:2653690]
ENSMUSG00000067780	35.9445	44.3767	82.586	234.337	334.792	406.711	950.659	1230.18	122.774	1142.4	146.407	770.545	-2.39752	0.00190405	0.072158	Pi15	peptidase inhibitor 15 [Source:MGI Symbol;Acc:MGI:1934659]
ENSMUSG00000026204	116.347	54.2382	187.925	51.6467	43.244	39.3965	34.0007	28.0116	57.6504	15.7212	90.6802	34.9561	1.37402	0.00190627	0.072158	Ptprn	protein tyrosine phosphatase, receptor type, N [Source:MGI Symbol;Acc:MGI:102765]
ENSMUSG00000028980	11582.6	6878.38	8595.69	6375.67	4313.24	3536.41	4135.84	3709.2	6272.15	3771.77	7549.12	4285.08	0.81703	0.00191746	0.0723706	H6pd	hexose-6-phosphate dehydrogenase (glucose 1-dehydrogenase) [Source:MGI Symbol;Acc:MGI:2140356]
ENSMUSG00000010461	75.6726	140.526	192.139	77.0846	110.203	34.7616	21.0804	15.1729	96.084	61.5745	119.125	45.7347	1.38711	0.00191892	0.0723706	Eya4	EYA transcriptional coactivator and phosphatase 4 [Source:MGI Symbol;Acc:MGI:1337104]
ENSMUSG00000049721	469.17	161.071	256.185	136.44	101.833	46.3488	125.123	112.046	114.233	82.5361	224.94	96.0574	1.22575	0.00192692	0.072422	Gal3st1	galactose-3-O-sulfotransferase 1 [Source:MGI Symbol;Acc:MGI:1858277]
ENSMUSG00000028071	2.83772	8.2179	8.42715	13.8752	22.3195	30.1267	104.722	203.084	2.1352	55.0241	11.1355	79.0184	-2.83869	0.00192731	0.072422	Sh2d2a	SH2 domain containing 2A [Source:MGI Symbol;Acc:MGI:1351596]
ENSMUSG00000038264	3464.86	1893.4	2720.28	1416.81	1343.35	1139.02	1152.62	987.408	1372.93	1458.14	2167.74	1222.02	0.827228	0.00193666	0.0724231	Sema7a	sema domain, immunoglobulin domain (Ig), and GPI membrane anchor, (semaphorin) 7A [Source:MGI Symbol;Acc:MGI:1306826]
ENSMUSG00000025950	874.965	922.87	752.544	1177.85	1449.37	2016.17	1761.24	2075.19	1417.77	1177.78	1035.52	1689.63	-0.707357	0.00194101	0.0724231	Idh1	isocitrate dehydrogenase 1 (NADP+), soluble [Source:MGI Symbol;Acc:MGI:96413]
ENSMUSG00000062054	614.84	484.856	451.695	626.698	710.039	826.167	1085.3	962.898	666.183	801.779	577.626	868.466	-0.590645	0.00194321	0.0724231	Iah1	isoamyl acetate-hydrolyzing esterase 1 homolog [Source:MGI Symbol;Acc:MGI:1914982]
ENSMUSG00000032515	4262.26	2756.28	2754.83	2734.96	2139.88	1800.65	1959.8	1402.91	1809.58	2347.69	2929.64	1864.13	0.652445	0.00194368	0.0724231	Csrnp1	cysteine-serine-rich nuclear protein 1 [Source:MGI Symbol;Acc:MGI:2387989]
ENSMUSG00000001155	0.945908	3.28716	5.899	10.021	13.9497	85.7452	87.7218	245.101	0	17.0313	6.82055	87.1199	-3.68595	0.00194493	0.0724231	Ftcd	formiminotransferase cyclodeaminase [Source:MGI Symbol;Acc:MGI:1339962]
ENSMUSG00000003824	285.664	258.864	296.636	330.693	393.381	535.328	463.769	585.909	351.24	416.611	313.048	470.572	-0.590524	0.00195044	0.0724974	Syce2	synaptonemal complex central element protein 2 [Source:MGI Symbol;Acc:MGI:1919096]
ENSMUSG00000031845	39.7281	31.228	23.596	90.189	97.6478	147.157	156.403	156.398	59.7856	146.731	56.4778	133.295	-1.24748	0.00195779	0.0726392	Bco1	beta-carotene oxygenase 1 [Source:MGI Symbol;Acc:MGI:1926923]
ENSMUSG00000033854	0	0	0	0	0	0	6.80014	16.3401	1.0676	1.3101	0	5.10358	-4.90015	0.00199228	1	Kcnk10	potassium channel, subfamily K, member 10 [Source:MGI Symbol;Acc:MGI:1919508]
ENSMUSG00000002477	420.929	567.035	541.866	605.885	906.73	1068.34	859.538	1135.64	929.88	804.399	608.489	959.558	-0.659035	0.0019944	0.0738645	Snrpd1	small nuclear ribonucleoprotein D1 [Source:MGI Symbol;Acc:MGI:98344]
ENSMUSG00000040447	4354.01	1872.86	3775.36	2092.08	1002.98	968.689	1353.23	1038.76	1763.68	1207.91	2619.46	1266.45	1.04855	0.00199852	0.0738841	Spns2	spinster homolog 2 [Source:MGI Symbol;Acc:MGI:2384936]
ENSMUSG00000049891	7.56726	2.46537	8.42715	4.62508	4.18491	35.9203	6.80014	14.0058	36.2984	7.86058	5.45395	20.177	-1.87599	0.00200576	0.074019	Gm7984	predicted gene 7984 [Source:MGI Symbol;Acc:MGI:3645839]
ENSMUSG00000028013	257.287	290.914	336.243	401.611	463.13	650.042	557.611	718.964	475.082	403.51	349.837	561.042	-0.683597	0.00202229	0.0744521	Ppa2	pyrophosphatase (inorganic) 2 [Source:MGI Symbol;Acc:MGI:1922026]
ENSMUSG00000070524	10.405	0.82179	7.58443	1.54169	4.18491	0	0	1.16715	0	0	4.90756	0.23343	4.08251	0.00202296	1	Fcrlb	Fc receptor-like B [Source:MGI Symbol;Acc:MGI:3576487]
ENSMUSG00000048310	1267.52	1360.06	1241.32	1214.85	1000.19	822.691	1006.42	743.474	806.038	1020.57	1216.79	879.838	0.468128	0.00202771	0.0744521	Pskh1	protein serine kinase H1 [Source:MGI Symbol;Acc:MGI:3528383]
ENSMUSG00000046694	583.625	339.399	342.985	323.755	136.707	120.507	147.563	47.8531	183.627	241.058	345.294	148.122	1.22289	0.00203253	0.0744521	Tent5b	terminal nucleotidyltransferase 5B [Source:MGI Symbol;Acc:MGI:2140500]
ENSMUSG00000023032	1112.39	1260.63	1827.01	1238.75	1104.82	867.881	835.057	511.211	781.483	1075.59	1308.72	814.244	0.685197	0.00203284	0.0744521	Slc4a8	solute carrier family 4 (anion exchanger), member 8 [Source:MGI Symbol;Acc:MGI:1928745]
ENSMUSG00000025064	81.3481	63.2778	65.7317	33.9172	25.1094	25.4918	25.8405	26.8444	27.7576	24.8918	53.8769	26.1652	1.05009	0.00203557	0.0744521	Col17a1	collagen, type XVII, alpha 1 [Source:MGI Symbol;Acc:MGI:88450]
ENSMUSG00000024515	3350.41	2915.71	2973.1	2865.23	2639.28	2329.03	2199.84	1841.76	2468.29	2318.87	2948.75	2231.56	0.402258	0.00204226	0.0745642	Smad4	SMAD family member 4 [Source:MGI Symbol;Acc:MGI:894293]
ENSMUSG00000020154	1491.7	1858.89	1145.25	1668.11	1295.93	1161.04	808.536	778.489	1067.6	1138.47	1491.97	990.827	0.591564	0.00205754	0.074989	Ptprb	protein tyrosine phosphatase, receptor type, B [Source:MGI Symbol;Acc:MGI:97809]
ENSMUSG00000074923	755.78	343.508	394.39	392.361	358.507	224.792	341.367	278.949	247.683	218.786	448.909	262.315	0.772966	0.00206596	0.0751401	Pak6	p21 (RAC1) activated kinase 6 [Source:MGI Symbol;Acc:MGI:2679420]
ENSMUSG00000030322	69.9972	87.1098	75.8443	73.2304	89.278	122.824	106.762	129.554	112.098	106.118	79.0919	115.471	-0.548957	0.00206898	0.0751401	Mbd4	methyl-CpG binding domain protein 4 [Source:MGI Symbol;Acc:MGI:1333850]
ENSMUSG00000043733	5327.35	5248.77	4929.04	4908.75	4479.24	4391.55	3878.8	3419.75	3890.34	3838.58	4978.63	3883.8	0.35844	0.00208557	0.0756091	Ptpn11	protein tyrosine phosphatase, non-receptor type 11 [Source:MGI Symbol;Acc:MGI:99511]
ENSMUSG00000111758	0	0	0	0	0	1.15872	4.08008	9.33719	1.0676	2.62019	0	3.65276	-4.41391	0.0020966	1	Gm30373	predicted gene, 30373 [Source:MGI Symbol;Acc:MGI:5589532]
ENSMUSG00000036904	450.252	329.538	385.963	275.963	231.565	169.173	243.445	186.744	170.816	262.019	334.656	206.439	0.697903	0.00210115	0.0759101	Fzd8	frizzled class receptor 8 [Source:MGI Symbol;Acc:MGI:108460]
ENSMUSG00000113344	2.83772	10.6833	1.68543	5.39592	6.97484	0	0	1.16715	0	1.3101	5.51544	0.495449	3.66068	0.00210367	0.0759101	Gm49251	predicted gene, 49251 [Source:MGI Symbol;Acc:MGI:6118722]
ENSMUSG00000047604	398.227	238.319	182.026	148.002	110.203	63.7296	62.5613	60.6918	166.546	124.459	215.356	95.5975	1.17533	0.00210493	0.0759101	Frat2	frequently rearranged in advanced T cell lymphomas 2 [Source:MGI Symbol;Acc:MGI:2673967]
ENSMUSG00000079260	520.249	410.895	266.298	426.278	212.035	214.363	257.045	176.24	193.236	234.507	367.151	215.078	0.772342	0.00211324	0.0760768	Tmppe	transmembrane protein with metallophosphoesterase domain [Source:MGI Symbol;Acc:MGI:5317335]
ENSMUSG00000040721	476.738	235.854	245.23	200.42	96.2528	92.6976	120.362	130.721	125.977	145.421	250.899	123.036	1.03061	0.0021409	0.076938	Zfhx2	zinc finger homeobox 2 [Source:MGI Symbol;Acc:MGI:2686934]
ENSMUSG00000054843	2626.79	2516.32	1637.39	1675.05	1396.36	838.913	739.175	1118.13	1827.73	976.022	1970.38	1099.99	0.84141	0.00215334	0.0771985	Atrnl1	attractin like 1 [Source:MGI Symbol;Acc:MGI:2147749]
ENSMUSG00000098428	90.8071	46.842	268.826	33.9172	647.265	63.7296	17.6804	37.3488	27.7576	52.4039	217.532	39.784	2.45222	0.00215565	0.0771985	Gm2260	predicted gene 2260 [Source:MGI Symbol;Acc:MGI:3780429]
ENSMUSG00000025854	2924.75	1157.9	2014.93	1517.8	772.813	612.963	832.337	968.734	1157.28	696.971	1677.64	853.657	0.974867	0.00216315	0.0773326	Fam20c	family with sequence similarity 20, member C [Source:MGI Symbol;Acc:MGI:2136853]
ENSMUSG00000022206	969.555	1111.06	665.745	687.595	574.727	380.06	248.885	266.11	760.131	423.161	801.736	415.67	0.948812	0.0021726	0.0775159	Npr3	natriuretic peptide receptor 3 [Source:MGI Symbol;Acc:MGI:97373]
ENSMUSG00000063564	643.217	465.955	112.924	368.464	175.766	126.3	83.6417	65.3604	214.588	204.375	353.265	138.853	1.34975	0.00217756	0.0775159	Col23a1	collagen, type XXIII, alpha 1 [Source:MGI Symbol;Acc:MGI:2653243]
ENSMUSG00000078515	2000.59	2356.89	2437.13	1964.89	1912.5	1571.22	1360.71	1121.63	1833.07	1611.42	2134.4	1499.61	0.509683	0.00217957	0.0775159	Ddi2	DNA-damage inducible protein 2 [Source:MGI Symbol;Acc:MGI:1917244]
ENSMUSG00000042510	921.314	603.194	674.172	624.385	489.634	283.886	329.807	224.093	651.236	326.214	662.54	363.047	0.867912	0.00219921	0.0780796	AA986860	expressed sequence AA986860 [Source:MGI Symbol;Acc:MGI:2138143]
ENSMUSG00000016921	2962.58	3024.19	3027.03	2766.57	3308.87	3598.98	3593.19	4318.45	3975.74	3678.75	3017.85	3833.02	-0.345213	0.00220317	0.0780854	Srsf6	serine/arginine-rich splicing factor 6 [Source:MGI Symbol;Acc:MGI:1915246]
ENSMUSG00000037014	51.079	17.2576	22.7533	20.042	12.5547	5.7936	7.48015	2.3343	14.9464	10.4808	24.7373	8.20705	1.5976	0.0022129	0.0782067	Sstr4	somatostatin receptor 4 [Source:MGI Symbol;Acc:MGI:105372]
ENSMUSG00000039813	1995.87	1128.32	1356.77	983.6	670.98	519.106	708.574	535.721	791.092	865.974	1227.11	684.094	0.843462	0.00221419	0.0782067	Tbc1d2	TBC1 domain family, member 2 [Source:MGI Symbol;Acc:MGI:2652885]
ENSMUSG00000020607	63.3758	35.337	82.586	50.8758	23.7145	17.3808	20.4004	29.1787	29.8928	23.5817	51.1778	24.0869	1.10113	0.0022205	0.0782953	Fam84a	family with sequence similarity 84, member A [Source:MGI Symbol;Acc:MGI:2145011]
ENSMUSG00000038624	0	0.82179	3.37086	0	0	8.11104	4.08008	9.33719	5.338	7.86058	0.83853	6.94538	-2.9416	0.00224076	0.0788749	Nepn	nephrocan [Source:MGI Symbol;Acc:MGI:1913900]
ENSMUSG00000050390	7310.92	4266.73	4489.98	3373.22	2734.14	2090.33	3103.58	2445.18	2345.52	2996.19	4435	2596.16	0.772572	0.00226652	0.0795874	C77080	expressed sequence C77080 [Source:MGI Symbol;Acc:MGI:2140651]
ENSMUSG00000038780	2353.42	2096.39	2180.95	1819.97	1591.66	1422.91	1482.43	1433.26	1248.02	1680.85	2008.48	1453.5	0.467224	0.00227235	0.0795874	Smurf1	SMAD specific E3 ubiquitin protein ligase 1 [Source:MGI Symbol;Acc:MGI:1923038]
ENSMUSG00000019820	5123.04	5750.07	5773.44	5906.99	4851.7	4178.34	3132.82	2630.75	4818.08	3904.09	5481.05	3732.82	0.554395	0.00227477	0.0795874	Utrn	utrophin [Source:MGI Symbol;Acc:MGI:104631]
ENSMUSG00000031760	2.83772	5.75253	0	6.16677	8.36981	4.63488	19.0404	23.343	14.9464	23.5817	4.62537	17.1093	-1.92418	0.00227865	0.0795874	Mt3	metallothionein 3 [Source:MGI Symbol;Acc:MGI:97173]
ENSMUSG00000020883	1351.7	1627.14	1644.14	1493.13	1351.72	1122.8	1032.26	934.887	1166.89	1302.24	1493.57	1111.81	0.426969	0.00228397	0.0795874	Fbxl20	F-box and leucine-rich repeat protein 20 [Source:MGI Symbol;Acc:MGI:1919444]
ENSMUSG00000050164	83.2399	52.5946	53.091	57.8135	46.034	2.31744	13.6003	18.6744	35.2308	40.613	58.5546	22.0872	1.42035	0.00228419	0.0795874	Mchr1	melanin-concentrating hormone receptor 1 [Source:MGI Symbol;Acc:MGI:2180756]
ENSMUSG00000027679	362.283	322.964	294.95	308.338	334.792	426.409	422.969	517.047	377.931	444.123	324.665	437.696	-0.431262	0.00229829	0.0797584	Dnajc19	DnaJ heat shock protein family (Hsp40) member C19 [Source:MGI Symbol;Acc:MGI:1914963]
ENSMUSG00000025880	3628.5	2424.28	2527.3	1846.95	1500.99	1046.32	1313.79	990.91	1593.93	1897.02	2385.6	1368.39	0.802219	0.00230199	0.0797584	Smad7	SMAD family member 7 [Source:MGI Symbol;Acc:MGI:1100518]
ENSMUSG00000021765	366.066	486.5	333.715	792.43	552.408	1184.21	854.097	1041.1	757.996	603.955	506.224	888.271	-0.811158	0.00230349	0.0797584	Fst	follistatin [Source:MGI Symbol;Acc:MGI:95586]
ENSMUSG00000057060	83.2399	76.4265	130.621	62.4385	78.1182	24.3331	21.0804	9.33719	82.2052	31.4423	86.1688	33.6797	1.35715	0.0023046	0.0797584	Slc35f3	solute carrier family 35, member F3 [Source:MGI Symbol;Acc:MGI:2444426]
ENSMUSG00000100215	11.3509	9.86148	12.6407	17.7295	37.6642	23.1744	26.5205	42.0174	98.2192	48.4736	17.8493	47.681	-1.44644	0.00232228	0.0801506	Gm8292	predicted gene 8292 [Source:MGI Symbol;Acc:MGI:3648460]
ENSMUSG00000096054	949.691	1544.14	1554.81	1110.02	1081.1	875.992	771.816	673.445	1003.54	838.462	1247.95	832.652	0.584403	0.00232371	0.0801506	Syne1	spectrin repeat containing, nuclear envelope 1 [Source:MGI Symbol;Acc:MGI:1927152]
ENSMUSG00000036046	3384.46	3227.99	4256.55	2652.48	2597.43	1965.19	2293.01	2153.39	2230.22	2591.37	3223.78	2246.63	0.521265	0.00233067	0.080256	5031439G07Rik	RIKEN cDNA 5031439G07 gene [Source:MGI Symbol;Acc:MGI:2444899]
ENSMUSG00000024544	200.532	101.902	275.568	101.752	51.6138	48.6662	80.2416	64.1932	61.9208	73.3654	146.274	65.6775	1.1564	0.00233482	0.080265	Ldlrad4	low density lipoprotein receptor class A domain containing 4 [Source:MGI Symbol;Acc:MGI:1277150]
ENSMUSG00000110803	0.945908	4.10895	0.842715	3.08338	4.18491	20.8569	17.6804	15.1729	6.4056	1.3101	2.63317	12.2852	-2.2611	0.00235449	0.0808061	Gm20275	predicted gene, 20275 [Source:MGI Symbol;Acc:MGI:5012460]
ENSMUSG00000066613	95.5367	148.744	124.722	121.023	132.522	216.681	189.724	180.908	240.21	133.63	124.509	192.23	-0.628726	0.00236179	0.0809217	Zfp932	zinc finger protein 932 [Source:MGI Symbol;Acc:MGI:1916754]
ENSMUSG00000048756	2476.39	2017.49	2094.99	1826.13	1421.47	1361.5	1176.42	1252.35	1385.75	1624.52	1967.3	1360.11	0.5335	0.00237768	0.0813309	Foxo3	forkhead box O3 [Source:MGI Symbol;Acc:MGI:1890081]
ENSMUSG00000045545	1876.68	1235.97	645.519	709.949	531.483	206.252	255.005	135.389	720.63	627.536	999.921	388.963	1.3629	0.00238637	0.0814208	Krt14	keratin 14 [Source:MGI Symbol;Acc:MGI:96688]
ENSMUSG00000089704	88.9153	69.8522	64.0463	25.4379	26.5044	18.5395	34.0007	23.343	12.8112	26.2019	54.9512	22.9793	1.25225	0.00239328	0.0814208	Galnt2	polypeptide N-acetylgalactosaminyltransferase 2 [Source:MGI Symbol;Acc:MGI:894694]
ENSMUSG00000042303	1210.76	820.968	1246.38	784.721	664.005	461.17	637.853	463.358	684.332	689.111	945.366	587.165	0.687446	0.00239556	0.0814208	Sgsm3	small G protein signaling modulator 3 [Source:MGI Symbol;Acc:MGI:1916329]
ENSMUSG00000101026	19.8641	13.9704	17.697	8.47931	1.39497	0	1.36003	0	6.4056	2.62019	12.2812	2.07716	2.582	0.00239613	0.0814208	D730001G18Rik	RIKEN cDNA D730001G18 gene [Source:MGI Symbol;Acc:MGI:1925975]
ENSMUSG00000051343	6676.22	3796.67	3512.43	3298.45	2209.63	1892.19	2048.88	1774.07	2978.6	2318.87	3898.68	2202.52	0.823969	0.00241502	0.0819276	Rab11fip5	RAB11 family interacting protein 5 (class I) [Source:MGI Symbol;Acc:MGI:1098586]
ENSMUSG00000045671	1054.69	992.723	798.894	862.577	834.191	768.231	626.293	619.756	690.737	690.421	908.614	679.088	0.421124	0.00243128	0.0823435	Spred2	sprouty-related, EVH1 domain containing 2 [Source:MGI Symbol;Acc:MGI:2150019]
ENSMUSG00000038400	3937.81	2358.54	3975.93	1920.18	1527.49	1092.67	1387.91	825.174	2053	1741.12	2743.99	1419.97	0.950568	0.00244065	0.0824148	Pmepa1	prostate transmembrane protein, androgen induced 1 [Source:MGI Symbol;Acc:MGI:1929600]
ENSMUSG00000021707	82.294	117.516	113.766	98.6683	128.337	159.903	161.163	275.447	156.937	133.63	108.116	177.416	-0.717028	0.00244139	0.0824148	Dhfr	dihydrofolate reductase [Source:MGI Symbol;Acc:MGI:94890]
ENSMUSG00000001138	952.529	865.345	856.198	682.199	638.896	501.726	585.492	529.886	571.166	658.979	799.033	569.45	0.489763	0.00244911	0.0824476	Cnnm3	cyclin M3 [Source:MGI Symbol;Acc:MGI:2151055]
ENSMUSG00000104063	52.9708	64.0996	100.283	36.2298	26.5044	23.1744	19.0404	24.5101	40.5688	15.7212	56.0175	24.603	1.19517	0.00245376	0.0824476	Pcdhgb7	protocadherin gamma subfamily B, 7 [Source:MGI Symbol;Acc:MGI:1935199]
ENSMUSG00000090891	36.8904	32.0498	56.4619	63.9802	68.3535	20.8569	25.1605	18.6744	28.8252	37.9928	51.5472	26.302	0.970184	0.00245437	0.0824476	D6Ertd527e	DNA segment, Chr 6, ERATO Doi 527, expressed [Source:MGI Symbol;Acc:MGI:1261919]
ENSMUSG00000030397	1278.87	865.345	996.089	845.618	599.837	564.296	677.294	599.915	425.973	640.637	917.151	581.623	0.657525	0.00246083	0.08253	Mark4	MAP/microtubule affinity regulating kinase 4 [Source:MGI Symbol;Acc:MGI:1920955]
ENSMUSG00000037071	1186.17	975.465	1415.76	942.745	976.478	757.802	626.293	704.958	975.787	686.491	1099.32	750.266	0.551786	0.00246999	0.0827026	Scd1	stearoyl-Coenzyme A desaturase 1 [Source:MGI Symbol;Acc:MGI:98239]
ENSMUSG00000025509	1927.76	982.861	1690.49	901.89	753.283	495.932	737.815	555.563	762.267	901.346	1251.26	690.585	0.857828	0.00248067	0.0829254	Pnpla2	patatin-like phospholipase domain containing 2 [Source:MGI Symbol;Acc:MGI:1914103]
ENSMUSG00000030527	1494.53	1121.74	1030.64	1022.91	739.333	688.279	650.773	609.252	737.712	873.834	1081.83	711.97	0.604917	0.00249005	0.0829512	Crtc3	CREB regulated transcription coactivator 3 [Source:MGI Symbol;Acc:MGI:1917711]
ENSMUSG00000117310	59.5922	50.1292	52.2483	24.6671	34.8742	15.0634	28.5606	30.3459	14.9464	13.101	44.3022	20.4034	1.10228	0.00249121	0.0829512	Ptp4a1	protein tyrosine phosphatase 4a1 [Source:NCBI gene;Acc:19243]
ENSMUSG00000027381	386.876	410.895	607.597	422.424	390.591	193.506	221.685	173.905	352.308	369.447	443.677	262.17	0.761101	0.00249353	0.0829512	Bcl2l11	BCL2-like 11 (apoptosis facilitator) [Source:MGI Symbol;Acc:MGI:1197519]
ENSMUSG00000005087	926.99	957.386	1543.01	464.049	800.712	359.203	298.526	278.949	870.094	438.882	938.429	449.131	1.06351	0.00250689	0.083261	Cd44	CD44 antigen [Source:MGI Symbol;Acc:MGI:88338]
ENSMUSG00000026088	229.856	258.864	310.962	248.983	443.6	512.154	421.609	525.217	468.677	378.618	298.453	461.255	-0.632536	0.002518	0.0833109	Mitd1	MIT, microtubule interacting and transport, domain containing 1 [Source:MGI Symbol;Acc:MGI:1916278]
ENSMUSG00000005621	1658.18	1498.12	1370.25	1345.9	1134.11	1156.4	1014.58	973.402	1091.09	983.883	1401.31	1043.87	0.425568	0.00252011	0.0833109	Zfp592	zinc finger protein 592 [Source:MGI Symbol;Acc:MGI:2443541]
ENSMUSG00000021559	2610.71	2743.14	2597.25	2687.94	2277.98	2130.89	1809.52	1840.59	1786.1	2305.77	2583.4	1974.57	0.388655	0.00252061	0.0833109	Dapk1	death associated protein kinase 1 [Source:MGI Symbol;Acc:MGI:1916885]
ENSMUSG00000020866	453.09	182.437	210.679	201.962	43.244	86.904	62.5613	64.1932	128.112	99.5673	218.282	88.2676	1.30981	0.00252754	0.0833109	Cacna1g	calcium channel, voltage-dependent, T type, alpha 1G subunit [Source:MGI Symbol;Acc:MGI:1201678]
ENSMUSG00000112690	1.89182	3.28716	2.52814	2.31254	2.78994	1.15872	1.36003	45.5188	14.9464	15.7212	2.56192	15.741	-2.60942	0.0025313	0.0833109	Gm2446	predicted gene 2446 [Source:MGI Symbol;Acc:MGI:3780613]
ENSMUSG00000109084	11.3509	3.28716	13.4834	2.31254	4.18491	0	0	0	2.1352	1.3101	6.92379	0.689059	3.43798	0.00253266	0.0833109	Gm44955	predicted gene 44955 [Source:MGI Symbol;Acc:MGI:5753531]
ENSMUSG00000032221	14.1886	9.03969	23.596	17.7295	12.5547	47.5075	28.5606	43.1845	20.2844	30.1322	15.4217	33.9338	-1.12143	0.0025381	0.0833374	Mns1	meiosis-specific nuclear structural protein 1 [Source:MGI Symbol;Acc:MGI:107933]
ENSMUSG00000037872	2.83772	4.93074	3.37086	5.39592	0	8.11104	8.84018	24.5101	5.338	22.2716	3.30705	13.8142	-1.97233	0.00254156	0.0833374	Ackr1	atypical chemokine receptor 1 (Duffy blood group) [Source:MGI Symbol;Acc:MGI:1097689]
ENSMUSG00000016552	18.9182	31.228	59.8327	32.3755	50.2189	46.3488	98.602	144.727	52.3124	81.226	38.5147	84.6431	-1.14211	0.00256633	0.0839443	Foxred2	FAD-dependent oxidoreductase domain containing 2 [Source:MGI Symbol;Acc:MGI:106315]
ENSMUSG00000035673	4105.24	2384.01	3255.41	1953.32	1300.11	961.737	1427.35	1272.19	1474.36	1923.22	2599.62	1411.77	0.881094	0.00257162	0.0839443	Sbno2	strawberry notch 2 [Source:MGI Symbol;Acc:MGI:2448490]
ENSMUSG00000022583	62.4299	36.9806	141.576	302.172	58.5887	402.076	286.966	367.652	345.902	179.483	120.349	316.416	-1.39076	0.0025723	0.0839443	Ly6f	lymphocyte antigen 6 complex, locus F [Source:MGI Symbol;Acc:MGI:109441]
ENSMUSG00000005413	1851.14	1640.29	1636.55	2127.54	2464.91	3135.49	3200.15	4146.88	2144.81	2434.16	1944.09	3012.3	-0.632216	0.00257961	0.0840497	Hmox1	heme oxygenase 1 [Source:MGI Symbol;Acc:MGI:96163]
ENSMUSG00000027635	114.455	120.803	107.867	111.773	118.572	164.538	138.723	224.093	156.937	155.901	114.694	168.038	-0.548303	0.00259796	0.0843854	Dsn1	DSN1 homolog, MIS12 kinetochore complex component [Source:MGI Symbol;Acc:MGI:1914184]
ENSMUSG00000050359	83.2399	36.9806	51.4056	30.063	32.0843	17.3808	33.3207	14.0058	23.4872	13.101	46.7547	20.2591	1.18094	0.00259811	0.0843854	Sprr1a	small proline-rich protein 1A [Source:MGI Symbol;Acc:MGI:106660]
ENSMUSG00000080205	0.945908	0	0	0	0	3.47616	6.12012	3.50145	8.5408	0	0.189182	4.32771	-4.1016	0.00261078	1	Gm15526	predicted gene 15526 [Source:MGI Symbol;Acc:MGI:3782973]
ENSMUSG00000027788	31.215	46.842	65.7317	30.063	33.4792	16.2221	10.8802	1.16715	32.028	13.101	41.4662	14.6797	1.50119	0.00261629	0.084842	Otol1	otolin 1 [Source:MGI Symbol;Acc:MGI:2685260]
ENSMUSG00000101939	13.2427	5.75253	10.9553	6.16677	16.7396	18.5395	18.3604	43.1845	29.8928	18.3414	10.5714	25.6637	-1.3141	0.00262742	0.0850688	Gm28438	predicted gene 28438 [Source:MGI Symbol;Acc:MGI:5579144]
ENSMUSG00000038379	10.405	17.2576	23.596	9.25015	11.1597	27.8093	33.3207	140.058	23.4872	13.101	14.3337	47.5552	-1.72267	0.00263996	0.0852204	Ttk	Ttk protein kinase [Source:MGI Symbol;Acc:MGI:1194921]
ENSMUSG00000048232	572.274	524.302	584.001	580.447	364.087	391.647	360.407	276.614	388.607	385.168	525.022	360.489	0.544775	0.00265046	0.0852204	Fbxo10	F-box protein 10 [Source:MGI Symbol;Acc:MGI:2686937]
ENSMUSG00000089983	0	1.64358	0	0	1.39497	13.9046	8.84018	7.0029	4.2704	0	0.60771	6.80362	-3.61684	0.00265176	0.0852204	2010320O07Rik	RIKEN cDNA 2010320O07 gene [Source:MGI Symbol;Acc:MGI:1917131]
ENSMUSG00000024812	4573.46	3518.91	4253.18	3110.36	3052.19	2500.52	2515.37	2286.45	3177.18	2561.24	3701.62	2608.15	0.505246	0.00265194	0.0852204	Tjp2	tight junction protein 2 [Source:MGI Symbol;Acc:MGI:1341872]
ENSMUSG00000042628	2964.47	2594.39	2693.32	2309.45	1950.17	1704.48	1617.07	1356.23	2092.5	1958.59	2502.36	1745.77	0.519892	0.00265307	0.0852204	Zfyve1	zinc finger, FYVE domain containing 1 [Source:MGI Symbol;Acc:MGI:3026685]
ENSMUSG00000086693	44.4577	24.6537	42.9784	13.8752	18.1346	4.63488	14.2803	10.5043	8.5408	17.0313	28.8199	10.9983	1.38829	0.00265693	0.0852204	A730081D07Rik	RIKEN cDNA A730081D07 gene [Source:MGI Symbol;Acc:MGI:2441825]
ENSMUSG00000038058	368.904	370.627	392.705	373.089	220.405	158.745	236.645	142.392	259.427	259.399	345.146	211.322	0.709298	0.00266121	0.0852249	Nod1	nucleotide-binding oligomerization domain containing 1 [Source:MGI Symbol;Acc:MGI:1341839]
ENSMUSG00000040761	6878.64	4729.4	3494.74	3908.19	1658.62	2041.66	2039.36	1761.23	2357.26	2827.19	4133.92	2205.34	0.906758	0.00268985	0.0858764	Spen	spen family transcription repressor [Source:MGI Symbol;Acc:MGI:1891706]
ENSMUSG00000020723	12.2968	5.75253	14.3261	20.8128	8.36981	66.047	43.5209	66.5275	4.2704	23.5817	12.3116	40.7895	-1.71688	0.00268989	0.0858764	Cacng4	calcium channel, voltage-dependent, gamma subunit 4 [Source:MGI Symbol;Acc:MGI:1859167]
ENSMUSG00000021569	44.4577	51.7728	36.2367	47.0216	72.5384	86.904	70.0414	226.427	105.692	53.714	50.4054	108.556	-1.11264	0.00270119	0.0861035	Trip13	thyroid hormone receptor interactor 13 [Source:MGI Symbol;Acc:MGI:1916966]
ENSMUSG00000034349	390.66	532.52	575.574	565.801	622.156	819.215	728.295	1593.16	686.467	737.584	537.342	912.944	-0.764665	0.00270935	0.0862301	Smc4	structural maintenance of chromosomes 4 [Source:MGI Symbol;Acc:MGI:1917349]
ENSMUSG00000033365	529.708	533.342	565.462	496.425	373.852	322.124	381.488	303.459	356.579	412.68	499.758	355.266	0.494337	0.00271949	0.0862499	Ipo13	importin 13 [Source:MGI Symbol;Acc:MGI:2385205]
ENSMUSG00000040533	43.5118	25.4755	31.1804	20.042	15.3447	5.7936	14.9603	2.3343	16.014	10.4808	27.1109	9.9166	1.42785	0.00272669	0.0862499	Matn1	matrilin 1, cartilage matrix protein [Source:MGI Symbol;Acc:MGI:106591]
ENSMUSG00000020493	17.9722	27.1191	38.7649	32.3755	18.1346	67.2057	37.4008	113.213	51.2448	32.7524	26.8733	60.3634	-1.15098	0.0027279	0.0862499	Prr11	proline rich 11 [Source:MGI Symbol;Acc:MGI:2444496]
ENSMUSG00000044456	2936.1	1653.44	1411.55	1303.5	853.721	829.643	917.339	619.756	1019.56	1061.18	1631.66	889.495	0.875565	0.00273028	0.0862499	Rin3	Ras and Rab interactor 3 [Source:MGI Symbol;Acc:MGI:2385708]
ENSMUSG00000030067	1553.18	998.475	1358.46	1001.33	764.443	488.98	590.252	526.384	968.313	795.229	1135.18	673.832	0.75315	0.00273116	0.0862499	Foxp1	forkhead box P1 [Source:MGI Symbol;Acc:MGI:1914004]
ENSMUSG00000079445	1989.24	1878.61	1542.17	1406.02	1128.53	926.976	874.498	878.863	1346.24	1169.92	1588.92	1039.3	0.613266	0.0027351	0.0862499	B3gnt7	UDP-GlcNAc:betaGal beta-1,3-N-acetylglucosaminyltransferase 7 [Source:MGI Symbol;Acc:MGI:2384394]
ENSMUSG00000021895	2995.69	2820.38	2927.59	2947.72	2713.21	2389.28	2076.08	1490.45	2466.16	1948.11	2880.92	2074.02	0.474064	0.00275359	0.0865217	Arhgef3	Rho guanine nucleotide exchange factor (GEF) 3 [Source:MGI Symbol;Acc:MGI:1918954]
ENSMUSG00000036432	482.413	458.559	647.205	326.068	411.516	271.14	319.607	318.632	321.348	322.284	465.152	310.602	0.582912	0.00275426	0.0865217	Siah2	siah E3 ubiquitin protein ligase 2 [Source:MGI Symbol;Acc:MGI:108062]
ENSMUSG00000037995	1099.14	1091.34	1242.16	1055.29	778.393	618.756	747.335	491.37	481.488	969.472	1053.26	661.684	0.671506	0.00275632	0.0865217	Igsf9	immunoglobulin superfamily, member 9 [Source:MGI Symbol;Acc:MGI:2135283]
ENSMUSG00000105703	197.695	23.0101	329.501	68.6053	15.3447	13.9046	21.7604	31.513	25.6224	32.7524	126.831	25.1106	2.33942	0.00278071	0.0871043	Gm43305	predicted gene 43305 [Source:MGI Symbol;Acc:MGI:5663442]
ENSMUSG00000085651	29.3231	12.3269	21.9106	8.47931	9.76478	5.7936	4.7601	4.6686	8.5408	2.62019	16.3609	5.27666	1.62917	0.00278481	0.0871043	Gm11695	predicted gene 11695 [Source:MGI Symbol;Acc:MGI:3649841]
ENSMUSG00000097773	14.1886	19.723	18.5397	4.62508	6.97484	3.47616	4.7601	3.50145	4.2704	0	12.8102	3.20162	1.95406	0.00278758	0.0871043	Gm10614	predicted gene 10614 [Source:MGI Symbol;Acc:MGI:3642104]
ENSMUSG00000009035	3546.21	2162.95	2309.04	1809.18	1374.04	1105.42	1468.15	1164.81	1322.76	1684.78	2240.28	1349.18	0.731828	0.00280756	0.0875269	Tmem184b	transmembrane protein 184b [Source:MGI Symbol;Acc:MGI:2445179]
ENSMUSG00000073676	1288.33	1166.94	1154.52	1234.9	1908.32	1981.41	1846.92	2347.14	1881.11	1734.57	1350.6	1958.23	-0.53716	0.0028096	0.0875269	Hspe1	heat shock protein 1 (chaperonin 10) [Source:MGI Symbol;Acc:MGI:104680]
ENSMUSG00000057615	179.722	190.655	75.0016	206.587	184.136	278.093	272.006	852.019	206.047	259.399	167.22	373.513	-1.15923	0.00282665	0.0878649	Ldoc1	regulator of NFKB signaling [Source:MGI Symbol;Acc:MGI:2685212]
ENSMUSG00000045802	3.78363	5.75253	1.68543	0.770846	5.57987	11.5872	12.2402	9.33719	17.0816	7.86058	3.51446	11.6214	-1.78842	0.00283407	0.0878649	Hsf3	heat shock transcription factor 3 [Source:MGI Symbol;Acc:MGI:3045337]
ENSMUSG00000064023	63.3758	157.784	104.497	204.274	188.321	254.918	437.249	287.119	150.532	306.563	143.65	287.276	-1.00251	0.00284807	0.0878649	Klk8	kallikrein related-peptidase 8 [Source:MGI Symbol;Acc:MGI:1343327]
ENSMUSG00000029821	10.405	16.4358	20.2252	9.25015	26.5044	49.8249	37.4008	67.6947	22.4196	19.6514	16.5641	39.3983	-1.27299	0.00284885	0.0878649	Gsdme	gasdermin E [Source:MGI Symbol;Acc:MGI:1889850]
ENSMUSG00000021057	5.67545	25.4755	14.3261	12.3335	16.7396	47.5075	35.3607	65.3604	12.8112	32.7524	14.9101	38.7584	-1.37512	0.00285693	0.0878649	Akap5	A kinase (PRKA) anchor protein 5 [Source:MGI Symbol;Acc:MGI:2685104]
ENSMUSG00000035561	157.967	97.793	109.553	334.547	159.026	302.426	420.249	774.987	180.424	282.981	171.777	392.213	-1.19023	0.0028596	0.0878649	Aldh1b1	aldehyde dehydrogenase 1 family, member B1 [Source:MGI Symbol;Acc:MGI:1919785]
ENSMUSG00000031155	153.237	167.645	142.419	170.357	217.615	209.728	258.405	213.588	282.914	254.159	170.255	243.759	-0.525143	0.00286049	0.0878649	Pim2	proviral integration site 2 [Source:MGI Symbol;Acc:MGI:97587]
ENSMUSG00000027368	27.4313	46.0202	49.7202	41.6257	50.2189	77.6342	106.762	128.386	33.0956	83.8462	43.0033	85.9449	-1.003	0.00286573	0.0878649	Dusp2	dual specificity phosphatase 2 [Source:MGI Symbol;Acc:MGI:101911]
ENSMUSG00000072844	10.405	7.39611	17.697	9.25015	11.1597	22.0157	15.6403	33.8473	37.366	20.9615	11.1816	25.9662	-1.20815	0.00287009	0.0878649	G530011O06Rik	RIKEN cDNA G530011O06 gene [Source:MGI Symbol;Acc:MGI:3603513]
ENSMUSG00000020346	6095.43	4834.59	6065.86	4517.16	3579.49	3043.96	3838	2468.52	3285.01	3987.93	5018.51	3324.68	0.594114	0.00287282	0.0878649	Mgat1	mannoside acetylglucosaminyltransferase 1 [Source:MGI Symbol;Acc:MGI:96973]
ENSMUSG00000028909	3763.77	2643.7	1762.96	2421.23	1220.6	964.055	916.659	361.816	1459.41	1760.77	2362.45	1092.54	1.11296	0.00287294	0.0878649	Ptpru	protein tyrosine phosphatase, receptor type, U [Source:MGI Symbol;Acc:MGI:1321151]
ENSMUSG00000034035	52.0249	63.2778	65.7317	78.6263	85.0931	105.443	99.282	106.211	133.45	87.7765	68.9508	106.433	-0.633309	0.00287305	0.0878649	Ccdc17	coiled-coil domain containing 17 [Source:MGI Symbol;Acc:MGI:1915667]
ENSMUSG00000073787	233.639	195.586	231.747	121.794	76.7233	91.5388	91.1219	49.0203	87.5432	120.529	171.898	87.9506	0.970934	0.00288101	0.0878649	Gm10575	predicted gene 10575 [Source:MGI Symbol;Acc:MGI:3708765]
ENSMUSG00000033268	5.67545	1.64358	6.74172	13.8752	8.36981	20.8569	27.2006	10.5043	13.8788	36.6827	7.26116	21.8247	-1.58725	0.00288327	0.0878649	Duox1	dual oxidase 1 [Source:MGI Symbol;Acc:MGI:2139422]
ENSMUSG00000037151	916.585	749.473	1146.09	800.138	848.141	637.296	684.094	612.753	686.467	641.947	892.086	652.511	0.450838	0.00288446	0.0878649	Lrrc20	leucine rich repeat containing 20 [Source:MGI Symbol;Acc:MGI:2387182]
ENSMUSG00000036764	47.2954	58.3471	62.3609	35.4589	78.1182	92.6976	92.4819	123.718	88.6108	73.3654	56.3161	94.1747	-0.755988	0.00289011	0.0879072	Dnajc12	DnaJ heat shock protein family (Hsp40) member C12 [Source:MGI Symbol;Acc:MGI:1353428]
ENSMUSG00000019987	376.471	133.952	353.94	119.481	75.3283	83.4278	76.1616	46.686	153.734	70.7452	211.835	86.151	1.29876	0.00290261	0.0879122	Arg1	arginase, liver [Source:MGI Symbol;Acc:MGI:88070]
ENSMUSG00000002012	39.7281	37.8023	45.5066	42.3965	37.6642	45.1901	63.2413	95.7062	60.8532	79.9159	40.6196	68.9813	-0.756011	0.00290522	0.0879122	Pnck	pregnancy upregulated non-ubiquitously expressed CaM kinase [Source:MGI Symbol;Acc:MGI:1347357]
ENSMUSG00000110899	20.81	12.3269	19.3824	6.16677	16.7396	6.95232	3.40007	3.50145	5.338	6.55048	15.0851	5.14846	1.57112	0.00290581	0.0879122	Gm48840	predicted gene, 48840 [Source:MGI Symbol;Acc:MGI:6098571]
ENSMUSG00000024099	875.911	909.722	864.625	911.911	1565.15	1761.25	1523.91	1760.06	1538.41	1239.35	1025.46	1564.6	-0.611152	0.00290735	0.0879122	Ndufv2	NADH:ubiquinone oxidoreductase core subunit V2 [Source:MGI Symbol;Acc:MGI:1920150]
ENSMUSG00000071679	0	0	0.842715	0	0	8.11104	6.80014	7.0029	0	1.3101	0.168543	4.64483	-4.19226	0.00292048	1	Rtl4	retrotransposon Gag like 4 [Source:MGI Symbol;Acc:MGI:3588192]
ENSMUSG00000038872	2132.08	1457.86	1232.05	1330.48	542.643	717.247	650.773	503.041	770.807	953.75	1339.02	719.124	0.897709	0.00292548	0.0882855	Zfhx3	zinc finger homeobox 3 [Source:MGI Symbol;Acc:MGI:99948]
ENSMUSG00000039262	6689.46	5265.21	4747.85	5249.46	3166.58	3223.56	3611.55	3597.15	2846.22	3492.72	5023.71	3354.24	0.582954	0.00292827	0.0882855	Prrc2b	proline-rich coiled-coil 2B [Source:MGI Symbol;Acc:MGI:1923304]
ENSMUSG00000029135	4635.89	4618.46	7028.24	4454.72	4225.36	3053.23	3552.39	3357.89	3586.07	3927.67	4992.53	3495.45	0.514447	0.00293579	0.0883827	Fosl2	fos-like antigen 2 [Source:MGI Symbol;Acc:MGI:102858]
ENSMUSG00000103574	2.83772	4.10895	1.68543	3.08338	8.36981	12.7459	8.16017	11.6715	20.2844	9.17068	4.01706	12.4065	-1.70106	0.00295162	0.0886459	Gm37116	predicted gene, 37116 [Source:MGI Symbol;Acc:MGI:5610344]
ENSMUSG00000038894	6028.27	3527.95	3466.93	2808.19	2192.89	1749.67	1722.48	1464.77	2918.82	2292.67	3604.85	2029.68	0.828872	0.00295479	0.0886459	Irs2	insulin receptor substrate 2 [Source:MGI Symbol;Acc:MGI:109334]
ENSMUSG00000065418	9.45908	5.75253	6.74172	8.47931	18.1346	24.3331	14.9603	17.5072	28.8252	26.2019	9.71345	22.3656	-1.24849	0.00295744	0.0886459	Mir322	microRNA 322 [Source:MGI Symbol;Acc:MGI:3619333]
ENSMUSG00000041161	379.309	311.458	262.084	299.088	186.926	190.03	204.684	172.738	178.289	208.305	287.773	190.809	0.595668	0.00297291	0.0889798	Otud3	OTU domain containing 3 [Source:MGI Symbol;Acc:MGI:1920412]
ENSMUSG00000027185	305.528	382.132	370.794	396.986	415.701	574.725	516.131	536.889	422.77	489.976	374.228	508.098	-0.442141	0.0029869	0.0891425	Nat10	N-acetyltransferase 10 [Source:MGI Symbol;Acc:MGI:2138939]
ENSMUSG00000066842	145.67	143.813	271.354	64.7511	39.0591	53.3011	51.6811	61.8589	66.1912	53.714	132.929	57.3492	1.21719	0.00299347	0.0891425	Hmcn1	hemicentin 1 [Source:MGI Symbol;Acc:MGI:2685047]
ENSMUSG00000021713	152.291	214.487	187.925	219.691	231.565	291.997	276.766	313.963	270.103	254.159	201.192	281.398	-0.486084	0.00299456	0.0891425	Ppwd1	peptidylprolyl isomerase domain and WD repeat containing 1 [Source:MGI Symbol;Acc:MGI:2443069]
ENSMUSG00000031143	18.9182	15.614	15.1689	15.4169	16.7396	30.1267	29.9206	37.3488	20.2844	39.3029	16.3715	31.3967	-0.935998	0.00299566	0.0891425	Ccdc22	coiled-coil domain containing 22 [Source:MGI Symbol;Acc:MGI:1859608]
ENSMUSG00000031506	13.2427	17.2576	15.1689	22.3545	11.1597	10.4285	54.4011	89.8705	18.1492	49.7837	15.8367	44.5266	-1.48052	0.0030315	0.09001	Ptpn7	protein tyrosine phosphatase, non-receptor type 7 [Source:MGI Symbol;Acc:MGI:2156893]
ENSMUSG00000040957	944.962	654.967	743.274	489.487	440.81	304.743	357.007	269.611	513.516	480.805	654.7	385.137	0.766468	0.00304181	0.09001	Cables1	CDK5 and Abl enzyme substrate 1 [Source:MGI Symbol;Acc:MGI:1927065]
ENSMUSG00000027611	3464.86	4214.14	4245.6	4945.75	4913.08	6429.73	7826.96	5755.21	4533.03	7064.04	4356.68	6321.8	-0.537254	0.00304665	0.09001	Procr	protein C receptor, endothelial [Source:MGI Symbol;Acc:MGI:104596]
ENSMUSG00000037860	19.8641	15.614	27.8096	31.6047	26.5044	32.4441	46.2409	79.3661	38.4336	43.2332	24.2794	47.9436	-0.981238	0.00305469	0.09001	Aim2	absent in melanoma 2 [Source:MGI Symbol;Acc:MGI:2686159]
ENSMUSG00000026923	745.375	530.876	455.909	469.445	177.161	191.189	235.285	275.447	183.627	349.796	475.753	247.069	0.947763	0.00305713	0.09001	Notch1	notch 1 [Source:MGI Symbol;Acc:MGI:97363]
ENSMUSG00000050737	1230.63	1373.21	870.524	1107.71	1086.68	806.469	817.377	660.606	815.647	940.649	1133.75	808.15	0.488718	0.00305834	0.09001	Ptges	prostaglandin E synthase [Source:MGI Symbol;Acc:MGI:1927593]
ENSMUSG00000032047	718.89	917.118	594.114	1036.79	1251.29	1650.02	1619.11	2099.7	986.463	1232.8	903.639	1517.62	-0.748799	0.00306203	0.09001	Acat1	acetyl-Coenzyme A acetyltransferase 1 [Source:MGI Symbol;Acc:MGI:87870]
ENSMUSG00000045912	58.6463	30.4062	38.7649	22.3545	29.2943	18.5395	17.6804	4.6686	18.1492	19.6514	35.8933	15.7378	1.18511	0.00306642	0.09001	C2cd4c	C2 calcium-dependent domain containing 4C [Source:MGI Symbol;Acc:MGI:2685084]
ENSMUSG00000035095	1068.88	760.156	710.408	540.363	613.786	273.458	233.925	145.894	792.159	239.748	738.718	337.037	1.13206	0.00306868	0.09001	Fam167a	family with sequence similarity 167, member A [Source:MGI Symbol;Acc:MGI:3606565]
ENSMUSG00000046546	1890.87	1137.36	1380.37	1004.41	730.964	542.281	688.174	597.58	807.106	970.782	1228.79	721.185	0.769549	0.00307101	0.09001	Fam43a	family with sequence similarity 43, member A [Source:MGI Symbol;Acc:MGI:2676309]
ENSMUSG00000003752	806.859	581.006	781.197	497.967	499.399	358.044	404.608	338.473	553.017	399.579	633.285	410.744	0.62483	0.00307712	0.09001	Itpkc	inositol 1,4,5-trisphosphate 3-kinase C [Source:MGI Symbol;Acc:MGI:2442554]
ENSMUSG00000086531	0	0	0.842715	0	0	0	15.6403	2.3343	0	14.4111	0.168543	6.47714	-4.67114	0.003081	0.09001	Gm11351	predicted gene 11351 [Source:MGI Symbol;Acc:MGI:3649797]
ENSMUSG00000018654	33.1068	22.1883	27.8096	41.6257	32.0843	48.6662	55.7611	105.043	40.5688	52.4039	31.3629	60.4887	-0.945245	0.0030838	0.09001	Ikzf1	IKAROS family zinc finger 1 [Source:MGI Symbol;Acc:MGI:1342540]
ENSMUSG00000024773	2248.42	1247.48	1317.16	1104.62	781.182	705.66	780.656	668.776	776.145	1011.39	1339.77	788.527	0.765364	0.00308601	0.09001	Atg2a	autophagy related 2A [Source:MGI Symbol;Acc:MGI:1916291]
ENSMUSG00000031403	105.942	115.051	138.205	91.7307	87.883	149.475	144.163	220.591	185.762	136.25	107.762	167.248	-0.62878	0.00310236	0.090359	Dkc1	dyskeratosis congenita 1, dyskerin [Source:MGI Symbol;Acc:MGI:1861727]
ENSMUSG00000026327	17.0263	12.3269	10.1126	20.8128	18.1346	1.15872	4.08008	4.6686	9.6084	7.86058	15.6826	5.47528	1.53128	0.00311033	0.0904632	Serpinb11	serine (or cysteine) peptidase inhibitor, clade B (ovalbumin), member 11 [Source:MGI Symbol;Acc:MGI:1914207]
ENSMUSG00000095180	2408.28	2159.66	1835.43	2867.55	3066.14	3732.24	3837.32	4666.26	3076.82	2996.19	2467.41	3661.77	-0.569919	0.00312072	0.0905672	Rhox5	reproductive homeobox 5 [Source:MGI Symbol;Acc:MGI:97538]
ENSMUSG00000034212	36.8904	42.7331	34.5513	34.6881	32.0843	17.3808	18.3604	18.6744	23.4872	24.8918	36.1894	20.5589	0.83073	0.0031227	0.0905672	Ankmy1	ankyrin repeat and MYND domain containing 1 [Source:MGI Symbol;Acc:MGI:3045261]
ENSMUSG00000038777	763.348	556.352	875.581	390.819	281.784	149.475	257.725	136.556	351.24	450.673	573.577	269.134	1.09293	0.00314351	0.0910425	Sema6c	sema domain, transmembrane domain (TM), and cytoplasmic domain, (semaphorin) 6C [Source:MGI Symbol;Acc:MGI:1338032]
ENSMUSG00000016128	821.048	713.314	776.983	753.117	584.492	428.726	453.569	264.943	670.453	474.255	729.791	458.389	0.671184	0.00314947	0.091087	Stard13	StAR-related lipid transfer (START) domain containing 13 [Source:MGI Symbol;Acc:MGI:2385331]
ENSMUSG00000084891	0.945908	0	0	0.770846	0	5.7936	4.7601	16.3401	0	2.62019	0.343351	5.9028	-3.94624	0.00315989	0.0911658	Gm12958	predicted gene 12958 [Source:MGI Symbol;Acc:MGI:3652007]
ENSMUSG00000047728	63.3758	41.9113	21.0679	54.7301	54.4038	98.4912	89.0818	178.574	70.4616	55.0241	47.0978	98.3265	-1.06581	0.00316105	0.0911658	BC025446	cDNA sequence BC025446 [Source:MGI Symbol;Acc:MGI:2385015]
ENSMUSG00000006378	21.7559	36.9806	21.0679	68.6053	69.7484	79.9516	125.123	214.755	50.1772	68.125	43.6316	107.626	-1.30976	0.00317341	0.0912174	Gcat	glycine C-acetyltransferase (2-amino-3-ketobutyrate-coenzyme A ligase) [Source:MGI Symbol;Acc:MGI:1349389]
ENSMUSG00000021066	261.071	302.419	226.69	211.212	221.8	114.713	127.163	151.729	220.993	174.243	244.638	157.768	0.63607	0.00317579	0.0912174	Atl1	atlastin GTPase 1 [Source:MGI Symbol;Acc:MGI:1921241]
ENSMUSG00000040471	3.78363	2.46537	2.52814	15.4169	0	10.4285	25.8405	45.5188	7.4732	19.6514	4.83881	21.7825	-2.11523	0.00317968	0.0912174	Ggt6	gamma-glutamyltransferase 6 [Source:MGI Symbol;Acc:MGI:1918772]
ENSMUSG00000086361	28.3772	23.0101	48.8775	13.8752	22.3195	3.47616	10.2002	4.6686	14.9464	17.0313	27.2919	10.0645	1.44493	0.00318056	0.0912174	Gm6569	predicted gene 6569 [Source:MGI Symbol;Acc:MGI:3647277]
ENSMUSG00000061451	159.858	77.2483	159.273	39.3131	57.1937	16.2221	50.321	38.5159	49.1096	53.714	98.5773	41.5765	1.24467	0.00319018	0.0913662	Tmem151a	transmembrane protein 151A [Source:MGI Symbol;Acc:MGI:2147713]
ENSMUSG00000021750	37.8363	33.6934	85.1142	57.8135	27.8994	33.6029	17.6804	8.17004	20.2844	26.2019	48.4713	21.1879	1.20939	0.00320034	0.091469	Fam107a	family with sequence similarity 107, member A [Source:MGI Symbol;Acc:MGI:3041256]
ENSMUSG00000042671	0.945908	4.93074	5.899	2.31254	11.1597	4.63488	19.0404	38.5159	11.7436	17.0313	5.04959	18.1932	-1.90751	0.00320266	0.091469	Rgs8	regulator of G-protein signaling 8 [Source:MGI Symbol;Acc:MGI:108408]
ENSMUSG00000028784	8.51317	14.7922	44.6639	3.08338	9.76478	2.31744	2.72006	1.16715	5.338	6.55048	16.1635	3.61863	2.18602	0.00320818	0.0914998	Spocd1	SPOC domain containing 1 [Source:MGI Symbol;Acc:MGI:3652045]
ENSMUSG00000115354	2.83772	16.4358	20.2252	6.16677	9.76478	3.47616	2.72006	0	4.2704	0	11.086	2.09332	2.35751	0.00321824	0.0915597	Gm49083	predicted gene, 49083 [Source:MGI Symbol;Acc:MGI:6118469]
ENSMUSG00000113760	1.89182	0	0.842715	0	0	3.47616	2.72006	2.3343	11.7436	9.17068	0.546906	5.88896	-3.38481	0.00322686	0.0915597	Gm48222	predicted gene, 48222 [Source:MGI Symbol;Acc:MGI:6097620]
ENSMUSG00000032733	1330.89	1287.75	1540.48	1083.81	1004.38	740.422	870.418	588.243	914.933	1070.35	1249.46	836.873	0.578772	0.00322726	0.0915597	Snx33	sorting nexin 33 [Source:MGI Symbol;Acc:MGI:2443239]
ENSMUSG00000042985	892.937	395.281	1515.2	283.671	318.053	207.411	277.446	221.758	329.888	419.231	681.029	291.147	1.22675	0.00323265	0.0915597	Upk3b	uroplakin 3B [Source:MGI Symbol;Acc:MGI:2140882]
ENSMUSG00000047030	933.611	868.632	763.5	780.867	557.987	574.725	578.692	489.036	486.826	624.916	780.919	550.839	0.505072	0.00323491	0.0915597	Spata2	spermatogenesis associated 2 [Source:MGI Symbol;Acc:MGI:2146885]
ENSMUSG00000040936	269.584	212.844	273.882	80.168	124.152	62.5708	98.602	79.3661	134.518	104.808	192.126	95.9729	1.00178	0.00323954	0.0915597	Ulk4	unc-51-like kinase 4 [Source:MGI Symbol;Acc:MGI:1921622]
ENSMUSG00000034311	29.3231	23.0101	53.9337	30.063	22.3195	83.4278	53.7211	252.104	33.0956	34.0625	31.7299	91.2822	-1.51835	0.00324141	0.0915597	Kif4	kinesin family member 4 [Source:MGI Symbol;Acc:MGI:108389]
ENSMUSG00000112148	32.1609	40.2677	41.293	53.9592	48.8239	60.2534	66.6414	53.6889	119.571	83.8462	43.3009	76.8002	-0.827	0.00324673	0.0915846	Lilrb4a	leukocyte immunoglobulin-like receptor, subfamily B, member 4A [Source:MGI Symbol;Acc:MGI:102701]
ENSMUSG00000105144	1.89182	0.82179	0	0	4.18491	4.63488	4.08008	5.83575	12.8112	10.4808	1.3797	7.56854	-2.65261	0.00325418	0.0916398	Rpl21-ps11	ribosomal protein L21, pseudogene 11 [Source:MGI Symbol;Acc:MGI:3648207]
ENSMUSG00000006517	1172.93	364.875	249.444	569.655	484.054	260.712	331.847	297.623	291.455	238.438	568.191	284.015	0.999496	0.00325759	0.0916398	Mvd	mevalonate (diphospho) decarboxylase [Source:MGI Symbol;Acc:MGI:2179327]
ENSMUSG00000026271	181.614	285.161	299.164	198.878	258.069	125.142	129.203	123.718	239.142	99.5673	244.577	143.354	0.769117	0.00328199	0.0922003	Gpr35	G protein-coupled receptor 35 [Source:MGI Symbol;Acc:MGI:1929509]
ENSMUSG00000006014	69.9972	58.3471	150.003	35.4589	69.7484	11.5872	17.6804	23.343	58.718	40.613	76.711	30.3883	1.34237	0.0033042	0.0926977	Prg4	proteoglycan 4 (megakaryocyte stimulating factor, articular superficial zone protein) [Source:MGI Symbol;Acc:MGI:1891344]
ENSMUSG00000029366	155.129	182.437	144.104	167.274	251.094	368.473	296.486	462.191	226.331	187.344	180.008	308.165	-0.77961	0.00334045	0.0935144	Dck	deoxycytidine kinase [Source:MGI Symbol;Acc:MGI:102726]
ENSMUSG00000046811	34.0527	18.9012	5.05629	29.2921	20.9245	59.0947	88.4018	214.755	12.8112	18.3414	21.6454	78.6809	-1.86311	0.00334817	0.0935144	Gltpd2	glycolipid transfer protein domain containing 2 [Source:MGI Symbol;Acc:MGI:2444527]
ENSMUSG00000051586	5928	6390.24	7519.54	6590.73	4787.53	4653.42	4014.8	3000.74	4144.42	5413.32	6243.21	4245.34	0.556661	0.00335439	0.0935144	Mical3	microtubule associated monooxygenase, calponin and LIM domain containing 3 [Source:MGI Symbol;Acc:MGI:2442733]
ENSMUSG00000032373	40.674	21.3665	73.3162	16.1878	4.18491	10.4285	8.16017	14.0058	7.4732	7.86058	31.1459	9.58564	1.71479	0.00335749	0.0935144	Car12	carbonic anhydrase 12 [Source:MGI Symbol;Acc:MGI:1923709]
ENSMUSG00000025144	155.129	187.368	163.487	145.69	200.875	216.681	248.205	281.283	222.061	218.786	170.51	237.403	-0.483224	0.00336221	0.0935144	Cenpx	centromere protein X [Source:MGI Symbol;Acc:MGI:894324]
ENSMUSG00000027663	767.131	746.185	841.872	707.637	806.292	594.423	684.094	515.88	618.141	537.14	773.823	589.935	0.388722	0.00336782	0.0935144	Zmat3	zinc finger matrin type 3 [Source:MGI Symbol;Acc:MGI:1195270]
ENSMUSG00000102070	156.075	198.051	135.677	209.67	299.918	373.108	227.125	440.015	313.874	307.873	199.878	332.399	-0.73668	0.00336907	0.0935144	Gm28661	predicted gene 28661 [Source:MGI Symbol;Acc:MGI:5579367]
ENSMUSG00000037306	3751.47	2629.73	2920.85	2480.58	1800.9	1545.73	1830.6	1140.3	1571.51	2334.59	2716.71	1684.55	0.689773	0.00336964	0.0935144	Man1c1	mannosidase, alpha, class 1C, member 1 [Source:MGI Symbol;Acc:MGI:2446214]
ENSMUSG00000069755	144.724	160.249	126.407	132.586	164.606	316.33	174.764	212.421	265.832	165.072	145.714	226.884	-0.640019	0.00338768	0.0936443	Zfp125	zinc finger protein 125 [Source:MGI Symbol;Acc:MGI:1336211]
ENSMUSG00000101304	552.41	255.577	309.276	102.523	172.976	78.7929	122.402	99.2077	211.385	112.668	278.552	124.891	1.15676	0.00338795	0.0936443	Plet1os	placenta expressed transcript 1, opposite strand [Source:MGI Symbol;Acc:MGI:1916881]
ENSMUSG00000064302	1247.65	1197.35	1023.06	1080.73	873.25	834.278	784.736	720.131	875.432	850.253	1084.41	812.966	0.416888	0.00338797	0.0936443	Clasp1	CLIP associating protein 1 [Source:MGI Symbol;Acc:MGI:1923957]
ENSMUSG00000036596	62.4299	43.5549	73.3162	80.9388	36.2692	93.8563	124.443	140.058	61.9208	121.839	59.3018	108.423	-0.860959	0.00339395	0.093684	Cpz	carboxypeptidase Z [Source:MGI Symbol;Acc:MGI:88487]
ENSMUSG00000090516	0.945908	3.28716	4.21357	6.93761	16.7396	26.6505	4.7601	17.5072	60.8532	17.0313	6.42478	25.3605	-2.03091	0.00340559	0.093783	Rps11-ps1	ribosomal protein S11, pseudogene 1 [Source:MGI Symbol;Acc:MGI:3644744]
ENSMUSG00000049502	1157.79	1079.83	1428.4	807.076	834.191	458.853	520.211	399.165	1018.49	670.769	1061.46	613.498	0.791332	0.00340665	0.093783	Dtx3l	deltex 3-like, E3 ubiquitin ligase [Source:MGI Symbol;Acc:MGI:2656973]
ENSMUSG00000039691	0	0	0	0.770846	0	1.15872	3.40007	1.16715	3.2028	11.7909	0.154169	4.14392	-3.99859	0.00341104	1	Tspan10	tetraspanin 10 [Source:MGI Symbol;Acc:MGI:2384781]
ENSMUSG00000092130	8.51317	2.46537	1.68543	7.70846	2.78994	18.5395	37.4008	29.1787	3.2028	6.55048	4.63247	18.9745	-2.03474	0.00341806	0.0939715	D030025P21Rik	RIKEN cDNA D030025P21 gene [Source:MGI Symbol;Acc:MGI:3698049]
ENSMUSG00000037447	232.693	175.041	262.927	181.92	157.631	91.5388	123.083	133.055	119.571	175.553	202.043	128.56	0.657366	0.00343239	0.0942396	Arid5a	AT rich interactive domain 5A (MRF1-like) [Source:MGI Symbol;Acc:MGI:2443039]
ENSMUSG00000039976	993.203	944.237	1131.77	978.204	676.56	721.882	663.014	634.929	622.411	757.236	944.794	679.894	0.476636	0.00343912	0.0942979	Tbc1d16	TBC1 domain family, member 16 [Source:MGI Symbol;Acc:MGI:2652878]
ENSMUSG00000036850	192.019	180.794	194.667	269.796	267.834	274.617	321.647	429.511	350.173	277.74	221.022	330.737	-0.584099	0.00344608	0.0942979	Mrpl41	mitochondrial ribosomal protein L41 [Source:MGI Symbol;Acc:MGI:1333816]
ENSMUSG00000110440	142.832	161.893	117.137	121.023	96.2528	103.126	58.4812	38.5159	67.2588	98.2572	127.828	73.1278	0.815051	0.00344825	0.0942979	Gm45894	predicted gene 45894 [Source:MGI Symbol;Acc:MGI:5805009]
ENSMUSG00000029577	2623	2282.11	2653.71	2292.5	1739.53	1545.73	1820.4	1555.81	1485.03	1957.28	2318.17	1672.85	0.471127	0.00345324	0.0943065	Ube3b	ubiquitin protein ligase E3B [Source:MGI Symbol;Acc:MGI:1891295]
ENSMUSG00000027217	532.546	479.925	342.142	370.006	245.514	231.744	199.924	268.444	224.196	313.113	394.027	247.484	0.675471	0.00346328	0.0943065	Tspan18	tetraspanin 18 [Source:MGI Symbol;Acc:MGI:1917186]
ENSMUSG00000019942	86.0776	64.9214	196.353	100.21	93.4629	225.95	200.604	790.16	125.977	103.498	108.205	289.238	-1.41731	0.00346565	0.0943065	Cdk1	cyclin-dependent kinase 1 [Source:MGI Symbol;Acc:MGI:88351]
ENSMUSG00000055760	56.7545	70.674	60.6755	63.2094	112.992	129.777	90.4418	130.721	127.044	107.428	72.8611	117.082	-0.696401	0.00346688	0.0943065	Gemin6	gem nuclear organelle associated protein 6 [Source:MGI Symbol;Acc:MGI:1914492]
ENSMUSG00000063785	194.857	211.2	256.185	222.004	259.464	305.902	296.486	376.989	327.753	271.19	228.742	315.664	-0.46685	0.0034801	0.0945412	Utp14a	UTP14A small subunit processome component [Source:MGI Symbol;Acc:MGI:1919804]
ENSMUSG00000014592	445.523	467.599	669.115	346.881	372.457	214.363	225.765	197.248	441.987	267.26	460.315	269.324	0.774165	0.00349658	0.0948325	Camta1	calmodulin binding transcription activator 1 [Source:MGI Symbol;Acc:MGI:2140230]
ENSMUSG00000045055	36.8904	27.1191	36.2367	30.8338	58.5887	83.4278	46.921	128.386	93.9488	36.6827	37.9337	77.8733	-1.04956	0.00350003	0.0948325	Rpsa-ps2	ribosomal protein SA, pseudogene 2 [Source:MGI Symbol;Acc:MGI:3643356]
ENSMUSG00000006715	271.476	280.23	228.376	349.964	465.92	508.678	430.449	536.889	542.341	417.921	319.193	487.255	-0.613844	0.00351274	0.0949381	Gmnn	geminin [Source:MGI Symbol;Acc:MGI:1927344]
ENSMUSG00000050138	45.4036	41.0895	53.9337	8.47931	16.7396	4.63488	2.72006	25.6773	9.6084	5.24039	33.1292	9.5762	1.81341	0.00351516	0.0949381	Kcnk12	potassium channel, subfamily K, member 12 [Source:MGI Symbol;Acc:MGI:2684043]
ENSMUSG00000059708	87.0235	102.724	66.5745	118.71	147.867	171.49	168.643	205.418	164.41	128.389	104.58	167.67	-0.689668	0.00351968	0.0949381	Akap17b	A kinase (PRKA) anchor protein 17B [Source:MGI Symbol;Acc:MGI:2443758]
ENSMUSG00000034224	2.83772	3.28716	0	1.54169	0	9.26976	5.44011	33.8473	5.338	1.3101	1.53332	11.0411	-2.78803	0.00352237	0.0949381	Slc38a8	solute carrier family 38, member 8 [Source:MGI Symbol;Acc:MGI:2685433]
ENSMUSG00000040017	1.89182	6.57432	5.05629	16.9586	13.9497	32.4441	30.6006	47.8531	7.4732	20.9615	8.88614	27.8665	-1.66017	0.00353089	0.0950431	Saa4	serum amyloid A 4 [Source:MGI Symbol;Acc:MGI:98224]
ENSMUSG00000020848	81.3481	182.437	202.252	125.648	145.077	57.936	104.042	75.8647	86.4756	98.2572	147.352	84.5151	0.799655	0.00354898	0.0954054	Doc2b	double C2, beta [Source:MGI Symbol;Acc:MGI:1100497]
ENSMUSG00000024800	90.8071	97.793	102.811	131.044	220.405	235.22	194.484	232.263	250.886	169.002	128.572	216.371	-0.760587	0.0035648	0.0957059	Rpp30	ribonuclease P/MRP 30 subunit [Source:MGI Symbol;Acc:MGI:1859683]
ENSMUSG00000051124	26.4854	56.7035	41.293	27.7505	59.9837	67.2057	78.2016	105.043	70.4616	60.2644	42.4432	76.2354	-0.858361	0.00357917	0.0959664	Gimap9	GTPase, IMAP family member 9 [Source:MGI Symbol;Acc:MGI:3511744]
ENSMUSG00000097766	7.56726	6.57432	26.9669	2.31254	2.78994	2.31744	1.36003	0	2.1352	1.3101	9.24219	1.42455	2.70634	0.00359267	0.0962033	5730420D15Rik	RIKEN cDNA 5730420D15 gene [Source:MGI Symbol;Acc:MGI:1917773]
ENSMUSG00000021368	158.913	183.259	228.376	242.816	272.019	375.425	348.847	368.819	320.28	229.267	217.077	328.528	-0.601682	0.00360503	0.0964087	Tbc1d7	TBC1 domain family, member 7 [Source:MGI Symbol;Acc:MGI:1914296]
ENSMUSG00000089961	35.9445	18.0794	85.9569	0.770846	9.76478	5.7936	4.08008	3.50145	10.676	7.86058	30.1033	6.38234	2.25055	0.00361496	0.0965489	Gm16567	predicted gene 16567 [Source:MGI Symbol;Acc:MGI:4414987]
ENSMUSG00000031883	42.5659	27.1191	10.1126	30.8338	15.3447	68.3644	82.9617	56.0232	45.9068	28.8221	25.1952	56.4156	-1.16253	0.00363333	0.096914	Car7	carbonic anhydrase 7 [Source:MGI Symbol;Acc:MGI:103100]
ENSMUSG00000110379	0.945908	1.64358	0	0.770846	0	5.7936	6.80014	12.8386	1.0676	3.93029	0.672067	6.08605	-3.09052	0.00364055	0.0969807	Gm6909	predicted gene 6909 [Source:MGI Symbol;Acc:MGI:3645442]
ENSMUSG00000027244	2625.84	2181.03	2255.95	2458.23	2071.53	1640.75	1635.43	1307.21	1808.51	2083.05	2318.51	1694.99	0.452382	0.00365101	0.0971339	Atg13	autophagy related 13 [Source:MGI Symbol;Acc:MGI:1196429]
ENSMUSG00000071172	2000.59	2420.99	2752.31	2229.29	2736.93	3218.92	3206.27	4300.94	3513.47	2713.21	2428.02	3390.56	-0.481964	0.00368919	0.0979129	Srsf3	serine/arginine-rich splicing factor 3 [Source:MGI Symbol;Acc:MGI:98285]
ENSMUSG00000107999	89.8612	19.723	37.9222	16.1878	12.5547	2.31744	12.9203	2.3343	3.2028	23.5817	35.2498	8.87131	1.99557	0.0036898	0.0979129	Gm44123	predicted gene, 44123 [Source:MGI Symbol;Acc:MGI:5690515]
ENSMUSG00000083496	21.7559	42.7331	43.8212	40.084	97.6478	89.2214	63.9213	96.8734	197.506	89.0866	49.2084	107.322	-1.13873	0.0037038	0.098158	Gm11263	predicted gene 11263 [Source:MGI Symbol;Acc:MGI:3651899]
ENSMUSG00000028608	505.115	581.827	577.26	629.781	633.316	723.041	737.815	817.004	779.348	694.351	585.46	750.312	-0.358681	0.00372292	0.0984661	0610037L13Rik	RIKEN cDNA 0610037L13 gene [Source:MGI Symbol;Acc:MGI:1921348]
ENSMUSG00000025789	302.69	525.946	791.309	427.049	410.121	150.634	154.363	19.8415	364.052	243.678	491.423	186.514	1.39814	0.00372851	0.0984661	St8sia2	ST8 alpha-N-acetyl-neuraminide alpha-2,8-sialyltransferase 2 [Source:MGI Symbol;Acc:MGI:106020]
ENSMUSG00000042607	83.2399	73.1393	43.8212	50.105	51.6138	100.809	79.5616	178.574	76.8672	112.668	60.3838	109.696	-0.855554	0.00372978	0.0984661	Asb4	ankyrin repeat and SOCS box-containing 4 [Source:MGI Symbol;Acc:MGI:1929751]
ENSMUSG00000086405	10.405	16.4358	18.5397	10.7918	13.9497	4.63488	2.04004	0	10.676	0	14.0244	3.47018	2.00421	0.00374401	0.0987023	9330198N18Rik	RIKEN cDNA 9330198N18 gene [Source:MGI Symbol;Acc:MGI:1924766]
ENSMUSG00000045515	18.9182	21.3665	49.7202	13.8752	8.36981	4.63488	10.2002	1.16715	9.6084	9.17068	22.45	6.95626	1.68045	0.00374831	0.0987023	Pou3f3	POU domain, class 3, transcription factor 3 [Source:MGI Symbol;Acc:MGI:102564]
ENSMUSG00000070111	0	1.64358	0	0.770846	0	1.15872	4.7601	12.8386	3.2028	6.55048	0.482885	5.70215	-3.39626	0.00375885	0.0988174	Gm10286	predicted gene 10286 [Source:MGI Symbol;Acc:MGI:3642117]
ENSMUSG00000049521	1343.19	742.898	716.307	528.8	350.137	303.584	439.969	388.661	449.46	425.781	736.266	401.491	0.875204	0.00376228	0.0988174	Cdc42ep1	CDC42 effector protein (Rho GTPase binding) 1 [Source:MGI Symbol;Acc:MGI:1929763]
ENSMUSG00000022773	369.85	304.884	670.801	237.421	267.834	106.602	142.803	81.7004	319.212	218.786	370.158	173.821	1.09153	0.00377206	0.0989481	Ypel1	yippee like 1 [Source:MGI Symbol;Acc:MGI:1913303]
ENSMUSG00000035640	455.928	228.458	342.142	231.254	186.926	191.189	202.644	172.738	100.354	157.212	288.941	164.827	0.80953	0.00378573	0.0990964	Cbarp	calcium channel, voltage-dependent, beta subunit associated regulatory protein [Source:MGI Symbol;Acc:MGI:1354170]
ENSMUSG00000038028	89.8612	98.6148	136.52	137.211	128.337	217.839	178.164	192.58	140.923	158.522	118.109	177.605	-0.589048	0.00378734	0.0990964	Tigar	Trp53 induced glycolysis repulatory phosphatase [Source:MGI Symbol;Acc:MGI:2442752]
ENSMUSG00000021748	1369.67	1568.8	1247.22	1735.95	2382.61	2561.93	2400.45	2825.67	2347.65	2110.57	1660.85	2449.25	-0.561279	0.00379305	0.0991199	Pdhb	pyruvate dehydrogenase (lipoamide) beta [Source:MGI Symbol;Acc:MGI:1915513]
ENSMUSG00000062515	839.02	1692.89	1445.26	1648.07	4198.86	3705.58	4003.24	6438	3200.67	2998.81	1964.82	4069.26	-1.05092	0.00380357	0.0992687	Fabp4	fatty acid binding protein 4, adipocyte [Source:MGI Symbol;Acc:MGI:88038]
ENSMUSG00000054892	3.78363	7.39611	20.2252	4.62508	13.9497	13.9046	44.8809	105.043	10.676	13.101	9.99593	37.5212	-1.91973	0.0038114	0.0992915	Txk	TXK tyrosine kinase [Source:MGI Symbol;Acc:MGI:102960]
ENSMUSG00000047945	8311.69	4876.5	5923.44	3955.21	3568.33	2215.47	2902.98	2736.96	4229.83	3736.4	5327.04	3164.33	0.751542	0.00381408	0.0992915	Marcksl1	MARCKS-like 1 [Source:MGI Symbol;Acc:MGI:97143]
ENSMUSG00000043340	12.2968	12.3269	4.21357	2.31254	5.57987	0	0	0	1.0676	3.93029	7.34593	0.999578	3.04894	0.00382051	0.0993332	6530409C15Rik	RIKEN cDNA 6530409C15 gene [Source:MGI Symbol;Acc:MGI:1923474]
ENSMUSG00000030353	3218.92	3114.58	2901.47	2894.53	2324.02	2067.16	1942.12	1184.66	2192.85	2346.38	2890.7	1946.63	0.570704	0.00383276	0.0995261	Tead4	TEA domain family member 4 [Source:MGI Symbol;Acc:MGI:106907]
ENSMUSG00000086603	9.45908	7.39611	7.58443	4.62508	8.36981	2.31744	0.680014	1.16715	2.1352	2.62019	7.4869	1.784	2.13567	0.00384672	0.0996934	Gm13620	predicted gene 13620 [Source:MGI Symbol;Acc:MGI:3650077]
ENSMUSG00000032578	1559.8	604.016	935.413	547.301	440.81	212.046	312.126	313.963	736.644	343.245	817.468	383.605	1.09176	0.00384889	0.0996934	Cish	cytokine inducible SH2-containing protein [Source:MGI Symbol;Acc:MGI:103159]
ENSMUSG00000030630	324.446	320.498	270.511	409.319	436.625	551.55	546.051	721.298	380.066	480.805	352.28	535.954	-0.607057	0.00385655	0.0997663	Fah	fumarylacetoacetate hydrolase [Source:MGI Symbol;Acc:MGI:95482]
ENSMUSG00000031749	1014.01	646.749	836.816	542.676	411.516	345.298	475.33	397.998	415.297	492.596	690.354	425.304	0.699474	0.00386807	0.0999389	St3gal2	ST3 beta-galactoside alpha-2,3-sialyltransferase 2 [Source:MGI Symbol;Acc:MGI:99427]
ENSMUSG00000079834	68.1054	87.9315	79.2152	86.3348	121.362	155.268	170.683	277.782	96.084	104.808	88.5898	160.925	-0.86703	0.00390663	0.100785	Tmlhe	trimethyllysine hydroxylase, epsilon [Source:NCBI gene;Acc:192289]
ENSMUSG00000030095	3044.88	2011.74	3247.82	1500.84	1975.28	1097.31	1264.15	1059.77	2141.61	1388.7	2356.11	1390.31	0.761028	0.00391062	0.100785	Tmem43	transmembrane protein 43 [Source:MGI Symbol;Acc:MGI:1921372]
ENSMUSG00000034424	377.417	364.053	401.975	491.029	563.567	699.867	739.175	1009.58	499.637	516.178	439.608	692.888	-0.658085	0.00393186	0.101049	Gcsh	glycine cleavage system protein H (aminomethyl carrier) [Source:MGI Symbol;Acc:MGI:1915383]
ENSMUSG00000097141	83.2399	83.0008	68.2599	70.9178	44.639	45.1901	35.3607	33.8473	45.9068	53.714	70.0115	42.8038	0.729476	0.00393374	0.101049	Gm10524	predicted gene 10524 [Source:MGI Symbol;Acc:MGI:3642791]
ENSMUSG00000056888	223.234	300.775	273.04	245.9	631.921	555.027	676.614	1007.25	527.395	399.579	334.974	633.173	-0.922115	0.0039374	0.101049	Glipr1	GLI pathogenesis-related 1 (glioma) [Source:MGI Symbol;Acc:MGI:1920940]
ENSMUSG00000071177	83.2399	46.0202	17.697	90.189	96.2528	137.888	182.244	364.151	73.6644	89.0866	66.6798	169.407	-1.34949	0.0039405	0.101049	Serpina1d	serine (or cysteine) peptidase inhibitor, clade A, member 1D [Source:MGI Symbol;Acc:MGI:891968]
ENSMUSG00000015668	323.5	381.311	369.109	446.32	637.501	648.883	620.853	736.471	641.628	562.031	431.548	641.973	-0.576249	0.00394784	0.101112	Pdzd11	PDZ domain containing 11 [Source:MGI Symbol;Acc:MGI:1919871]
ENSMUSG00000056553	161.75	129.021	33.7086	96.3558	54.4038	38.2377	21.0804	10.5043	71.5292	40.613	95.0479	36.3929	1.3905	0.00395681	0.101216	Ptprn2	protein tyrosine phosphatase, receptor type, N polypeptide 2 [Source:MGI Symbol;Acc:MGI:107418]
ENSMUSG00000068232	10.405	12.3269	4.21357	10.021	9.76478	1.15872	5.44011	0	1.0676	1.3101	9.34624	1.79531	2.20912	0.00396285	0.101244	Vmn1r42	vomeronasal 1 receptor 42 [Source:MGI Symbol;Acc:MGI:2148511]
ENSMUSG00000027175	599.706	399.39	440.74	249.754	273.414	166.856	187.684	143.559	377.931	175.553	392.601	210.316	0.900495	0.00396809	0.101253	Tcp11l1	t-complex 11 like 1 [Source:MGI Symbol;Acc:MGI:2444263]
ENSMUSG00000041707	0.945908	5.75253	10.1126	10.021	9.76478	6.95232	33.3207	66.5275	11.7436	14.4111	7.31936	26.591	-1.86808	0.0039857	0.101576	Tmem273	transmembrane protein 273 [Source:MGI Symbol;Acc:MGI:1916319]
ENSMUSG00000005442	2875.56	2002.7	1912.12	1630.34	948.579	873.674	1234.23	1116.96	844.472	1409.66	1873.86	1095.8	0.774411	0.00400355	0.101905	Cic	capicua transcriptional repressor [Source:MGI Symbol;Acc:MGI:1918972]
ENSMUSG00000006522	799.292	538.273	429.784	663.698	566.357	338.346	386.928	205.418	556.22	247.608	599.481	346.904	0.78775	0.00401893	0.10217	Itih3	inter-alpha trypsin inhibitor, heavy chain 3 [Source:MGI Symbol;Acc:MGI:96620]
ENSMUSG00000029304	3538.64	1802.19	4875.1	3740.14	2858.29	3866.65	11516.7	24971.2	7520.18	4696.7	3362.87	10514.3	-1.64457	0.00402517	0.102203	Spp1	secreted phosphoprotein 1 [Source:MGI Symbol;Acc:MGI:98389]
ENSMUSG00000026620	556.194	430.618	280.624	365.381	200.875	174.967	160.483	172.738	272.238	267.26	366.738	209.537	0.810988	0.00403247	0.102262	Mark1	MAP/microtubule affinity regulating kinase 1 [Source:MGI Symbol;Acc:MGI:2664902]
ENSMUSG00000028289	15.1345	21.3665	6.74172	20.8128	20.9245	44.0313	27.2006	50.1874	20.2844	41.9231	16.996	36.7254	-1.10945	0.00405603	0.102733	Epha7	Eph receptor A7 [Source:MGI Symbol;Acc:MGI:95276]
ENSMUSG00000019763	194.857	304.062	318.546	330.693	354.322	472.758	397.808	441.182	478.285	382.548	300.496	434.516	-0.533033	0.0040728	0.102942	Rmnd1	required for meiotic nuclear division 1 homolog [Source:MGI Symbol;Acc:MGI:1913334]
ENSMUSG00000089812	49.1872	19.723	48.0347	24.6671	16.7396	12.7459	18.3604	7.0029	18.1492	9.17068	31.6703	13.0858	1.25794	0.00407428	0.102942	Gm15867	predicted gene 15867 [Source:MGI Symbol;Acc:MGI:3801862]
ENSMUSG00000090602	2.83772	3.28716	6.74172	11.5627	9.76478	23.1744	12.2402	21.0087	22.4196	11.7909	6.83881	18.1268	-1.41276	0.00409493	0.103249	Gm5611	predicted gene 5611 [Source:MGI Symbol;Acc:MGI:3647121]
ENSMUSG00000097799	65.2676	55.8817	52.2483	7.70846	41.8491	2.31744	21.0804	17.5072	19.2168	15.7212	44.591	15.1686	1.54339	0.00409647	0.103249	Gm26899	predicted gene, 26899 [Source:MGI Symbol;Acc:MGI:5477393]
ENSMUSG00000020143	49.1872	71.4957	66.5745	79.3971	39.0591	70.6819	135.323	194.914	71.5292	110.048	61.1427	116.499	-0.922289	0.00412445	0.103827	Dock2	dedicator of cyto-kinesis 2 [Source:MGI Symbol;Acc:MGI:2149010]
ENSMUSG00000015501	716.998	834.117	991.875	725.366	694.694	640.772	510.01	496.038	645.898	590.854	792.61	576.714	0.460378	0.0041302	0.103845	Hivep2	human immunodeficiency virus type I enhancer binding protein 2 [Source:MGI Symbol;Acc:MGI:1338076]
ENSMUSG00000030077	0	0.82179	0	0.770846	0	3.47616	10.2002	8.17004	0	3.93029	0.318527	5.15534	-3.77566	0.00415933	1	Chl1	cell adhesion molecule L1-like [Source:MGI Symbol;Acc:MGI:1098266]
ENSMUSG00000029275	5.67545	9.03969	1.68543	2.31254	5.57987	5.7936	24.4805	53.6889	4.2704	11.7909	4.8586	20.0048	-2.05391	0.00418531	0.105016	Gfi1	growth factor independent 1 [Source:MGI Symbol;Acc:MGI:103170]
ENSMUSG00000014602	62.4299	56.7035	35.394	67.8345	36.2692	32.4441	20.4004	7.0029	20.2844	40.613	51.7262	24.149	1.11565	0.00419529	0.105016	Kif1a	kinesin family member 1A [Source:MGI Symbol;Acc:MGI:108391]
ENSMUSG00000025405	0	1.64358	0	0	1.39497	2.31744	11.5602	26.8444	1.0676	0	0.60771	8.35794	-3.90036	0.00419553	0.105016	Inhbc	inhibin beta-C [Source:MGI Symbol;Acc:MGI:105932]
ENSMUSG00000097680	76.6185	24.6537	93.5413	20.042	29.2943	8.11104	12.9203	10.5043	38.4336	15.7212	48.83	17.1381	1.51238	0.00419716	0.105016	Gm26642	predicted gene, 26642 [Source:MGI Symbol;Acc:MGI:5477136]
ENSMUSG00000090124	68.1054	52.5946	66.5745	85.5639	87.883	161.062	155.043	246.268	82.2052	62.8846	72.1443	141.493	-0.975936	0.00420787	0.105029	Ugt1a7c	UDP glucuronosyltransferase 1 family, polypeptide A7C [Source:MGI Symbol;Acc:MGI:3032636]
ENSMUSG00000036813	9.45908	10.6833	13.4834	11.5627	0	23.1744	70.7214	80.5333	5.338	9.17068	9.0377	37.7876	-2.04384	0.00421255	0.105029	Entpd8	ectonucleoside triphosphate diphosphohydrolase 8 [Source:MGI Symbol;Acc:MGI:1919340]
ENSMUSG00000098286	13.2427	24.6537	18.5397	13.1044	8.36981	8.11104	3.40007	4.6686	7.4732	6.55048	15.5821	6.04068	1.41859	0.00421301	0.105029	Mir8091	microRNA 8091 [Source:MGI Symbol;Acc:MGI:5530957]
ENSMUSG00000059883	982.798	656.61	680.913	748.491	629.131	412.504	504.57	347.81	681.129	482.116	739.589	485.626	0.606573	0.00422891	0.105298	Irak4	interleukin-1 receptor-associated kinase 4 [Source:MGI Symbol;Acc:MGI:2182474]
ENSMUSG00000021335	0.945908	0.82179	0.842715	5.39592	4.18491	10.4285	10.8802	25.6773	6.4056	2.62019	2.43825	11.2024	-2.2283	0.00423748	0.105384	Slc17a1	solute carrier family 17 (sodium phosphate), member 1 [Source:MGI Symbol;Acc:MGI:103209]
ENSMUSG00000074151	101.212	181.616	193.824	204.274	206.455	463.488	367.888	354.813	152.667	255.469	177.476	318.865	-0.8463	0.00425464	0.105683	Nlrc5	NLR family, CARD domain containing 5 [Source:MGI Symbol;Acc:MGI:3612191]
ENSMUSG00000074398	350.932	133.952	397.761	46.2508	108.808	66.047	97.242	72.3633	112.098	72.0553	207.541	83.9611	1.30456	0.00426281	0.105759	Gm15441	predicted gene 15441 [Source:MGI Symbol;Acc:MGI:3641753]
ENSMUSG00000007872	2180.32	1182.56	777.826	786.263	629.131	366.155	408.688	305.793	898.919	686.491	1111.22	533.209	1.05985	0.0042706	0.105824	Id3	inhibitor of DNA binding 3 [Source:MGI Symbol;Acc:MGI:96398]
ENSMUSG00000021375	1654.39	1370.75	1256.49	1412.96	894.175	944.356	822.137	1010.75	981.125	889.556	1317.75	929.585	0.504707	0.0042834	0.106014	Kif13a	kinesin family member 13A [Source:MGI Symbol;Acc:MGI:1098264]
ENSMUSG00000031563	5248.84	4566.69	4602.91	4808.54	3386.98	3296.56	3549.67	2540.88	3151.56	3744.26	4522.79	3256.59	0.474046	0.00430329	0.106379	Wwc2	WW, C2 and coiled-coil domain containing 2 [Source:MGI Symbol;Acc:MGI:1261872]
ENSMUSG00000026715	37.8363	49.3074	23.596	68.6053	62.7736	112.396	117.642	313.963	38.4336	51.0938	48.4237	126.706	-1.38971	0.00431162	0.106457	Serpinc1	serine (or cysteine) peptidase inhibitor, clade C (antithrombin), member 1 [Source:MGI Symbol;Acc:MGI:88095]
ENSMUSG00000005503	20.81	16.4358	23.596	12.3335	9.76478	5.7936	6.12012	3.50145	7.4732	10.4808	16.588	6.67383	1.341	0.00432872	0.106548	Evx1	even-skipped homeobox 1 [Source:MGI Symbol;Acc:MGI:95461]
ENSMUSG00000015468	886.316	510.332	409.559	481.008	245.514	228.268	250.245	200.75	245.548	431.022	506.546	271.166	0.903634	0.00432971	0.106548	Notch4	notch 4 [Source:MGI Symbol;Acc:MGI:107471]
ENSMUSG00000023236	618.624	288.448	115.452	283.671	319.448	89.2214	129.203	40.8502	290.387	102.188	325.129	130.37	1.31682	0.00433422	0.106548	Scg5	secretogranin V [Source:MGI Symbol;Acc:MGI:98289]
ENSMUSG00000041605	1515.34	578.54	773.612	389.277	290.153	218.998	356.327	318.632	483.623	289.531	709.385	333.422	1.08916	0.00434463	0.106548	Inava	innate immunity activator [Source:MGI Symbol;Acc:MGI:1921579]
ENSMUSG00000034006	423.767	353.37	428.099	267.484	350.137	225.95	270.646	247.436	277.576	272.5	364.571	258.822	0.493225	0.00434659	0.106548	Pqlc1	PQ loop repeat containing 1 [Source:MGI Symbol;Acc:MGI:1914193]
ENSMUSG00000017344	264.854	156.14	64.889	268.254	210.64	368.473	631.053	891.702	151.599	265.95	192.956	461.755	-1.25973	0.00434761	0.106548	Vtn	vitronectin [Source:MGI Symbol;Acc:MGI:98940]
ENSMUSG00000104346	17.9722	18.9012	32.8659	18.5003	12.5547	10.4285	7.48015	8.17004	11.7436	6.55048	20.1589	8.87455	1.20222	0.00436065	0.106548	Pcdhga3	protocadherin gamma subfamily A, 3 [Source:MGI Symbol;Acc:MGI:1935215]
ENSMUSG00000101660	9.45908	13.1486	0.842715	0.770846	27.8994	0	0.680014	1.16715	2.1352	2.62019	10.4241	1.32051	2.99875	0.00436796	0.106548	Gm18666	predicted gene, 18666 [Source:MGI Symbol;Acc:MGI:5010851]
ENSMUSG00000018750	1260.9	979.574	977.549	835.597	817.452	599.058	827.577	689.785	717.427	664.219	974.213	699.613	0.476901	0.00437526	0.106548	Zbtb4	zinc finger and BTB domain containing 4 [Source:MGI Symbol;Acc:MGI:1922830]
ENSMUSG00000062202	676.324	699.343	689.341	589.697	464.525	446.107	506.61	443.517	419.567	478.185	623.846	458.797	0.444596	0.00437678	0.106548	Btbd9	BTB (POZ) domain containing 9 [Source:MGI Symbol;Acc:MGI:1916625]
ENSMUSG00000043342	435.118	380.489	596.642	271.338	393.381	150.634	238.005	297.623	274.373	305.253	415.393	253.177	0.715101	0.00437737	0.106548	Hoxd9	homeobox D9 [Source:MGI Symbol;Acc:MGI:96210]
ENSMUSG00000015850	718.89	374.736	466.864	241.275	112.992	134.411	150.963	119.049	215.655	259.399	382.951	175.896	1.12455	0.00437739	0.106548	Adamtsl4	ADAMTS-like 4 [Source:MGI Symbol;Acc:MGI:2389008]
ENSMUSG00000054474	138.103	138.883	147.475	219.691	206.455	305.902	402.568	573.07	145.194	206.995	170.121	326.746	-0.943365	0.00438266	0.10655	Thnsl2	threonine synthase-like 2 (bacterial) [Source:MGI Symbol;Acc:MGI:3041254]
ENSMUSG00000069895	1662.91	1839.17	1398.91	1486.96	1177.35	1130.91	960.18	838.013	1276.85	1145.02	1513.06	1070.2	0.500482	0.00438821	0.106559	Atxn1l	ataxin 1-like [Source:MGI Symbol;Acc:MGI:3694797]
ENSMUSG00000075600	325.392	276.943	280.624	242.816	154.842	113.555	181.564	178.574	128.112	197.825	256.124	159.926	0.682178	0.00439774	0.106665	Zc3h3	zinc finger CCCH type containing 3 [Source:MGI Symbol;Acc:MGI:2663721]
ENSMUSG00000087364	6.62135	4.93074	5.05629	2.31254	8.36981	1.15872	0	0	1.0676	1.3101	5.45815	0.707283	3.06646	0.00442742	0.107258	Gm13398	predicted gene 13398 [Source:MGI Symbol;Acc:MGI:3652315]
ENSMUSG00000030413	100.266	36.1588	131.463	91.7307	54.4038	88.0627	221.005	385.159	93.9488	169.002	82.8046	191.436	-1.2068	0.00443589	0.107337	Pglyrp1	peptidoglycan recognition protein 1 [Source:MGI Symbol;Acc:MGI:1345092]
ENSMUSG00000029174	1944.79	1755.34	2189.37	1818.43	1696.28	1462.3	1481.75	1320.05	1666.52	1307.48	1880.84	1447.62	0.377656	0.00444667	0.107472	Tbc1d1	TBC1 domain family, member 1 [Source:MGI Symbol;Acc:MGI:1889508]
ENSMUSG00000029512	2185.05	1818.62	1484.02	1538.61	1175.96	1015.04	1159.42	1038.76	1107.1	1358.57	1640.45	1135.78	0.531039	0.00445402	0.107489	Ulk1	unc-51 like kinase 1 [Source:MGI Symbol;Acc:MGI:1270126]
ENSMUSG00000013921	180.668	178.328	291.579	156.482	118.572	69.5232	108.122	109.712	117.436	141.49	185.126	109.257	0.765407	0.00445783	0.107489	Clip3	CAP-GLY domain containing linker protein 3 [Source:MGI Symbol;Acc:MGI:1923936]
ENSMUSG00000081281	5.67545	10.6833	9.26986	9.25015	40.4541	28.968	12.2402	37.3488	139.856	35.3726	15.0666	50.7571	-1.78469	0.00447132	0.107688	Gm6274	predicted gene 6274 [Source:MGI Symbol;Acc:MGI:3645367]
ENSMUSG00000003316	4221.59	5258.64	6152.66	5727.39	4812.64	4156.33	4032.48	3194.49	3681.09	4318.08	5234.58	3876.49	0.433466	0.00448916	0.107992	Glg1	golgi apparatus protein 1 [Source:MGI Symbol;Acc:MGI:104967]
ENSMUSG00000027306	28.3772	50.951	104.497	53.9592	72.5384	122.824	123.083	371.153	46.9744	110.048	62.0645	154.817	-1.31862	0.00450753	0.108242	Nusap1	nucleolar and spindle associated protein 1 [Source:MGI Symbol;Acc:MGI:2675669]
ENSMUSG00000024206	272.421	135.595	213.207	79.3971	76.7233	27.8093	57.1212	51.3546	120.639	83.8462	155.469	68.154	1.19201	0.0045101	0.108242	Rfx2	regulatory factor X, 2 (influences HLA class II expression) [Source:MGI Symbol;Acc:MGI:106583]
ENSMUSG00000089762	129.589	83.0008	143.261	44.7091	46.034	28.968	54.4011	39.6831	39.5012	55.0241	89.3189	43.5155	1.03801	0.0045352	0.108586	Ier5l	immediate early response 5-like [Source:MGI Symbol;Acc:MGI:1919750]
ENSMUSG00000038412	892.937	596.62	688.498	574.28	969.503	895.69	1298.83	1197.5	948.029	1154.2	744.368	1098.85	-0.563964	0.00453554	0.108586	Higd1a	HIG1 domain family, member 1A [Source:MGI Symbol;Acc:MGI:1930666]
ENSMUSG00000018211	4.72954	0	10.1126	16.1878	6.97484	8.11104	21.0804	57.1903	45.9068	14.4111	7.60095	29.3399	-1.93914	0.00454025	0.108586	Wfdc15b	WAP four-disulfide core domain 15B [Source:MGI Symbol;Acc:MGI:2445041]
ENSMUSG00000089542	0	0.82179	5.05629	0.770846	1.39497	19.6982	0.680014	9.33719	18.1492	5.24039	1.60878	10.621	-2.69678	0.00455026	0.108697	Gm25835	predicted gene, 25835 [Source:MGI Symbol;Acc:MGI:5455612]
ENSMUSG00000079227	45.4036	40.2677	64.889	83.2514	64.1686	96.1737	74.8015	99.2077	113.166	104.808	59.5961	97.6313	-0.7069	0.00455559	0.108697	Ccr5	chemokine (C-C motif) receptor 5 [Source:MGI Symbol;Acc:MGI:107182]
ENSMUSG00000002409	829.561	493.074	601.698	464.049	322.238	252.601	374.008	339.64	225.264	416.611	542.124	321.625	0.754153	0.00456071	0.108697	Dyrk1b	dual-specificity tyrosine-(Y)-phosphorylation regulated kinase 1b [Source:MGI Symbol;Acc:MGI:1330302]
ENSMUSG00000001131	99.3203	87.1098	159.273	84.0222	143.682	117.031	218.964	235.764	179.357	200.445	114.681	190.312	-0.736317	0.00460913	0.109583	Timp1	tissue inhibitor of metalloproteinase 1 [Source:MGI Symbol;Acc:MGI:98752]
ENSMUSG00000027983	34.9986	39.4459	68.2599	61.6677	47.4289	20.8569	23.8005	18.6744	41.6364	30.1322	50.3602	27.0201	0.904286	0.00461489	0.109583	Cyp2u1	cytochrome P450, family 2, subfamily u, polypeptide 1 [Source:MGI Symbol;Acc:MGI:1918769]
ENSMUSG00000045216	4345.5	2990.49	2638.54	2812.82	1798.11	1728.81	1859.16	1199.83	2188.58	2079.12	2917.09	1811.1	0.68786	0.00461998	0.109583	Hs6st1	heparan sulfate 6-O-sulfotransferase 1 [Source:MGI Symbol;Acc:MGI:1354958]
ENSMUSG00000028367	2648.54	2485.09	2565.22	2801.25	3989.61	3860.85	3852.28	5457.59	4059.02	3621.11	2897.94	4170.17	-0.525531	0.0046203	0.109583	Txn1	thioredoxin 1 [Source:MGI Symbol;Acc:MGI:98874]
ENSMUSG00000035683	47.2954	30.4062	80.9006	60.8968	75.3283	125.142	131.243	271.946	53.38	73.3654	58.9655	131.015	-1.15512	0.00462775	0.109583	Melk	maternal embryonic leucine zipper kinase [Source:MGI Symbol;Acc:MGI:106924]
ENSMUSG00000074354	9.45908	12.3269	18.5397	3.85423	27.8994	1.15872	1.36003	0	10.676	1.3101	14.4159	2.90097	2.2932	0.00463013	0.109583	Arhgap20os	Rho GTPase activating protein 20, opposite strand [Source:MGI Symbol;Acc:MGI:3027124]
ENSMUSG00000098037	2.83772	9.86148	2.52814	7.70846	12.5547	28.968	21.0804	24.5101	12.8112	9.17068	7.09811	19.3081	-1.48183	0.00463514	0.109583	Gm7765	predicted gene 7765 [Source:MGI Symbol;Acc:MGI:3645843]
ENSMUSG00000050271	916.585	470.886	642.149	484.091	277.599	269.982	382.848	336.139	229.534	369.447	558.262	317.59	0.814361	0.00464312	0.109646	Prag1	PEAK1 related kinase activating pseudokinase 1 [Source:MGI Symbol;Acc:MGI:1196223]
ENSMUSG00000114755	16.0804	17.2576	13.4834	3.85423	9.76478	1.15872	4.7601	1.16715	3.2028	6.55048	12.0881	3.36785	1.83022	0.00465381	0.109715	Galr3	galanin receptor 3 [Source:MGI Symbol;Acc:MGI:1329003]
ENSMUSG00000086290	110.671	115.872	123.879	146.461	149.262	199.3	183.604	201.917	172.951	148.041	129.229	181.162	-0.492053	0.00465673	0.109715	Snhg12	small nucleolar RNA host gene 12 [Source:MGI Symbol;Acc:MGI:1916721]
ENSMUSG00000035455	37.8363	80.5354	52.2483	59.3551	72.5384	113.555	78.2016	271.946	87.5432	77.2957	60.5027	125.708	-1.05443	0.00466983	0.109898	Fignl1	fidgetin-like 1 [Source:MGI Symbol;Acc:MGI:1890648]
ENSMUSG00000053898	1341.3	1414.3	1161.26	1628.03	1877.63	2208.52	2195.08	2465.02	1732.72	1840.69	1484.5	2088.4	-0.493205	0.00469296	0.110317	Ech1	enoyl coenzyme A hydratase 1, peroxisomal [Source:MGI Symbol;Acc:MGI:1858208]
ENSMUSG00000109222	174.993	223.527	156.745	234.337	414.306	517.948	322.327	470.361	384.336	341.935	240.782	407.381	-0.762988	0.00471478	0.110703	Gm10297	predicted pseudogene 10297 [Source:MGI Symbol;Acc:MGI:3642512]
ENSMUSG00000021520	664.973	566.213	786.253	898.806	1315.46	1456.51	1260.07	1433.26	1407.1	1054.63	846.34	1322.31	-0.645345	0.00472121	0.110728	Uqcrb	ubiquinol-cytochrome c reductase binding protein [Source:MGI Symbol;Acc:MGI:1914780]
ENSMUSG00000054863	179.722	117.516	136.52	158.023	94.8579	50.9837	106.082	89.8705	56.5828	100.877	137.328	80.8793	0.763702	0.00473102	0.110832	Fam19a5	family with sequence similarity 19, member A5 [Source:MGI Symbol;Acc:MGI:2146182]
ENSMUSG00000113294	69.9972	30.4062	34.5513	35.4589	13.9497	5.7936	29.2406	12.8386	2.1352	9.17068	36.8727	11.8357	1.60508	0.0047441	0.110962	Gm49326	predicted gene, 49326 [Source:MGI Symbol;Acc:MGI:6121511]
ENSMUSG00000025726	18.9182	15.614	0.842715	39.3131	27.8994	103.126	164.563	172.738	16.014	52.4039	20.5175	101.769	-2.31354	0.00476145	0.110962	Slc28a1	solute carrier family 28 (sodium-coupled nucleoside transporter), member 1 [Source:MGI Symbol;Acc:MGI:3605073]
ENSMUSG00000087543	35.9445	54.2382	58.99	40.084	37.6642	16.2221	29.2406	12.8386	27.7576	34.0625	45.3842	24.0243	0.917086	0.0047616	0.110962	Gm16576	predicted gene 16576 [Source:MGI Symbol;Acc:MGI:4414996]
ENSMUSG00000051278	29.3231	46.0202	37.9222	47.7925	43.244	69.5232	66.6414	95.7062	45.9068	64.1947	40.8604	68.3945	-0.739838	0.00476289	0.110962	Zgrf1	zinc finger, GRF-type containing 1 [Source:MGI Symbol;Acc:MGI:1918893]
ENSMUSG00000020330	20.81	36.1588	75.0016	18.5003	27.8994	85.7452	85.6817	247.436	30.9604	45.8534	35.674	99.1353	-1.47095	0.00476351	0.110962	Hmmr	hyaluronan mediated motility receptor (RHAMM) [Source:MGI Symbol;Acc:MGI:104667]
ENSMUSG00000008855	3584.99	1992.02	1660.15	1861.59	1155.03	901.484	1345.75	915.045	1276.85	1476.48	2050.76	1183.12	0.793694	0.00477727	0.111157	Hdac5	histone deacetylase 5 [Source:MGI Symbol;Acc:MGI:1333784]
ENSMUSG00000031533	306.474	343.508	289.894	309.109	371.062	419.456	447.449	485.534	491.096	343.245	324.009	437.356	-0.43628	0.00480475	0.111645	Mrps31	mitochondrial ribosomal protein S31 [Source:MGI Symbol;Acc:MGI:1913153]
ENSMUSG00000020627	769.023	617.986	646.362	643.656	541.248	410.187	403.928	249.77	493.231	559.411	643.655	423.305	0.605759	0.0048091	0.111645	Klhl29	kelch-like 29 [Source:MGI Symbol;Acc:MGI:2683857]
ENSMUSG00000046743	226.072	257.22	264.612	145.69	138.102	110.078	129.883	130.721	152.667	133.63	206.339	131.396	0.654246	0.0048348	0.112042	Fat4	FAT atypical cadherin 4 [Source:MGI Symbol;Acc:MGI:3045256]
ENSMUSG00000018920	1287.38	461.846	1038.22	541.905	354.322	205.093	308.046	250.937	637.357	356.346	736.736	351.556	1.06774	0.00483776	0.112042	Cxcl16	chemokine (C-X-C motif) ligand 16 [Source:MGI Symbol;Acc:MGI:1932682]
ENSMUSG00000106951	46.3495	58.3471	101.126	80.168	90.673	42.8726	38.7608	16.3401	60.8532	35.3726	75.3327	38.8399	0.950241	0.00484253	0.112042	5930430L01Rik	RIKEN cDNA 5930430L01 gene [Source:MGI Symbol;Acc:MGI:2443110]
ENSMUSG00000040963	2.83772	1.64358	3.37086	10.7918	1.39497	11.5872	17.6804	35.0145	7.4732	6.55048	4.0078	15.6611	-1.91938	0.0049059	0.113381	Asgr2	asialoglycoprotein receptor 2 [Source:MGI Symbol;Acc:MGI:88082]
ENSMUSG00000053219	19.8641	18.9012	11.798	9.25015	23.7145	49.8249	38.0808	71.1961	19.2168	17.0313	16.7056	39.07	-1.24497	0.00492748	0.113646	Raet1e	retinoic acid early transcript 1E [Source:MGI Symbol;Acc:MGI:2675273]
ENSMUSG00000027612	49.1872	29.5844	20.2252	12.3335	11.1597	8.11104	6.80014	2.3343	17.0816	7.86058	24.498	8.43753	1.54296	0.00492843	0.113646	Mmp24	matrix metallopeptidase 24 [Source:MGI Symbol;Acc:MGI:1341867]
ENSMUSG00000030287	2287.21	1631.25	1275.03	1486.96	1281.98	980.277	906.458	651.269	1510.65	876.455	1592.48	985.023	0.693076	0.00493984	0.113764	Itpr2	inositol 1,4,5-triphosphate receptor 2 [Source:MGI Symbol;Acc:MGI:99418]
ENSMUSG00000021951	217.559	190.655	171.071	247.442	248.304	293.156	284.926	297.623	291.455	286.911	215.006	290.814	-0.438785	0.0049446	0.113764	Eef1akmt1	EEF1A alpha lysine methyltransferase 1 [Source:MGI Symbol;Acc:MGI:1915293]
ENSMUSG00000070407	320.663	179.15	374.165	250.525	107.413	129.777	120.362	112.046	195.371	111.358	246.383	133.783	0.883395	0.00496064	0.113828	Hs3st3b1	heparan sulfate (glucosamine) 3-O-sulfotransferase 3B1 [Source:MGI Symbol;Acc:MGI:1333853]
ENSMUSG00000027224	5.67545	4.93074	7.58443	16.1878	8.36981	5.7936	51.6811	18.6744	11.7436	48.4736	8.54964	27.2732	-1.67335	0.00496248	0.113828	Duoxa1	dual oxidase maturation factor 1 [Source:MGI Symbol;Acc:MGI:2384861]
ENSMUSG00000074797	420.929	493.074	450.852	506.446	555.198	618.756	665.734	812.336	578.639	588.233	485.3	652.74	-0.429097	0.00496393	0.113828	Itpa	inosine triphosphatase (nucleoside triphosphate pyrophosphatase) [Source:MGI Symbol;Acc:MGI:96622]
ENSMUSG00000109973	29.3231	9.03969	71.6307	10.021	13.9497	5.7936	6.80014	7.0029	10.676	11.7909	26.7929	8.4127	1.68576	0.00497447	0.113901	Gm45397	predicted gene 45397 [Source:MGI Symbol;Acc:MGI:5791233]
ENSMUSG00000055652	703.755	618.808	696.082	656.761	581.702	507.519	518.851	522.883	466.541	556.791	651.422	514.517	0.342108	0.00497818	0.113901	Klhl25	kelch-like 25 [Source:MGI Symbol;Acc:MGI:2668031]
ENSMUSG00000021714	10.405	16.4358	25.2814	26.9796	15.3447	53.3011	27.8806	94.5391	37.366	17.0313	18.8893	46.0236	-1.27122	0.00498732	0.113983	Cenpk	centromere protein K [Source:MGI Symbol;Acc:MGI:1926210]
ENSMUSG00000022382	2649.49	1973.94	2146.39	1733.63	1117.37	855.135	956.099	397.998	1264.04	1621.9	1924.16	1019.03	0.917449	0.00499975	0.114097	Wnt7b	wingless-type MMTV integration site family, member 7B [Source:MGI Symbol;Acc:MGI:98962]
ENSMUSG00000055991	494.71	511.153	573.889	522.634	498.004	387.012	422.969	347.81	458.001	399.579	520.078	403.074	0.36711	0.00500372	0.114097	Zkscan5	zinc finger with KRAB and SCAN domains 5 [Source:MGI Symbol;Acc:MGI:107533]
ENSMUSG00000073485	29.3231	18.0794	41.293	50.8758	39.0591	20.8569	7.48015	5.83575	24.5548	18.3414	35.7261	15.4138	1.2302	0.00501079	0.114097	H3f3aos	H3 histone, family 3A, opposite strand [Source:MGI Symbol;Acc:MGI:3802006]
ENSMUSG00000024548	215.667	414.182	300.006	319.901	263.649	195.824	143.483	128.386	223.128	252.849	302.681	188.734	0.686071	0.00501445	0.114097	Setbp1	SET binding protein 1 [Source:MGI Symbol;Acc:MGI:1933199]
ENSMUSG00000090291	36.8904	40.2677	53.9337	26.2088	30.6893	22.0157	11.5602	15.1729	12.8112	32.7524	37.598	18.8625	1.02855	0.00502164	0.114134	Lrrc10b	leucine rich repeat containing 10B [Source:MGI Symbol;Acc:MGI:2685551]
ENSMUSG00000038384	2185.05	1482.51	1518.57	1495.44	796.527	822.691	813.297	1071.44	760.131	1159.44	1495.62	925.399	0.693627	0.0050806	0.115184	Setd1b	SET domain containing 1B [Source:MGI Symbol;Acc:MGI:2652820]
ENSMUSG00000114244	15.1345	20.5448	6.74172	13.8752	4.18491	0	3.40007	0	7.4732	2.62019	12.0962	2.69869	2.14193	0.00508352	0.115184	Gm47119	predicted gene, 47119 [Source:MGI Symbol;Acc:MGI:6095865]
ENSMUSG00000038236	49.1872	50.951	71.6307	44.7091	44.639	17.3808	25.8405	39.6831	18.1492	41.9231	52.2234	28.5953	0.884301	0.00508459	0.115184	Hoxa7	homeobox A7 [Source:MGI Symbol;Acc:MGI:96179]
ENSMUSG00000041607	1803.85	1135.71	1159.58	1000.56	902.545	680.168	702.454	385.159	1123.12	605.265	1200.45	699.232	0.779554	0.00510237	0.115298	Mbp	myelin basic protein [Source:MGI Symbol;Acc:MGI:96925]
ENSMUSG00000038342	1402.78	1721.65	1623.07	1674.28	1219.2	1167.99	1059.46	1093.62	1218.13	1269.48	1528.2	1161.74	0.397084	0.00512698	0.115298	Mlxip	MLX interacting protein [Source:MGI Symbol;Acc:MGI:2141183]
ENSMUSG00000038253	56.7545	40.2677	29.495	34.6881	27.8994	15.0634	21.0804	19.8415	10.676	30.1322	37.8209	19.3587	0.977066	0.00512709	0.115298	Hoxa5	homeobox A5 [Source:MGI Symbol;Acc:MGI:96177]
ENSMUSG00000039202	7851.98	7487.33	8437.26	6572.23	5819.81	5899.04	4514.61	3888.94	6375.71	4843.43	7233.72	5104.35	0.503141	0.00513074	0.115298	Abhd2	abhydrolase domain containing 2 [Source:MGI Symbol;Acc:MGI:1914344]
ENSMUSG00000090399	69.9972	59.9907	42.1357	50.8758	13.9497	13.9046	20.4004	24.5101	12.8112	35.3726	47.3898	21.3998	1.16679	0.00513392	0.115298	Gm38399	predicted gene, 38399 [Source:MGI Symbol;Acc:MGI:5620007]
ENSMUSG00000050856	283.772	178.328	219.106	283.671	465.92	354.568	342.047	690.952	696.075	454.604	286.159	507.649	-0.829756	0.00513633	0.115298	Atp5k	ATP synthase, H+ transporting, mitochondrial F1F0 complex, subunit E [Source:MGI Symbol;Acc:MGI:106636]
ENSMUSG00000030846	621.461	765.087	775.298	755.429	924.864	1151.77	917.339	1095.95	1006.75	939.339	768.428	1022.23	-0.412629	0.00513975	0.115298	Tial1	Tia1 cytotoxic granule-associated RNA binding protein-like 1 [Source:MGI Symbol;Acc:MGI:107913]
ENSMUSG00000024646	1079.28	1662.48	1675.32	1869.3	2972.68	3242.1	2777.86	3779.23	2728.79	2455.12	1851.81	2996.62	-0.694988	0.00514436	0.115298	Cyb5a	cytochrome b5 type A (microsomal) [Source:MGI Symbol;Acc:MGI:1926952]
ENSMUSG00000038152	85.1317	50.1292	54.7765	32.3755	36.2692	10.4285	34.0007	19.8415	35.2308	23.5817	51.7364	24.6167	1.05862	0.00515018	0.115298	5033430I15Rik	RIKEN cDNA 5033430I15 gene [Source:MGI Symbol;Acc:MGI:1923250]
ENSMUSG00000087166	264.854	401.034	120.508	343.026	273.414	504.043	467.17	859.022	377.931	385.168	280.567	518.667	-0.885898	0.00515513	0.115298	L1td1	LINE-1 type transposase domain containing 1 [Source:MGI Symbol;Acc:MGI:3578435]
ENSMUSG00000031697	440.793	452.806	329.501	447.091	718.409	888.738	671.854	940.722	628.817	596.094	477.72	745.245	-0.643928	0.00516011	0.115298	Orc6	origin recognition complex, subunit 6 [Source:MGI Symbol;Acc:MGI:1929285]
ENSMUSG00000022488	291.34	465.955	330.344	418.569	417.096	542.281	514.09	575.405	575.437	462.464	384.661	533.935	-0.473407	0.00517523	0.115298	Nckap1l	NCK associated protein 1 like [Source:MGI Symbol;Acc:MGI:1926063]
ENSMUSG00000049686	1593.85	857.127	691.026	529.571	412.911	260.712	363.807	259.107	604.262	543.69	816.898	406.316	1.00814	0.0051814	0.115298	Orai1	ORAI calcium release-activated calcium modulator 1 [Source:MGI Symbol;Acc:MGI:1925542]
ENSMUSG00000020949	635.65	739.611	581.473	725.366	1125.74	1231.72	1105.7	1321.21	1050.52	927.548	761.568	1127.34	-0.567828	0.00519359	0.115298	Fkbp3	FK506 binding protein 3 [Source:MGI Symbol;Acc:MGI:1353460]
ENSMUSG00000021928	310.258	368.984	239.331	402.382	401.751	495.932	549.451	563.733	386.471	495.217	344.541	498.161	-0.533575	0.00519387	0.115298	Ebpl	emopamil binding protein-like [Source:MGI Symbol;Acc:MGI:1915427]
ENSMUSG00000034575	1021.58	1000.94	829.231	854.868	775.603	656.994	736.455	636.096	695.008	733.654	896.445	691.641	0.374607	0.00519521	0.115298	Tent4a	terminal nucleotidyltransferase 4A [Source:MGI Symbol;Acc:MGI:2682295]
ENSMUSG00000086836	19.8641	1.64358	9.26986	2.31254	2.78994	2.31744	0.680014	1.16715	0	0	7.176	0.83292	3.12165	0.00520046	0.115298	Gm13748	predicted gene 13748 [Source:MGI Symbol;Acc:MGI:3702115]
ENSMUSG00000034247	3963.35	3031.58	2003.13	2388.85	1678.15	1336	1533.43	1146.14	2035.91	1916.67	2613.01	1593.63	0.713644	0.00520693	0.115298	Plekhm1	pleckstrin homology domain containing, family M (with RUN domain) member 1 [Source:MGI Symbol;Acc:MGI:2443207]
ENSMUSG00000060206	482.413	409.252	435.683	390.048	297.128	264.188	246.845	248.603	368.322	279.051	402.905	281.402	0.520624	0.00521179	0.115298	Zfp462	zinc finger protein 462 [Source:MGI Symbol;Acc:MGI:107690]
ENSMUSG00000116558	17.9722	13.9704	15.1689	2.31254	6.97484	0	1.36003	1.16715	2.1352	7.86058	11.2798	2.50459	2.24444	0.00521291	0.115298	AC165157.1	ArfGAP with SH3 domain, ankyrin repeat and PH domain 2 (Asap2) pseudogene
ENSMUSG00000052837	3222.71	1494.84	2910.74	1156.27	1049.02	903.801	1319.23	1126.3	986.463	1067.73	1966.71	1080.7	0.863785	0.00521339	0.115298	Junb	jun B proto-oncogene [Source:MGI Symbol;Acc:MGI:96647]
ENSMUSG00000017922	94.5908	269.547	176.127	413.173	698.879	1393.94	1029.54	601.082	327.753	666.839	330.464	803.831	-1.28436	0.00521782	0.115298	Prl3c1	prolactin family 3, subfamily c, member 1 [Source:MGI Symbol;Acc:MGI:1351649]
ENSMUSG00000101320	69.0513	41.9113	64.889	26.9796	13.9497	16.2221	21.7604	24.5101	17.0816	18.3414	43.3562	19.5831	1.15255	0.00521844	0.115298	Gm28529	predicted gene 28529 [Source:MGI Symbol;Acc:MGI:5579235]
ENSMUSG00000030055	181.614	115.051	133.149	87.1056	40.4541	47.5075	68.6814	44.3517	26.69	79.9159	111.475	53.4293	1.06432	0.00523545	0.11555	Rab43	RAB43, member RAS oncogene family [Source:MGI Symbol;Acc:MGI:1917084]
ENSMUSG00000031245	833.345	651.68	671.644	1098.46	1009.96	1454.19	1277.07	2766.14	761.199	1370.36	853.016	1525.79	-0.838971	0.00524548	0.115589	Hmgn5	high-mobility group nucleosome binding domain 5 [Source:MGI Symbol;Acc:MGI:1355295]
ENSMUSG00000035699	535.384	273.656	472.763	212.754	210.64	88.0627	153.683	130.721	337.362	83.8462	341.039	158.735	1.10234	0.00524845	0.115589	Slc51a	solute carrier family 51, alpha subunit [Source:MGI Symbol;Acc:MGI:2146634]
ENSMUSG00000001999	330.122	407.608	297.478	395.444	557.987	610.645	561.691	630.261	605.329	474.255	397.728	576.436	-0.538825	0.00525749	0.115665	Blvra	biliverdin reductase A [Source:MGI Symbol;Acc:MGI:88170]
ENSMUSG00000021756	6255.29	7303.25	8711.14	7291.43	6634.47	5623.27	5240.19	4933.54	6362.9	5546.95	7239.12	5541.37	0.385704	0.00528162	0.116072	Il6st	interleukin 6 signal transducer [Source:MGI Symbol;Acc:MGI:96560]
ENSMUSG00000098294	2.83772	3.28716	0.842715	0.770846	0	23.1744	9.52019	3.50145	1.0676	9.17068	1.54769	9.28686	-2.53004	0.00529268	0.11616	Gm27204	predicted gene 27204 [Source:MGI Symbol;Acc:MGI:5521047]
ENSMUSG00000017817	556.194	626.204	1095.53	662.157	366.877	236.379	386.928	380.491	305.334	558.101	661.392	373.446	0.826222	0.00529692	0.11616	Jph2	junctophilin 2 [Source:MGI Symbol;Acc:MGI:1891496]
ENSMUSG00000064354	349.986	490.609	373.323	523.404	714.224	776.342	511.37	971.068	905.325	733.654	490.309	779.552	-0.670002	0.00531255	0.116374	mt-Co2	mitochondrially encoded cytochrome c oxidase II [Source:MGI Symbol;Acc:MGI:102503]
ENSMUSG00000015013	322.555	347.617	390.177	399.298	622.156	563.138	635.813	629.093	662.98	545	416.361	607.205	-0.548563	0.00531798	0.116374	Trappc2l	trafficking protein particle complex 2-like [Source:MGI Symbol;Acc:MGI:1916295]
ENSMUSG00000029553	59.5922	69.8522	23.596	93.2724	152.052	230.585	182.924	210.087	132.382	94.327	79.6729	170.061	-1.10333	0.00533324	0.116498	Tfec	transcription factor EC [Source:MGI Symbol;Acc:MGI:1333760]
ENSMUSG00000101111	66.2135	143.813	84.2715	136.44	210.64	227.109	177.484	287.119	283.982	172.933	128.276	229.725	-0.845876	0.00533632	0.116498	Gm28437	predicted gene 28437 [Source:MGI Symbol;Acc:MGI:5579143]
ENSMUSG00000034135	2339.23	1844.1	1541.33	1617.23	1280.58	1215.5	1251.23	1135.64	1320.62	1235.42	1724.49	1231.68	0.48592	0.00534389	0.116498	Sik3	SIK family kinase 3 [Source:MGI Symbol;Acc:MGI:2446296]
ENSMUSG00000031075	1319.54	1259.8	2572.81	914.223	1339.17	625.708	822.817	798.33	1257.63	816.19	1481.11	864.136	0.77732	0.0053463	0.116498	Ano1	anoctamin 1, calcium activated chloride channel [Source:MGI Symbol;Acc:MGI:2142149]
ENSMUSG00000049577	4354.96	2537.69	1906.22	2235.45	1120.16	1093.83	1401.51	839.18	976.854	2059.47	2430.9	1274.17	0.932224	0.00535998	0.116673	Zfpm1	zinc finger protein, multitype 1 [Source:MGI Symbol;Acc:MGI:1095400]
ENSMUSG00000097221	93.6449	50.1292	48.0347	32.3755	34.8742	17.3808	26.5205	15.1729	27.7576	39.3029	51.8117	25.227	1.04299	0.00539801	0.117377	1810049J17Rik	RIKEN cDNA 1810049J17 gene [Source:MGI Symbol;Acc:MGI:3704453]
ENSMUSG00000021552	517.412	606.481	506.472	550.384	705.854	786.77	777.936	1058.6	734.509	665.529	577.32	804.67	-0.480581	0.00543153	0.11786	Gkap1	G kinase anchoring protein 1 [Source:MGI Symbol;Acc:MGI:1891694]
ENSMUSG00000021838	825.777	925.336	1236.26	779.325	566.357	583.995	561.691	582.407	591.451	630.156	866.612	589.94	0.556465	0.00543618	0.11786	Samd4	sterile alpha motif domain containing 4 [Source:MGI Symbol;Acc:MGI:1921730]
ENSMUSG00000027794	50.1331	76.4265	21.9106	26.2088	69.7484	26.6505	11.5602	29.1787	21.352	22.2716	48.8855	22.2026	1.14593	0.00543955	0.11786	Sohlh2	spermatogenesis and oogenesis specific basic helix-loop-helix 2 [Source:MGI Symbol;Acc:MGI:1921684]
ENSMUSG00000036611	268.638	142.17	245.23	153.398	171.581	141.364	116.282	117.882	150.532	89.0866	196.203	123.029	0.672415	0.00544312	0.11786	Eepd1	endonuclease/exonuclease/phosphatase family domain containing 1 [Source:MGI Symbol;Acc:MGI:1914734]
ENSMUSG00000048200	496.602	209.556	392.705	222.775	154.842	101.967	187.684	151.729	148.396	206.995	295.296	159.354	0.890729	0.0054679	0.118253	Cracr2b	calcium release activated channel regulator 2B [Source:MGI Symbol;Acc:MGI:2446129]
ENSMUSG00000057321	1.89182	4.10895	1.68543	5.39592	4.18491	0	0	0	0	1.3101	3.4534	0.262019	3.58009	0.00547278	1	Usp17ld	ubiquitin specific peptidase 17-like D [Source:MGI Symbol;Acc:MGI:3051372]
ENSMUSG00000026437	267.692	256.399	297.478	198.107	213.43	157.586	184.284	135.389	131.315	222.716	246.621	166.258	0.570491	0.00547816	0.118253	Cdk18	cyclin-dependent kinase 18 [Source:MGI Symbol;Acc:MGI:97518]
ENSMUSG00000051306	629.029	647.571	741.589	705.324	650.055	529.535	537.211	387.494	501.772	584.303	674.714	508.063	0.409608	0.00547848	0.118253	Usp42	ubiquitin specific peptidase 42 [Source:MGI Symbol;Acc:MGI:1924050]
ENSMUSG00000097643	33.1068	13.1486	13.4834	21.5837	23.7145	68.3644	29.9206	56.0232	20.2844	51.0938	21.0074	45.1373	-1.10402	0.00549726	0.118441	A130051J06Rik	RIKEN cDNA A130051J0 gene [Source:MGI Symbol;Acc:MGI:3642574]
ENSMUSG00000020321	1779.25	1955.04	1697.23	2305.6	2955.94	3508.6	3132.14	3752.38	3038.39	2304.46	2138.61	3147.2	-0.557981	0.00551567	0.118441	Mdh1	malate dehydrogenase 1, NAD (soluble) [Source:MGI Symbol;Acc:MGI:97051]
ENSMUSG00000020513	60.5381	97.793	103.654	94.8141	136.707	140.205	149.603	187.911	137.72	141.49	98.7012	151.386	-0.62467	0.00551586	0.118441	Tubd1	tubulin, delta 1 [Source:MGI Symbol;Acc:MGI:1891826]
ENSMUSG00000062342	1392.38	2935.43	2571.12	2710.29	5489.2	8055.42	4333.05	11824.4	3730.2	3609.32	3019.69	6310.47	-1.06354	0.00551662	0.118441	Serpinb9e	serine (or cysteine) peptidase inhibitor, clade B, member 9e [Source:MGI Symbol;Acc:MGI:894672]
ENSMUSG00000042903	48361.4	32404.8	43575.1	31013.4	31209.6	23118.8	27187.6	18170.2	31026.6	27516	37312.9	25403.8	0.554625	0.00552013	0.118441	Foxo4	forkhead box O4 [Source:MGI Symbol;Acc:MGI:1891915]
ENSMUSG00000050989	2079.11	2111.18	2891.35	2129.85	1623.74	1550.37	1570.15	1294.37	1684.67	1667.75	2167.05	1553.46	0.480745	0.00552172	0.118441	Selenon	selenoprotein N [Source:MGI Symbol;Acc:MGI:2151208]
ENSMUSG00000074109	4.72954	2.46537	12.6407	1.54169	18.1346	0	0.680014	0	3.2028	1.3101	7.90238	1.03858	2.90359	0.00553179	0.118533	Mrgprx2	MAS-related GPR, member X2 [Source:MGI Symbol;Acc:MGI:3588270]
ENSMUSG00000053411	6251.5	5795.26	4442.79	4430.05	3031.27	3795.96	2076.76	3085.94	3377.89	3135.06	4790.18	3094.32	0.630846	0.00555952	0.119004	Cbx7	chromobox 7 [Source:MGI Symbol;Acc:MGI:1196439]
ENSMUSG00000029847	66.2135	29.5844	117.98	56.2718	51.6138	5.7936	33.3207	19.8415	49.1096	22.2716	64.3327	26.0674	1.29518	0.00558898	0.119421	Slc23a4	solute carrier family 23 member 4 [Source:MGI Symbol;Acc:MGI:1917272]
ENSMUSG00000039954	104.05	9.86148	281.467	6.93761	13.9497	1.15872	4.7601	9.33719	25.6224	9.17068	83.2531	10.0098	3.05888	0.00559063	0.119421	Stk32a	serine/threonine kinase 32A [Source:MGI Symbol;Acc:MGI:2442403]
ENSMUSG00000032309	942.124	896.573	841.872	993.621	1168.98	1447.24	1364.11	1535.97	1158.35	1062.49	968.635	1313.63	-0.440863	0.00559773	0.119449	Fbxo22	F-box protein 22 [Source:MGI Symbol;Acc:MGI:1926014]
ENSMUSG00000022676	67.1595	69.0304	74.1589	75.5429	34.8742	98.4912	93.1619	122.551	74.732	159.832	64.1532	109.754	-0.757517	0.00560708	0.119525	Snai2	snail family zinc finger 2 [Source:MGI Symbol;Acc:MGI:1096393]
ENSMUSG00000091191	20.81	9.03969	10.9553	0.770846	5.57987	1.15872	1.36003	2.3343	3.2028	1.3101	9.43113	1.87319	2.34058	0.00561494	0.119569	Gm17334	predicted gene, 17334 [Source:MGI Symbol;Acc:MGI:4936968]
ENSMUSG00000041617	62.4299	22.1883	53.091	6.93761	9.76478	6.95232	10.8802	7.0029	14.9464	10.4808	30.8823	10.0525	1.61891	0.00562568	0.119671	Ccdc74a	coiled-coil domain containing 74A [Source:MGI Symbol;Acc:MGI:1919565]
ENSMUSG00000030706	422.821	409.252	486.246	404.694	559.382	582.836	690.214	776.154	540.206	555.481	456.479	628.978	-0.465454	0.00563483	0.119671	Mrpl48	mitochondrial ribosomal protein L48 [Source:MGI Symbol;Acc:MGI:1289321]
ENSMUSG00000096433	115.401	113.407	161.801	151.857	212.035	210.887	208.764	239.266	231.669	213.546	150.9	220.826	-0.556416	0.00564649	0.119671	Zfp994	zinc finger protein 994 [Source:MGI Symbol;Acc:MGI:3643318]
ENSMUSG00000032402	1491.7	1708.5	2759.05	2003.43	1795.32	1179.58	1151.94	692.119	1475.42	1600.94	1951.6	1220	0.678082	0.00564797	0.119671	Smad3	SMAD family member 3 [Source:MGI Symbol;Acc:MGI:1201674]
ENSMUSG00000041592	572.274	592.511	900.019	621.302	412.911	411.345	388.968	343.142	362.984	529.279	619.803	407.144	0.608712	0.00564945	0.119671	Sdk2	sidekick cell adhesion molecule 2 [Source:MGI Symbol;Acc:MGI:2443847]
ENSMUSG00000045475	12.2968	1.64358	5.899	3.08338	5.57987	0	0.680014	2.3343	0	0	5.70053	0.602862	3.20926	0.00565461	0.119671	Lce3c	late cornified envelope 3C [Source:MGI Symbol;Acc:MGI:2135932]
ENSMUSG00000021464	169.317	92.0405	348.884	148.002	48.8239	67.2057	65.2813	75.8647	69.394	95.6371	161.414	74.6766	1.11751	0.00566586	0.11972	Ror2	receptor tyrosine kinase-like orphan receptor 2 [Source:MGI Symbol;Acc:MGI:1347521]
ENSMUSG00000003154	1836.01	1676.45	1238.79	1392.92	1270.82	1114.69	1008.46	707.292	1080.41	1232.8	1483	1028.73	0.528089	0.00566855	0.11972	Foxj2	forkhead box J2 [Source:MGI Symbol;Acc:MGI:1926805]
ENSMUSG00000025867	122.968	108.476	187.083	145.69	86.4881	44.0313	68.0014	101.542	71.5292	96.9472	130.141	76.4102	0.776805	0.00569332	0.12012	Cplx2	complexin 2 [Source:MGI Symbol;Acc:MGI:104726]
ENSMUSG00000003779	90.8071	62.4561	161.801	114.085	86.4881	190.03	188.364	486.701	96.084	140.18	103.128	220.272	-1.09285	0.00570253	0.120191	Kif20a	kinesin family member 20A [Source:MGI Symbol;Acc:MGI:1201682]
ENSMUSG00000020142	2076.27	1521.13	1520.26	964.328	714.224	644.248	412.768	308.127	1260.84	745.445	1359.24	674.285	1.01193	0.00571529	0.120337	Slc1a4	solute carrier family 1 (glutamate/neutral amino acid transporter), member 4 [Source:MGI Symbol;Acc:MGI:2135601]
ENSMUSG00000034168	2447.06	1208.85	1568.29	1010.58	751.888	506.36	820.097	697.955	983.26	920.998	1397.34	785.734	0.830795	0.00574316	0.1208	Irf2bpl	interferon regulatory factor 2 binding protein-like [Source:MGI Symbol;Acc:MGI:2442463]
ENSMUSG00000019464	187.29	68.2086	119.665	37.7715	41.8491	27.8093	51.001	52.5217	35.2308	35.3726	90.9569	40.3871	1.16907	0.00576467	0.120984	Ptger1	prostaglandin E receptor 1 (subtype EP1) [Source:MGI Symbol;Acc:MGI:97793]
ENSMUSG00000026308	32.1609	13.1486	22.7533	57.8135	37.6642	75.3168	187.004	123.718	19.2168	39.3029	32.7081	88.9116	-1.44909	0.00576701	0.120984	Klhl30	kelch-like 30 [Source:MGI Symbol;Acc:MGI:1918038]
ENSMUSG00000044716	82.294	47.6638	100.283	23.1254	15.3447	9.26976	12.2402	26.8444	30.9604	23.5817	53.7422	20.5793	1.39801	0.00577365	0.120984	Dok7	docking protein 7 [Source:MGI Symbol;Acc:MGI:3584043]
ENSMUSG00000034023	17.9722	17.2576	21.9106	16.9586	22.3195	45.1901	25.8405	67.6947	24.5548	28.8221	19.2837	38.4204	-0.993214	0.00577541	0.120984	Fancd2	Fanconi anemia, complementation group D2 [Source:MGI Symbol;Acc:MGI:2448480]
ENSMUSG00000022263	2765.83	2388.94	2991.64	2673.29	1862.28	2068.31	1814.28	1688.86	1537.34	2081.74	2536.4	1838.11	0.465211	0.00578837	0.121132	Trio	triple functional domain (PTPRF interacting) [Source:MGI Symbol;Acc:MGI:1927230]
ENSMUSG00000006574	131.481	91.2187	79.2152	155.711	260.859	266.505	287.646	646.601	118.504	247.608	143.697	313.373	-1.12887	0.00580067	0.121266	Slc4a1	solute carrier family 4 (anion exchanger), member 1 [Source:MGI Symbol;Acc:MGI:109393]
ENSMUSG00000021699	373.634	521.015	598.327	325.297	375.247	260.712	241.405	187.911	432.378	180.793	438.704	260.64	0.750899	0.00581008	0.12134	Pde4d	phosphodiesterase 4D, cAMP specific [Source:MGI Symbol;Acc:MGI:99555]
ENSMUSG00000024063	872.127	522.659	1376.15	615.135	396.171	360.362	490.29	309.295	419.567	518.798	756.449	419.662	0.850487	0.00582247	0.121475	Lbh	limb-bud and heart [Source:MGI Symbol;Acc:MGI:1925139]
ENSMUSG00000025571	1512.51	1072.44	1263.23	1157.81	725.384	677.851	840.497	680.448	704.616	952.44	1146.27	771.17	0.572639	0.00585909	0.122057	Tnrc6c	trinucleotide repeat containing 6C [Source:MGI Symbol;Acc:MGI:2443265]
ENSMUSG00000029420	35.9445	21.3665	31.1804	24.6671	30.6893	3.47616	4.7601	5.83575	28.8252	0	28.7696	8.57944	1.73575	0.00586222	0.122057	Rimbp2	RIMS binding protein 2 [Source:MGI Symbol;Acc:MGI:2443235]
ENSMUSG00000039852	5237.49	4071.97	4327.34	4081.63	2953.15	2970.96	3066.18	2731.13	2899.6	3385.29	4134.32	3010.63	0.457889	0.00589398	0.122595	Rere	arginine glutamic acid dipeptide (RE) repeats [Source:MGI Symbol;Acc:MGI:2683486]
ENSMUSG00000086652	0	0	0	0.770846	0	3.47616	7.48015	1.16715	1.0676	3.93029	0.154169	3.42427	-3.77307	0.0058942	1	Gm14029	predicted gene 14029 [Source:MGI Symbol;Acc:MGI:3650450]
ENSMUSG00000039004	1065.09	570.322	374.165	348.422	230.17	192.347	218.964	124.885	421.702	260.709	517.634	243.722	1.08715	0.0059121	0.12276	Bmp6	bone morphogenetic protein 6 [Source:MGI Symbol;Acc:MGI:88182]
ENSMUSG00000027869	37.8363	53.4164	12.6407	28.5213	39.0591	48.6662	38.0808	284.784	84.3404	34.0625	34.2948	97.9869	-1.51467	0.00592027	0.12276	Hsd3b6	hydroxy-delta-5-steroid dehydrogenase, 3 beta- and steroid delta-isomerase 6 [Source:MGI Symbol;Acc:MGI:109598]
ENSMUSG00000047205	483.359	444.588	482.876	289.067	319.448	186.554	210.124	275.447	381.133	214.856	403.868	253.623	0.672205	0.005929	0.12276	Dusp18	dual specificity phosphatase 18 [Source:MGI Symbol;Acc:MGI:1922469]
ENSMUSG00000076483	0	0	0	0.770846	0	3.47616	4.08008	9.33719	2.1352	0	0.154169	3.80573	-3.9011	0.00594749	1	Trbj1-1	T cell receptor beta joining 1-1 [Source:MGI Symbol;Acc:MGI:4439570]
ENSMUSG00000106864	401.065	410.073	373.323	469.445	418.491	537.646	454.929	557.897	547.679	582.993	414.479	536.229	-0.369145	0.00595013	0.12276	Gtf3c2	general transcription factor IIIC, polypeptide 2, beta [Source:MGI Symbol;Acc:MGI:1919002]
ENSMUSG00000025102	188.236	189.012	236.803	236.65	225.985	298.95	334.567	319.799	241.278	269.88	215.337	292.895	-0.446179	0.00595118	0.12276	3110040N11Rik	RIKEN cDNA 3110040N11 gene [Source:MGI Symbol;Acc:MGI:1914540]
ENSMUSG00000028167	18.9182	14.7922	21.9106	32.3755	29.2943	35.9203	55.0811	37.3488	74.732	26.2019	23.4582	45.8568	-0.982995	0.0059534	0.12276	Bdh2	3-hydroxybutyrate dehydrogenase, type 2 [Source:MGI Symbol;Acc:MGI:1917022]
ENSMUSG00000071753	25.5395	40.2677	5.05629	85.5639	103.228	230.585	262.485	407.335	66.1912	103.498	51.931	214.019	-2.04701	0.00595516	0.12276	C230004F18Rik	RIKEN cDNA C230004F18 gene [Source:MGI Symbol;Acc:MGI:3041217]
ENSMUSG00000102595	122.968	59.1689	42.9784	10.021	37.6642	17.3808	20.4004	16.3401	35.2308	9.17068	54.5601	19.7046	1.46218	0.00595736	0.12276	Gm30097	predicted gene, 30097 [Source:MGI Symbol;Acc:MGI:5589256]
ENSMUSG00000032607	192.019	188.19	210.679	207.358	263.649	326.759	272.006	447.018	286.117	235.817	212.379	313.543	-0.564592	0.00595817	0.12276	Amt	aminomethyltransferase [Source:MGI Symbol;Acc:MGI:3646700]
ENSMUSG00000000983	58.6463	23.0101	84.2715	10.021	0	0	0.680014	7.0029	4.2704	0	35.1898	2.39066	3.88876	0.00596449	0.12276	Wfdc18	WAP four-disulfide core domain 18 [Source:MGI Symbol;Acc:MGI:107506]
ENSMUSG00000063450	2308.01	2790.8	3661.6	2435.87	1890.18	2097.28	1483.11	1525.46	1815.99	2003.14	2617.29	1785	0.552844	0.00596941	0.12276	Syne2	spectrin repeat containing, nuclear envelope 2 [Source:MGI Symbol;Acc:MGI:2449316]
ENSMUSG00000034762	1413.19	871.098	395.233	539.592	383.616	341.822	395.088	297.623	296.793	533.209	720.545	372.907	0.95096	0.00597345	0.12276	Glis1	GLIS family zinc finger 1 [Source:MGI Symbol;Acc:MGI:2386723]
ENSMUSG00000047394	16.0804	9.86148	24.4387	7.70846	6.97484	0	2.04004	1.16715	9.6084	3.93029	13.0128	3.34918	1.97398	0.00600297	0.122971	Odf3b	outer dense fiber of sperm tails 3B [Source:MGI Symbol;Acc:MGI:1917363]
ENSMUSG00000031925	253.503	299.132	440.74	319.901	255.279	172.649	169.323	164.568	229.534	282.981	313.711	203.811	0.626861	0.00600305	0.122971	Maml2	mastermind like transcriptional coactivator 2 [Source:MGI Symbol;Acc:MGI:2389460]
ENSMUSG00000058704	419.037	497.183	472.763	467.904	616.576	809.945	579.372	767.984	784.686	535.83	494.693	695.563	-0.493094	0.00600349	0.122971	Memo1	mediator of cell motility 1 [Source:MGI Symbol;Acc:MGI:1924140]
ENSMUSG00000045730	281.881	86.288	483.718	90.189	110.203	35.9203	59.8412	81.7004	163.343	70.7452	210.456	82.31	1.35546	0.00600762	0.122971	Adrb2	adrenergic receptor, beta 2 [Source:MGI Symbol;Acc:MGI:87938]
ENSMUSG00000031226	277.151	316.389	451.695	430.132	573.332	552.709	567.812	790.16	588.248	598.714	409.74	619.529	-0.598396	0.00601746	0.12305	Pbdc1	polysaccharide biosynthesis domain containing 1 [Source:MGI Symbol;Acc:MGI:1914933]
ENSMUSG00000101603	87.0235	129.843	47.192	112.544	198.086	257.236	123.083	207.753	207.114	309.183	114.937	220.874	-0.94617	0.00603727	0.12331	Gm28730	predicted gene 28730 [Source:MGI Symbol;Acc:MGI:5579436]
ENSMUSG00000090626	48.2413	55.8817	69.1026	68.6053	47.4289	88.0627	82.9617	115.548	96.084	66.8149	57.852	89.8942	-0.626586	0.00604212	0.12331	Tex9	testis expressed gene 9 [Source:MGI Symbol;Acc:MGI:1201610]
ENSMUSG00000029369	97.4285	106.011	75.0016	141.836	172.976	193.506	195.844	201.917	201.776	140.18	118.651	186.645	-0.662408	0.00605158	0.123375	Afm	afamin [Source:MGI Symbol;Acc:MGI:2429409]
ENSMUSG00000006369	8426.15	8969.84	12446.9	11181.9	7693.25	6510.84	8064.28	6258.25	4971.81	7868.44	9743.61	6734.73	0.532883	0.00606275	0.123375	Fbln1	fibulin 1 [Source:MGI Symbol;Acc:MGI:95487]
ENSMUSG00000026147	0.945908	0	0	1.54169	1.39497	5.7936	2.72006	29.1787	0	2.62019	0.776514	8.06252	-3.42086	0.00606329	0.123375	Col9a1	collagen, type IX, alpha 1 [Source:MGI Symbol;Acc:MGI:88465]
ENSMUSG00000001435	6819.05	2720.95	1964.37	3046.38	2064.55	1633.79	2315.45	1657.35	1593.93	1933.7	3323.06	1826.84	0.86308	0.00607451	0.123424	Col18a1	collagen, type XVIII, alpha 1 [Source:MGI Symbol;Acc:MGI:88451]
ENSMUSG00000025475	26.4854	13.1486	66.5745	3.85423	11.1597	0	5.44011	5.83575	12.8112	0	24.2445	4.81741	2.31266	0.00607772	0.123424	Adgra1	adhesion G protein-coupled receptor A1 [Source:MGI Symbol;Acc:MGI:1277167]
ENSMUSG00000037224	144.724	70.674	187.083	57.0426	19.5296	1.15872	10.8802	14.0058	55.5152	15.7212	95.8105	19.4562	2.3015	0.00608978	0.123548	Zfyve28	zinc finger, FYVE domain containing 28 [Source:MGI Symbol;Acc:MGI:2684992]
ENSMUSG00000048636	53.9167	50.1292	19.3824	36.2298	51.6138	82.2691	78.2016	93.3719	119.571	35.3726	42.2544	81.7573	-0.961632	0.00609811	0.123595	A730049H05Rik	RIKEN cDNA A730049H05 gene [Source:MGI Symbol;Acc:MGI:1921766]
ENSMUSG00000033237	1871.95	1872.04	1964.37	1868.53	1625.14	1500.54	1238.99	1186.99	1609.94	1548.53	1840.41	1417	0.378164	0.00612824	0.124083	Arid2	AT rich interactive domain 2 (ARID, RFX-like) [Source:MGI Symbol;Acc:MGI:1924294]
ENSMUSG00000034285	48.2413	44.3767	41.293	90.9598	92.0679	130.935	160.483	308.127	51.2448	70.7452	63.3877	144.307	-1.19127	0.00614831	0.124367	Nipsnap1	nipsnap homolog 1 [Source:MGI Symbol;Acc:MGI:1278344]
ENSMUSG00000058240	479.575	583.471	489.617	582.76	717.014	910.753	799.696	781.99	738.779	652.428	570.487	776.729	-0.44751	0.00615582	0.124397	Cryzl1	crystallin, zeta (quinone reductase)-like 1 [Source:MGI Symbol;Acc:MGI:1913859]
ENSMUSG00000030793	80.4022	41.9113	74.1589	61.6677	29.2943	64.8883	114.242	171.571	92.8812	93.0169	57.4869	107.32	-0.893094	0.00616933	0.124497	Pycard	PYD and CARD domain containing [Source:MGI Symbol;Acc:MGI:1931465]
ENSMUSG00000109644	56.7545	36.9806	10.9553	64.7511	61.3786	108.92	166.603	183.242	38.4336	62.8846	46.164	112.017	-1.2853	0.00617285	0.124497	0610005C13Rik	RIKEN cDNA 0610005C13 gene [Source:MGI Symbol;Acc:MGI:1918911]
ENSMUSG00000006411	123.914	59.9907	209.836	70.147	32.0843	24.3331	34.6807	53.6889	54.4476	51.0938	99.1944	43.6488	1.19142	0.00618665	0.124653	Nectin4	nectin cell adhesion molecule 4 [Source:MGI Symbol;Acc:MGI:1918990]
ENSMUSG00000079608	5.67545	4.93074	11.798	6.16677	13.9497	28.968	12.9203	16.3401	26.69	14.4111	8.50413	19.8659	-1.25493	0.00621614	0.125087	Stard6	StAR-related lipid transfer (START) domain containing 6 [Source:MGI Symbol;Acc:MGI:2156774]
ENSMUSG00000058709	2433.82	1206.39	1484.86	1210.23	884.41	645.407	1111.14	948.892	785.754	883.005	1443.94	874.84	0.722762	0.00622033	0.125087	Egln2	egl-9 family hypoxia-inducible factor 2 [Source:MGI Symbol;Acc:MGI:1932287]
ENSMUSG00000040026	402.011	61.6343	2775.06	174.211	177.161	83.4278	130.563	150.562	171.884	108.738	718.015	129.035	2.47627	0.00623249	0.12512	Saa3	serum amyloid A 3 [Source:MGI Symbol;Acc:MGI:98223]
ENSMUSG00000040481	2669.35	2790.8	2699.22	2835.94	2049.21	2280.36	1735.4	1545.31	1882.18	2176.07	2608.9	1923.86	0.440201	0.00623853	0.12512	Bptf	bromodomain PHD finger transcription factor [Source:MGI Symbol;Acc:MGI:2444008]
ENSMUSG00000067813	43.5118	47.6638	16.8543	53.1884	100.438	122.824	146.203	177.407	76.8672	51.0938	52.3312	114.879	-1.14884	0.00624019	0.12512	Xkr9	X-linked Kx blood group related 9 [Source:MGI Symbol;Acc:MGI:2686466]
ENSMUSG00000034634	64.3217	36.9806	68.2599	18.5003	8.36981	2.31744	17.0003	11.6715	20.2844	15.7212	39.2865	13.399	1.55021	0.00626954	0.12556	Ly6d	lymphocyte antigen 6 complex, locus D [Source:MGI Symbol;Acc:MGI:96881]
ENSMUSG00000036698	4836.43	4636.54	4345.88	5214	3612.97	4058.99	3369.47	3148.97	2915.62	3518.92	4529.16	3402.39	0.413032	0.00627434	0.12556	Ago2	argonaute RISC catalytic subunit 2 [Source:MGI Symbol;Acc:MGI:2446632]
ENSMUSG00000043079	1696.01	1226.93	952.268	968.953	848.141	691.755	873.818	774.987	746.253	778.197	1138.46	773.002	0.558514	0.00629073	0.125746	Synpo	synaptopodin [Source:MGI Symbol;Acc:MGI:1099446]
ENSMUSG00000048603	63.3758	49.3074	64.0463	37.0006	41.8491	24.3331	30.6006	29.1787	36.2984	32.7524	51.1158	30.6327	0.741202	0.00630403	0.125746	Gm9828	predicted gene 9828 [Source:MGI Symbol;Acc:MGI:3642913]
ENSMUSG00000022940	330.122	410.895	407.031	376.173	585.887	590.947	593.652	674.612	563.693	527.969	422.022	590.175	-0.487492	0.00630599	0.125746	Pigp	phosphatidylinositol glycan anchor biosynthesis, class P [Source:MGI Symbol;Acc:MGI:1860433]
ENSMUSG00000040260	450.252	562.926	591.586	547.301	429.65	369.631	413.448	273.113	354.443	438.882	516.343	369.904	0.482269	0.00631327	0.125746	Daam2	dishevelled associated activator of morphogenesis 2 [Source:MGI Symbol;Acc:MGI:1923691]
ENSMUSG00000005233	92.699	94.5059	108.71	96.3558	124.152	168.014	151.643	317.465	133.45	108.738	103.285	175.862	-0.77014	0.00631418	0.125746	Spc25	SPC25, NDC80 kinetochore complex component, homolog (S. cerevisiae) [Source:MGI Symbol;Acc:MGI:1913692]
ENSMUSG00000086109	4.72954	28.7627	21.9106	41.6257	57.1937	113.555	82.2817	47.8531	30.9604	121.839	30.8444	79.2977	-1.37127	0.00632604	0.125861	Gm13391	predicted gene 13391 [Source:MGI Symbol;Acc:MGI:3651526]
ENSMUSG00000030666	0	0	0	0	0	1.15872	6.80014	4.6686	0	3.93029	0	3.31155	-4.2877	0.00632805	1	Calcb	calcitonin-related polypeptide, beta [Source:MGI Symbol;Acc:MGI:2151254]
ENSMUSG00000030148	14.1886	14.7922	23.596	25.4379	19.5296	16.2221	25.1605	44.3517	68.3264	58.9543	19.5089	42.603	-1.1162	0.00633976	0.126012	Clec4a2	C-type lectin domain family 4, member a2 [Source:MGI Symbol;Acc:MGI:1349412]
ENSMUSG00000091337	991.311	830.83	861.254	1144.71	1061.57	1442.61	1442.99	1502.12	1067.6	1172.54	977.935	1325.57	-0.43946	0.00636601	0.126412	Eid1	EP300 interacting inhibitor of differentiation 1 [Source:MGI Symbol;Acc:MGI:1889651]
ENSMUSG00000048534	261.071	379.667	634.564	209.67	398.961	170.332	108.122	71.1961	329.888	225.337	376.787	180.975	1.05914	0.0063787	0.126542	Jaml	junction adhesion molecule like [Source:MGI Symbol;Acc:MGI:2685484]
ENSMUSG00000022565	19929.3	11007.9	11443.2	9200.05	4936.79	4851.56	6017.44	5915.11	6280.69	8708.21	11303.5	6354.6	0.830972	0.00639572	0.126684	Plec	plectin [Source:MGI Symbol;Acc:MGI:1277961]
ENSMUSG00000092386	109.725	48.4856	107.867	31.6047	30.6893	24.3331	44.2009	17.5072	19.2168	37.9928	65.6745	28.6502	1.19206	0.00639998	0.126684	Gm20536	predicted gene 20536 [Source:MGI Symbol;Acc:MGI:5142001]
ENSMUSG00000097185	69.9972	9.86148	33.7086	6.16677	15.3447	6.95232	9.52019	10.5043	6.4056	9.17068	27.0157	8.51063	1.66452	0.00640433	0.126684	Gm26596	predicted gene, 26596 [Source:MGI Symbol;Acc:MGI:5477090]
ENSMUSG00000034872	20.81	15.614	26.1242	23.1254	4.18491	3.47616	2.72006	8.17004	9.6084	9.17068	17.9717	6.62907	1.49521	0.00643433	0.127089	Gipc3	GIPC PDZ domain containing family, member 3 [Source:MGI Symbol;Acc:MGI:2387006]
ENSMUSG00000029478	6729.19	5359.72	5814.73	4686.74	2849.92	2845.81	3551.71	3124.46	2153.35	4249.95	5088.06	3185.06	0.675983	0.00643715	0.127089	Ncor2	nuclear receptor co-repressor 2 [Source:MGI Symbol;Acc:MGI:1337080]
ENSMUSG00000023089	367.012	292.557	410.402	393.902	411.516	418.298	467.17	585.909	592.518	503.077	375.078	513.394	-0.453571	0.00644765	0.127133	Ndufa5	NADH:ubiquinone oxidoreductase subunit A5 [Source:MGI Symbol;Acc:MGI:1915452]
ENSMUSG00000041789	12.2968	8.2179	11.798	13.8752	12.5547	1.15872	8.16017	1.16715	4.2704	2.62019	11.7485	3.47533	1.64377	0.00645173	0.127133	2700046A07Rik	RIKEN cDNA 2700046A07 gene [Source:MGI Symbol;Acc:MGI:1919803]
ENSMUSG00000038495	3021.23	2656.03	2376.46	2546.88	2326.81	2033.55	1857.8	1346.89	2220.61	2011	2585.48	1893.97	0.449147	0.00648272	0.127513	Otud7b	OTU domain containing 7B [Source:MGI Symbol;Acc:MGI:2654703]
ENSMUSG00000025271	58.6463	89.5751	75.0016	94.0432	107.413	159.903	119.002	161.067	109.963	103.498	84.9358	130.687	-0.625622	0.00648337	0.127513	Pfkfb1	6-phosphofructo-2-kinase/fructose-2,6-biphosphatase 1 [Source:MGI Symbol;Acc:MGI:107816]
ENSMUSG00000006445	1065.09	382.954	616.867	366.923	287.364	198.141	276.086	255.606	364.052	353.726	543.84	289.522	0.910258	0.00649504	0.127568	Epha2	Eph receptor A2 [Source:MGI Symbol;Acc:MGI:95278]
ENSMUSG00000025477	2853.8	1473.47	1725.04	1388.29	1189.91	857.452	1151.94	825.174	1467.95	987.813	1726.1	1058.07	0.705965	0.00650579	0.127568	Inpp5a	inositol polyphosphate-5-phosphatase A [Source:MGI Symbol;Acc:MGI:2686961]
ENSMUSG00000052131	74.7267	39.4459	48.0347	951.224	168.791	455.377	684.774	5291.85	1615.28	660.289	256.445	1741.51	-2.7632	0.00650643	0.127568	Akr1b7	aldo-keto reductase family 1, member B7 [Source:MGI Symbol;Acc:MGI:101918]
ENSMUSG00000084899	6.62135	13.9704	5.899	10.7918	19.5296	75.3168	18.3604	15.1729	14.9464	30.1322	11.3624	30.7857	-1.45364	0.00651534	0.127568	Gm15344	predicted gene 15344 [Source:MGI Symbol;Acc:MGI:3708098]
ENSMUSG00000031314	900.504	1093.8	946.369	1068.39	1385.2	1370.77	1407.63	1385.41	1633.43	1390.01	1078.85	1437.45	-0.415385	0.00651715	0.127568	Taf1	TATA-box binding protein associated factor 1 [Source:MGI Symbol;Acc:MGI:1336878]
ENSMUSG00000076441	2290.99	1673.16	1218.57	2112.89	2192.89	2989.5	3532.67	3957.8	2137.34	2198.34	1897.7	2963.13	-0.643249	0.00655018	0.127818	Ass1	argininosuccinate synthetase 1 [Source:MGI Symbol;Acc:MGI:88090]
ENSMUSG00000039137	119.184	110.12	171.071	172.67	76.7233	93.8563	74.1215	49.0203	64.056	102.188	129.954	76.6483	0.770486	0.00656014	0.127818	Whrn	whirlin [Source:MGI Symbol;Acc:MGI:2682003]
ENSMUSG00000012483	212.829	208.735	220.791	298.317	443.6	499.408	431.809	548.56	366.187	349.796	276.855	439.152	-0.669955	0.00656427	0.127818	Rpa3	replication protein A3 [Source:MGI Symbol;Acc:MGI:1915490]
ENSMUSG00000031939	310.258	464.311	401.975	469.445	609.601	858.611	576.652	769.151	547.679	613.125	451.118	673.044	-0.578433	0.00656462	0.127818	Taf1d	TATA-box binding protein associated factor, RNA polymerase I, D [Source:MGI Symbol;Acc:MGI:1922566]
ENSMUSG00000033220	105.942	43.5549	79.2152	79.3971	48.8239	75.3168	172.724	245.101	74.732	141.49	71.3866	141.873	-0.988647	0.00657282	0.127818	Rac2	Rac family small GTPase 2 [Source:MGI Symbol;Acc:MGI:97846]
ENSMUSG00000039477	10406.9	6474.88	5619.22	5644.13	2400.74	2940.83	3704.04	3162.97	2686.08	4569.62	6109.17	3412.71	0.840187	0.00657382	0.127818	Tnrc18	trinucleotide repeat containing 18 [Source:MGI Symbol;Acc:MGI:3648294]
ENSMUSG00000033737	249.72	488.965	540.18	289.067	548.223	297.791	163.883	172.738	306.401	294.772	423.231	247.117	0.777251	0.00657942	0.127818	Fndc3c1	fibronectin type III domain containing 3C1 [Source:MGI Symbol;Acc:MGI:2685630]
ENSMUSG00000090216	17.0263	4.93074	23.596	4.62508	12.5547	0	6.12012	2.3343	3.2028	3.93029	12.5466	3.1175	1.94608	0.0065851	0.127818	Gm16549	predicted gene 16549 [Source:MGI Symbol;Acc:MGI:4414969]
ENSMUSG00000067220	1.89182	4.10895	2.52814	6.93761	5.57987	6.95232	19.0404	16.3401	6.4056	13.101	4.20928	12.3679	-1.57629	0.00658789	0.127818	Cnga1	cyclic nucleotide gated channel alpha 1 [Source:MGI Symbol;Acc:MGI:88436]
ENSMUSG00000026172	65.2676	93.6841	80.9006	96.3558	86.4881	107.761	112.202	161.067	125.977	112.668	84.5392	123.935	-0.548419	0.00659204	0.127818	Bcs1l	BCS1-like (yeast) [Source:MGI Symbol;Acc:MGI:1914071]
ENSMUSG00000030096	8489.52	6763.33	6809.98	6004.89	5097.22	4980.18	5168.79	3886.61	4817.01	5304.58	6632.99	4831.43	0.457291	0.00661762	0.128147	Slc6a6	solute carrier family 6 (neurotransmitter transporter, taurine), member 6 [Source:MGI Symbol;Acc:MGI:98488]
ENSMUSG00000022037	9183.82	3885.42	7381.34	4463.2	3957.53	2503.99	3406.87	1442.6	5437.29	2224.54	5774.26	3003.06	0.943113	0.00662145	0.128147	Clu	clusterin [Source:MGI Symbol;Acc:MGI:88423]
ENSMUSG00000046982	839.966	780.701	813.22	836.368	580.307	551.55	522.931	596.413	500.705	685.181	770.112	571.356	0.433646	0.00663259	0.128243	Tshz1	teashirt zinc finger family member 1 [Source:MGI Symbol;Acc:MGI:1346031]
ENSMUSG00000030956	1174.82	849.731	761.814	825.576	460.34	472.758	524.291	449.352	537.003	651.118	814.456	526.904	0.629661	0.00665033	0.128245	Fam53b	family with sequence similarity 53, member B [Source:MGI Symbol;Acc:MGI:1925188]
ENSMUSG00000097532	26.4854	29.5844	10.9553	39.3131	25.1094	68.3644	53.0411	68.8618	48.042	24.8918	26.2895	52.6402	-1.00012	0.00665602	0.128245	Gm4349	predicted gene 4349 [Source:MGI Symbol;Acc:MGI:3782533]
ENSMUSG00000108524	20.81	8.2179	13.4834	2.31254	9.76478	0	2.72006	5.83575	3.2028	0	10.9177	2.35172	2.18077	0.00665685	0.128245	Gm44876	predicted gene 44876 [Source:MGI Symbol;Acc:MGI:5753452]
ENSMUSG00000040734	3375.94	2104.6	2224.77	1792.22	1226.18	1120.48	1515.75	932.552	1106.03	1779.11	2144.74	1290.79	0.732767	0.00665762	0.128245	Ppp1r13l	protein phosphatase 1, regulatory subunit 13 like [Source:MGI Symbol;Acc:MGI:3525053]
ENSMUSG00000035491	5006.69	5020.32	6846.21	4476.3	5794.7	3492.38	3776.12	2647.09	4255.45	4755.65	5428.84	3785.34	0.520215	0.00666967	0.128357	Fthl17a	ferritin, heavy polypeptide-like 17, member A [Source:MGI Symbol;Acc:MGI:1919246]
ENSMUSG00000086291	11.3509	3.28716	34.5513	3.85423	4.18491	2.31744	2.04004	2.3343	2.1352	3.93029	11.4457	2.55145	2.19966	0.00668255	0.128366	Gm15513	predicted gene 15513 [Source:MGI Symbol;Acc:MGI:3782961]
ENSMUSG00000028977	628.083	369.806	367.424	410.09	167.396	222.474	221.685	248.603	200.709	254.159	388.56	229.526	0.762048	0.00668841	0.128366	Casz1	castor zinc finger 1 [Source:MGI Symbol;Acc:MGI:1196251]
ENSMUSG00000034462	1484.13	1865.46	2392.47	1668.88	1720	1415.96	1283.19	1175.32	1416.71	1460.76	1826.19	1350.38	0.435908	0.00669815	0.128366	Pkd2	polycystic kidney disease 2 [Source:MGI Symbol;Acc:MGI:1099818]
ENSMUSG00000024245	221.342	129.021	407.874	75.5429	51.6138	19.6982	13.6003	14.0058	116.368	45.8534	177.079	41.9052	2.0816	0.00669885	0.128366	Tmem178	transmembrane protein 178 [Source:MGI Symbol;Acc:MGI:1915277]
ENSMUSG00000032572	295.123	131.486	849.456	486.404	55.7987	166.856	134.643	144.727	124.909	146.731	363.654	143.573	1.34243	0.00671067	0.128366	Col6a4	collagen, type VI, alpha 4 [Source:MGI Symbol;Acc:MGI:1915803]
ENSMUSG00000049307	652.676	308.993	948.897	325.297	159.026	162.221	182.244	203.084	400.35	137.56	478.978	217.092	1.14216	0.00671363	0.128366	Fut4	fucosyltransferase 4 [Source:MGI Symbol;Acc:MGI:95594]
ENSMUSG00000022208	27.4313	8.2179	25.2814	15.4169	12.5547	4.63488	5.44011	9.33719	3.2028	11.7909	17.7805	6.88117	1.40363	0.00671378	0.128366	Jph4	junctophilin 4 [Source:MGI Symbol;Acc:MGI:2443113]
ENSMUSG00000086932	4.72954	13.1486	12.6407	12.3335	2.78994	24.3331	18.3604	14.0058	25.6224	26.2019	9.12848	21.7047	-1.19436	0.00672409	0.128444	Gm22000	predicted gene 22000 [Source:MGI Symbol;Acc:MGI:5440235]
ENSMUSG00000049353	44.4577	45.1985	13.4834	37.0006	34.8742	23.1744	14.9603	7.0029	17.0816	19.6514	35.0029	16.3741	1.10057	0.00673515	0.128472	Rd3	retinal degeneration 3 [Source:MGI Symbol;Acc:MGI:1921273]
ENSMUSG00000001819	17.0263	20.5448	16.8543	14.6461	23.7145	6.95232	6.12012	5.83575	9.6084	14.4111	18.5572	8.58553	1.13178	0.00673877	0.128472	Hoxd13	homeobox D13 [Source:MGI Symbol;Acc:MGI:96205]
ENSMUSG00000087515	4.72954	2.46537	5.899	5.39592	0	0	0	1.16715	0	0	3.69797	0.23343	3.70816	0.00674514	1	Gm13554	predicted gene 13554 [Source:MGI Symbol;Acc:MGI:3650406]
ENSMUSG00000002017	612.002	860.414	717.15	967.412	1082.5	1410.16	1183.9	1141.47	1128.45	1096.55	847.895	1192.11	-0.492542	0.00675082	0.128472	Fam98a	family with sequence similarity 98, member A [Source:MGI Symbol;Acc:MGI:1919972]
ENSMUSG00000026107	2337.34	2296.08	1735.15	2277.85	3126.12	3271.06	3198.11	3778.06	3664	2638.53	2354.51	3309.95	-0.492	0.00675429	0.128472	Nabp1	nucleic acid binding protein 1 [Source:MGI Symbol;Acc:MGI:1923258]
ENSMUSG00000070473	4796.7	1093.8	3004.28	685.282	693.299	368.473	659.613	442.35	976.854	766.407	2054.67	642.739	1.67662	0.00675853	0.128472	Cldn3	claudin 3 [Source:MGI Symbol;Acc:MGI:1329044]
ENSMUSG00000014426	1366.84	1225.29	1118.28	1174.77	965.318	822.691	860.898	1001.41	949.097	890.866	1170.1	904.993	0.371772	0.006763	0.128472	Map3k4	mitogen-activated protein kinase kinase kinase 4 [Source:MGI Symbol;Acc:MGI:1346875]
ENSMUSG00000032301	922.26	1077.37	1275.87	1235.67	1964.12	1932.74	1806.8	2284.11	1976.13	1621.9	1295.06	1924.34	-0.572416	0.0067806	0.128688	Psma4	proteasome (prosome, macropain) subunit, alpha type 4 [Source:MGI Symbol;Acc:MGI:1347060]
ENSMUSG00000031642	708.485	472.529	568.832	541.134	325.028	339.505	381.488	298.79	402.485	343.245	523.202	353.103	0.568199	0.00678817	0.128713	Sh3rf1	SH3 domain containing ring finger 1 [Source:MGI Symbol;Acc:MGI:1913066]
ENSMUSG00000095195	0	4.10895	0	3.85423	1.39497	8.11104	15.6403	5.83575	8.5408	5.24039	1.87163	8.67366	-2.18557	0.00681486	0.1291	Gm3005	predicted gene 3005 [Source:MGI Symbol;Acc:MGI:3781183]
ENSMUSG00000028199	273.367	236.676	252.814	349.193	373.852	465.805	540.611	618.589	345.902	315.733	297.18	457.328	-0.624833	0.00683163	0.129299	Cryz	crystallin, zeta [Source:MGI Symbol;Acc:MGI:88527]
ENSMUSG00000001098	8769.51	7712.5	9295.99	7889.61	7368.22	6210.74	7206.11	4946.38	5761.84	6982.82	8207.17	6221.58	0.399572	0.00683877	0.129315	Kctd10	potassium channel tetramerisation domain containing 10 [Source:MGI Symbol;Acc:MGI:2141207]
ENSMUSG00000087658	105.942	55.8817	46.3493	43.1674	54.4038	22.0157	35.3607	33.8473	40.5688	36.6827	61.1488	33.695	0.855924	0.00687327	0.129664	Hotairm1	Hoxa transcript antisense RNA, myeloid-specific 1 [Source:MGI Symbol;Acc:MGI:3705155]
ENSMUSG00000068220	5731.26	6137.13	5269.49	7249.04	9925.2	10871.1	9530.39	13105.9	8015.54	9390.77	6862.42	10182.7	-0.569495	0.00687539	0.129664	Lgals1	lectin, galactose binding, soluble 1 [Source:MGI Symbol;Acc:MGI:96777]
ENSMUSG00000078776	34.0527	11.5051	23.596	11.5627	9.76478	6.95232	2.72006	9.33719	9.6084	5.24039	18.0962	6.77167	1.45237	0.00687612	0.129664	9530053A07Rik	RIKEN cDNA 9530053A07 gene [Source:MGI Symbol;Acc:MGI:2442118]
ENSMUSG00000046607	296.069	352.548	488.775	392.361	299.918	205.093	166.603	94.5391	285.049	307.873	365.934	211.832	0.791387	0.00690287	0.130009	Hrk	harakiri, BCL2 interacting protein (contains only BH3 domain) [Source:MGI Symbol;Acc:MGI:1201608]
ENSMUSG00000047261	8.51317	3.28716	11.798	10.7918	22.3195	20.8569	42.8409	43.1845	7.4732	34.0625	11.3419	29.6836	-1.42754	0.00690706	0.130009	Gap43	growth associated protein 43 [Source:MGI Symbol;Acc:MGI:95639]
ENSMUSG00000028369	367.958	752.76	707.88	1034.48	785.367	848.183	1576.27	1852.27	790.024	1319.27	729.688	1277.2	-0.807633	0.0069178	0.130093	Svep1	sushi, von Willebrand factor type A, EGF and pentraxin domain containing 1 [Source:MGI Symbol;Acc:MGI:1928849]
ENSMUSG00000107061	1.89182	1.64358	0	2.31254	0	8.11104	4.7601	1.16715	9.6084	10.4808	1.16959	6.82549	-2.44952	0.00694808	0.130543	Gm19590	predicted gene, 19590 [Source:MGI Symbol;Acc:MGI:5011775]
ENSMUSG00000031380	43.5118	133.13	294.95	312.193	223.195	180.76	584.812	548.56	359.781	605.265	201.396	455.836	-1.17832	0.00695484	0.130551	Vegfd	vascular endothelial growth factor D [Source:MGI Symbol;Acc:MGI:108037]
ENSMUSG00000005580	430.388	378.023	340.457	382.34	235.75	261.871	265.885	208.92	182.56	285.601	353.392	240.967	0.555064	0.00697156	0.130745	Adcy9	adenylate cyclase 9 [Source:MGI Symbol;Acc:MGI:108450]
ENSMUSG00000090841	10124.1	7362.42	9634.76	9889.18	11352.3	10919.8	13382.7	17276.1	12628.6	12518	9672.53	13345	-0.464427	0.00699841	0.131014	Myl6	myosin, light polypeptide 6, alkali, smooth muscle and non-muscle [Source:MGI Symbol;Acc:MGI:109318]
ENSMUSG00000001962	669.703	804.533	755.915	783.18	862.091	910.753	963.58	1112.29	964.043	945.89	775.084	979.312	-0.338215	0.00700107	0.131014	Fam50a	family with sequence similarity 50, member A [Source:MGI Symbol;Acc:MGI:1351626]
ENSMUSG00000035189	12.2968	8.2179	17.697	11.5627	1.39497	0	3.40007	4.6686	3.2028	1.3101	10.2339	2.51631	2.0109	0.0070076	0.131014	Ano4	anoctamin 4 [Source:MGI Symbol;Acc:MGI:2443344]
ENSMUSG00000027540	1807.63	1307.47	1461.27	1312.75	922.074	764.755	1105.02	927.884	781.483	1080.83	1362.24	931.995	0.547871	0.00701135	0.131014	Ptpn1	protein tyrosine phosphatase, non-receptor type 1 [Source:MGI Symbol;Acc:MGI:97805]
ENSMUSG00000028907	594.976	567.857	637.092	662.157	714.224	820.373	772.496	817.004	781.483	758.546	635.261	789.981	-0.315951	0.00702231	0.131064	Utp11	UTP11 small subunit processome component [Source:MGI Symbol;Acc:MGI:1914455]
ENSMUSG00000035443	190.127	272.834	243.545	304.484	391.986	461.17	410.048	387.494	401.418	370.757	280.595	406.177	-0.537619	0.00702672	0.131064	Thyn1	thymocyte nuclear protein 1 [Source:MGI Symbol;Acc:MGI:1925112]
ENSMUSG00000089875	211.883	132.308	143.261	104.835	121.362	93.8563	89.7618	71.1961	115.301	87.7765	142.73	91.5783	0.639511	0.00703885	0.131123	Etohd2	ethanol decreased 2 [Source:MGI Symbol;Acc:MGI:1261417]
ENSMUSG00000020758	2525.57	973.821	1687.11	1335.11	609.601	680.168	877.898	852.019	782.551	825.361	1426.24	803.599	0.827955	0.00705174	0.131123	Itgb4	integrin beta 4 [Source:MGI Symbol;Acc:MGI:96613]
ENSMUSG00000079197	724.565	788.919	862.097	800.138	954.159	1021.99	1043.82	1178.82	1337.7	903.967	825.976	1097.26	-0.41088	0.0070621	0.131123	Psme2	proteasome (prosome, macropain) activator subunit 2 (PA28 beta) [Source:MGI Symbol;Acc:MGI:1096365]
ENSMUSG00000030768	528.762	453.628	546.079	420.882	256.674	282.728	319.607	215.923	292.522	341.935	441.205	290.543	0.604528	0.0070641	0.131123	Disp1	dispatched RND transporter family member 1 [Source:MGI Symbol;Acc:MGI:1916147]
ENSMUSG00000022900	668.757	609.768	924.458	648.282	560.777	495.932	506.61	374.655	506.043	547.62	682.408	486.172	0.490064	0.00706511	0.131123	Ildr1	immunoglobulin-like domain containing receptor 1 [Source:MGI Symbol;Acc:MGI:2146574]
ENSMUSG00000022463	8978.56	4003.76	5197.86	3380.16	2667.18	2126.25	2690.81	3385.9	3243.37	2459.05	4845.5	2781.08	0.801063	0.00707377	0.131123	Srebf2	sterol regulatory element binding factor 2 [Source:MGI Symbol;Acc:MGI:107585]
ENSMUSG00000046719	80.4022	41.9113	93.5413	74.7721	53.0088	19.6982	47.601	24.5101	32.028	57.6443	68.7271	36.2963	0.920739	0.00708585	0.131123	Nxph3	neurexophilin 3 [Source:MGI Symbol;Acc:MGI:1336188]
ENSMUSG00000021474	326.338	437.192	476.134	684.511	583.097	894.531	858.178	1099.45	510.313	655.048	501.455	803.505	-0.680521	0.00708635	0.131123	Sfxn1	sideroflexin 1 [Source:MGI Symbol;Acc:MGI:2137677]
ENSMUSG00000074882	0	0.82179	0.842715	9.25015	19.5296	56.7773	52.3611	242.767	1.0676	23.5817	6.08884	75.3109	-3.65103	0.00708719	0.131123	Cyp2c68	cytochrome P450, family 2, subfamily c, polypeptide 68 [Source:MGI Symbol;Acc:MGI:3612287]
ENSMUSG00000021751	887.261	540.738	1060.98	472.529	513.348	377.743	399.168	292.954	640.56	195.204	694.971	381.126	0.86601	0.00709598	0.131152	Acox2	acyl-Coenzyme A oxidase 2, branched chain [Source:MGI Symbol;Acc:MGI:1934852]
ENSMUSG00000110331	81.3481	76.4265	91.8559	85.5639	143.682	162.221	119.682	137.724	192.168	124.459	95.7752	147.251	-0.631012	0.0071015	0.131152	Nudc-ps1	nuclear distribution gene C homolog (Aspergillus), pseudogene 1 [Source:MGI Symbol;Acc:MGI:2142657]
ENSMUSG00000047888	841.858	1083.94	1198.34	1139.31	799.317	707.978	613.373	731.803	771.875	863.354	1012.55	737.676	0.459256	0.00711001	0.131191	Tnrc6b	trinucleotide repeat containing 6b [Source:MGI Symbol;Acc:MGI:2443730]
ENSMUSG00000097367	49.1872	19.723	26.9669	7.70846	18.1346	10.4285	6.80014	10.5043	5.338	14.4111	24.344	9.4964	1.3798	0.00712251	0.131304	Gm26718	predicted gene, 26718 [Source:MGI Symbol;Acc:MGI:5477212]
ENSMUSG00000003604	120.13	145.457	127.25	121.794	138.102	170.332	191.084	200.75	160.14	155.901	130.547	175.641	-0.432498	0.00716183	0.131707	Aven	apoptosis, caspase activation inhibitor [Source:MGI Symbol;Acc:MGI:1921518]
ENSMUSG00000027690	122.968	125.734	20.2252	246.671	237.145	515.63	527.011	479.698	182.56	179.483	150.548	376.876	-1.3261	0.00717202	0.131707	Slc2a2	solute carrier family 2 (facilitated glucose transporter), member 2 [Source:MGI Symbol;Acc:MGI:1095438]
ENSMUSG00000037553	1142.66	743.72	648.048	624.385	562.172	312.854	520.211	442.35	481.488	617.056	744.196	474.792	0.648737	0.00717461	0.131707	Zdhhc18	zinc finger, DHHC domain containing 18 [Source:MGI Symbol;Acc:MGI:3527792]
ENSMUSG00000052763	705.647	536.629	698.61	527.259	438.02	374.266	427.049	320.966	430.243	491.286	581.233	408.762	0.50909	0.00717509	0.131707	Zfp212	Zinc finger protein 212 [Source:MGI Symbol;Acc:MGI:2682609]
ENSMUSG00000034206	26.4854	23.0101	26.9669	20.8128	22.3195	47.5075	28.5606	126.052	33.0956	30.1322	23.919	53.0696	-1.14354	0.00717633	0.131707	Polq	polymerase (DNA directed), theta [Source:MGI Symbol;Acc:MGI:2155399]
ENSMUSG00000036565	1485.08	1068.33	1050.87	770.075	428.255	435.679	586.852	700.29	364.052	653.738	960.52	548.122	0.810106	0.00719819	0.13199	Ttyh3	tweety family member 3 [Source:MGI Symbol;Acc:MGI:1925589]
ENSMUSG00000037211	880.64	474.173	477.819	449.403	284.574	319.807	374.688	257.94	259.427	339.315	513.322	310.235	0.726764	0.00720983	0.132086	Spry1	sprouty RTK signaling antagonist 1 [Source:MGI Symbol;Acc:MGI:1345139]
ENSMUSG00000009681	2611.65	1986.27	2694.16	2309.45	1754.87	1692.89	1729.96	1602.5	1676.13	1842	2271.28	1708.69	0.411143	0.00721684	0.132097	Bcr	breakpoint cluster region [Source:MGI Symbol;Acc:MGI:88141]
ENSMUSG00000032383	5436.13	5995.78	6820.09	8156.32	10099.6	11342.7	11781.9	11858.2	8042.23	10102.2	7301.58	10625.4	-0.54141	0.00723037	0.132119	Ppib	peptidylprolyl isomerase B [Source:MGI Symbol;Acc:MGI:97750]
ENSMUSG00000027230	4202.67	2980.63	4518.64	3170.49	2586.27	2154.06	2488.85	1237.18	1801.04	3165.19	3491.74	2169.26	0.686876	0.00723089	0.132119	Creb3l1	cAMP responsive element binding protein 3-like 1 [Source:MGI Symbol;Acc:MGI:1347062]
ENSMUSG00000029334	98.3744	84.6444	53.091	159.565	128.337	199.3	262.485	257.94	119.571	121.839	104.802	192.227	-0.879137	0.0072384	0.13212	Prkg2	protein kinase, cGMP-dependent, type II [Source:MGI Symbol;Acc:MGI:108173]
ENSMUSG00000050592	48.2413	27.1191	10.9553	86.3348	34.8742	141.364	169.323	158.732	17.0816	81.226	41.5049	113.545	-1.45065	0.00724376	0.13212	Fam78a	family with sequence similarity 78, member A [Source:MGI Symbol;Acc:MGI:2443569]
ENSMUSG00000029313	1098.2	1205.57	1762.12	1053.75	898.36	764.755	865.658	724.8	968.313	839.772	1203.6	832.66	0.532019	0.00726085	0.132238	Aff1	AF4/FMR2 family, member 1 [Source:MGI Symbol;Acc:MGI:1100819]
ENSMUSG00000025432	100.266	98.6148	139.048	182.691	104.623	86.904	399.168	485.534	159.072	182.103	125.048	262.556	-1.06996	0.00726305	0.132238	Avil	advillin [Source:MGI Symbol;Acc:MGI:1333798]
ENSMUSG00000035875	4.72954	4.10895	7.58443	3.08338	4.18491	16.2221	6.12012	28.0116	11.7436	7.86058	4.73824	13.9916	-1.54348	0.00729162	0.13264	AI182371	expressed sequence AI182371 [Source:MGI Symbol;Acc:MGI:2138853]
ENSMUSG00000031397	0.945908	5.75253	0.842715	12.3335	1.39497	11.5872	11.5602	42.0174	13.8788	7.86058	4.25393	17.3808	-1.97655	0.00733144	0.133247	Tktl1	transketolase-like 1 [Source:MGI Symbol;Acc:MGI:1933244]
ENSMUSG00000059832	52.9708	107.655	80.9006	29.2921	58.5887	10.4285	24.4805	9.33719	54.4476	37.9928	65.8814	27.3373	1.27042	0.00734034	0.133291	Kprp	keratinocyte expressed, proline-rich [Source:MGI Symbol;Acc:MGI:1920981]
ENSMUSG00000044469	155.129	161.893	112.924	184.232	168.791	269.982	250.245	254.439	140.923	269.88	156.594	237.094	-0.598613	0.00735341	0.133411	Tnfaip8l1	tumor necrosis factor, alpha-induced protein 8-like 1 [Source:MGI Symbol;Acc:MGI:1913693]
ENSMUSG00000057649	618.624	687.017	589.9	624.385	673.77	818.056	778.616	765.65	763.334	775.577	638.739	780.247	-0.289485	0.00738499	0.133793	Brd9	bromodomain containing 9 [Source:MGI Symbol;Acc:MGI:2145317]
ENSMUSG00000020290	1737.63	2467.84	2089.09	2287.87	2968.49	3783.22	2724.82	3963.64	3530.55	2558.62	2310.18	3312.17	-0.520039	0.00738745	0.133793	Xpo1	exportin 1 [Source:MGI Symbol;Acc:MGI:2144013]
ENSMUSG00000066306	5784.23	4748.3	4986.34	4559.55	3400.93	3310.46	3323.91	3105.78	3125.93	4217.2	4695.87	3416.66	0.459159	0.00742081	0.133959	Numa1	nuclear mitotic apparatus protein 1 [Source:MGI Symbol;Acc:MGI:2443665]
ENSMUSG00000005338	7.56726	12.3269	42.1357	71.6887	9.76478	37.079	93.8419	124.885	49.1096	99.5673	28.6967	80.8966	-1.48134	0.00742143	0.133959	Cadm3	cell adhesion molecule 3 [Source:MGI Symbol;Acc:MGI:2137858]
ENSMUSG00000033361	612.002	870.276	755.915	717.658	564.962	500.567	420.249	303.459	502.84	639.327	704.163	473.288	0.575214	0.00742843	0.133959	Prrg3	proline rich Gla (G-carboxyglutamic acid) 3 (transmembrane) [Source:MGI Symbol;Acc:MGI:2685214]
ENSMUSG00000110669	17.9722	17.2576	22.7533	17.7295	15.3447	13.9046	4.7601	8.17004	5.338	10.4808	18.2115	8.53071	1.14286	0.00743813	0.133959	Gm10060	predicted gene 10060 [Source:MGI Symbol;Acc:MGI:3710638]
ENSMUSG00000040152	6000.84	3379.2	9661.72	2360.33	2597.43	2356.84	2245.41	2375.15	3448.35	2114.5	4799.91	2508.05	0.93651	0.00744324	0.133959	Thbs1	thrombospondin 1 [Source:MGI Symbol;Acc:MGI:98737]
ENSMUSG00000033955	2915.29	2162.13	2357.92	1945.62	1559.57	1090.35	1614.35	1548.81	1501.05	1784.35	2188.1	1507.78	0.537546	0.00745323	0.133959	Tnks1bp1	tankyrase 1 binding protein 1 [Source:MGI Symbol;Acc:MGI:2446193]
ENSMUSG00000049299	275.259	398.568	400.289	356.902	564.962	615.28	561.691	674.612	545.544	492.596	399.196	577.945	-0.536852	0.00745828	0.133959	Trappc1	trafficking protein particle complex 1 [Source:MGI Symbol;Acc:MGI:1098727]
ENSMUSG00000093594	22.7018	40.2677	32.0232	31.6047	53.0088	63.7296	36.7207	78.199	71.5292	61.5745	35.9212	62.3506	-0.802018	0.00746016	0.133959	Gm20707	predicted gene 20707 [Source:MGI Symbol;Acc:MGI:5313154]
ENSMUSG00000063506	1501.16	956.564	894.12	889.556	753.283	625.708	753.455	657.105	608.532	783.438	998.936	685.648	0.543219	0.00746058	0.133959	Arhgap22	Rho GTPase activating protein 22 [Source:MGI Symbol;Acc:MGI:2443418]
ENSMUSG00000089796	23.6477	5.75253	9.26986	3.85423	1.39497	2.31744	3.40007	0	1.0676	0	8.78386	1.35702	2.57774	0.00746166	0.133959	Gm16575	predicted gene 16575 [Source:MGI Symbol;Acc:MGI:4414995]
ENSMUSG00000040717	1059.42	677.155	767.713	542.676	405.936	298.95	344.767	252.104	708.887	313.113	690.579	383.564	0.848515	0.00750429	0.134603	Il17rd	interleukin 17 receptor D [Source:MGI Symbol;Acc:MGI:2159727]
ENSMUSG00000097639	29.3231	33.6934	16.0116	20.042	46.034	89.2214	45.5609	52.5217	49.1096	36.6827	29.0208	54.6193	-0.932072	0.00751061	0.134603	Platr4	pluripotency associated transcript 4 [Source:MGI Symbol;Acc:MGI:1925956]
ENSMUSG00000087107	30.269	25.4755	31.1804	50.105	87.883	104.285	96.562	79.3661	86.4756	53.714	44.9826	84.0805	-0.926201	0.00751761	0.134611	AI662270	expressed sequence AI662270 [Source:MGI Symbol;Acc:MGI:2144254]
ENSMUSG00000036880	365.12	305.706	241.016	530.342	362.692	524.9	709.934	1058.6	324.55	545	360.975	632.598	-0.809317	0.00754339	0.134911	Acaa2	acetyl-Coenzyme A acyltransferase 2 (mitochondrial 3-oxoacyl-Coenzyme A thiolase) [Source:MGI Symbol;Acc:MGI:1098623]
ENSMUSG00000037185	763.348	853.84	946.369	1051.43	729.569	437.996	618.813	447.018	722.765	751.995	868.912	595.718	0.545342	0.00756037	0.134911	Krt80	keratin 80 [Source:MGI Symbol;Acc:MGI:1921377]
ENSMUSG00000087119	30.269	32.8716	21.9106	13.8752	44.639	11.5872	6.12012	24.5101	8.5408	11.7909	28.7131	12.5098	1.20893	0.00756181	0.134911	Atg4a-ps	autophagy related 4A, pseudogene [Source:MGI Symbol;Acc:MGI:3615624]
ENSMUSG00000106237	45.4036	31.228	37.9222	37.0006	23.7145	23.1744	16.3203	17.5072	21.352	23.5817	35.0538	20.3871	0.80755	0.00756676	0.134911	Gm8066	predicted gene 8066 [Source:MGI Symbol;Acc:MGI:3646351]
ENSMUSG00000053749	13.2427	4.10895	5.05629	10.7918	9.76478	0	3.40007	4.6686	1.0676	0	8.59291	1.82725	2.14392	0.00756713	0.134911	Gm9920	predicted gene 9920 [Source:MGI Symbol;Acc:MGI:3642228]
ENSMUSG00000032855	3066.63	2877.09	2410.16	2504.48	1516.33	1426.38	1605.51	1465.94	1485.03	2282.19	2474.94	1653.01	0.582932	0.00758086	0.135039	Pkd1	polycystin 1, transient receptor poteintial channel interacting [Source:MGI Symbol;Acc:MGI:97603]
ENSMUSG00000042350	879.694	1048.6	1070.25	958.932	919.284	799.516	706.534	676.947	892.514	732.344	975.353	761.571	0.35775	0.00760953	0.135393	Arel1	apoptosis resistant E3 ubiquitin protein ligase 1 [Source:MGI Symbol;Acc:MGI:1915747]
ENSMUSG00000085563	10.405	4.10895	7.58443	3.08338	4.18491	0	0	1.16715	3.2028	0	5.87333	0.87399	2.79467	0.00761388	0.135393	2210411M09Rik	RIKEN cDNA 2210411M09 gene [Source:MGI Symbol;Acc:MGI:1917426]
ENSMUSG00000116478	0.945908	2.46537	2.52814	3.85423	4.18491	5.7936	5.44011	12.8386	8.5408	13.101	2.79571	9.14282	-1.70775	0.0076394	0.135451	Gm18890	predicted gene, 18890 [Source:MGI Symbol;Acc:MGI:5011075]
ENSMUSG00000038179	17.0263	15.614	42.1357	23.8962	36.2692	37.079	79.5616	122.551	27.7576	37.9928	26.9883	60.9883	-1.18622	0.00764261	0.135451	Slamf7	SLAM family member 7 [Source:MGI Symbol;Acc:MGI:1922595]
ENSMUSG00000046699	0.945908	0	0	0.770846	0	3.47616	2.72006	19.8415	0	1.3101	0.343351	5.46957	-3.83261	0.00764643	0.135451	Slitrk4	SLIT and NTRK-like family, member 4 [Source:MGI Symbol;Acc:MGI:2442509]
ENSMUSG00000090394	468.224	588.402	823.332	453.257	439.415	250.283	241.405	256.773	580.775	310.493	554.526	327.946	0.758863	0.00765107	0.135451	4930523C07Rik	RIKEN cDNA 4930523C07 gene [Source:MGI Symbol;Acc:MGI:1914897]
ENSMUSG00000064137	0.945908	0.82179	3.37086	1.54169	1.39497	3.47616	9.52019	9.33719	3.2028	9.17068	1.61504	6.9414	-2.09453	0.00765616	0.135451	Rhox8	reproductive homeobox 8 [Source:MGI Symbol;Acc:MGI:3579898]
ENSMUSG00000032356	166.48	178.328	194.667	178.065	90.673	121.666	78.2016	73.5304	133.45	98.2572	161.643	101.021	0.686431	0.0076566	0.135451	Rasgrf1	RAS protein-specific guanine nucleotide-releasing factor 1 [Source:MGI Symbol;Acc:MGI:99694]
ENSMUSG00000024650	16.0804	6.57432	0	27.7505	23.7145	71.8406	124.443	199.583	17.0816	26.2019	14.8239	87.8298	-2.57227	0.00767092	0.135537	Slc22a6	solute carrier family 22 (organic anion transporter), member 6 [Source:MGI Symbol;Acc:MGI:892001]
ENSMUSG00000030092	1.89182	8.2179	8.42715	3.85423	6.97484	1.15872	1.36003	0	2.1352	0	5.87319	0.93079	2.56328	0.00767466	0.135537	Cntn6	contactin 6 [Source:MGI Symbol;Acc:MGI:1858223]
ENSMUSG00000041112	317.825	422.4	357.311	434.757	404.541	538.805	503.21	531.053	439.851	517.488	387.367	506.081	-0.38507	0.00770918	0.13596	Elmo1	engulfment and cell motility 1 [Source:MGI Symbol;Acc:MGI:2153044]
ENSMUSG00000040250	459.711	478.282	386.806	487.946	521.718	710.295	524.971	674.612	586.113	576.443	466.893	614.487	-0.396438	0.00771631	0.13596	Ints13	integrator complex subunit 13 [Source:MGI Symbol;Acc:MGI:1918427]
ENSMUSG00000055024	2671.24	2610.83	2132.91	2449.75	1819.04	2079.9	1550.43	1653.85	1655.85	1814.48	2336.75	1750.9	0.417244	0.00771886	0.13596	Ep300	E1A binding protein p300 [Source:MGI Symbol;Acc:MGI:1276116]
ENSMUSG00000006205	4776.83	8638.66	8087.53	6936.07	7756.03	4943.1	6071.84	2124.21	4474.31	4678.36	7239.02	4458.36	0.699145	0.00773426	0.13596	Htra1	HtrA serine peptidase 1 [Source:MGI Symbol;Acc:MGI:1929076]
ENSMUSG00000027398	21.7559	13.9704	10.1126	5.39592	25.1094	77.6342	11.5602	28.0116	60.8532	23.5817	15.2688	40.3282	-1.41906	0.00773528	0.13596	Il1b	interleukin 1 beta [Source:MGI Symbol;Acc:MGI:96543]
ENSMUSG00000042745	1470.89	617.986	930.357	439.382	269.229	272.299	298.526	242.767	470.812	533.209	745.568	363.523	1.03731	0.00774398	0.13596	Id1	inhibitor of DNA binding 1 [Source:MGI Symbol;Acc:MGI:96396]
ENSMUSG00000024050	1290.22	889.177	964.066	726.137	467.315	454.218	595.692	597.58	421.702	643.257	867.382	542.49	0.677907	0.00774479	0.13596	Wiz	widely-interspaced zinc finger motifs [Source:MGI Symbol;Acc:MGI:1332638]
ENSMUSG00000025019	744.429	962.316	675.857	1007.5	726.779	826.167	454.249	451.687	541.273	505.697	823.375	555.815	0.568265	0.00776825	0.136041	Lcor	ligand dependent nuclear receptor corepressor [Source:MGI Symbol;Acc:MGI:2443930]
ENSMUSG00000021134	4752.24	5142.76	5032.69	5474.55	5558.95	6775.03	5748.16	6043.5	6422.68	6718.18	5192.24	6341.51	-0.288404	0.0077691	0.136041	Srsf5	serine/arginine-rich splicing factor 5 [Source:MGI Symbol;Acc:MGI:98287]
ENSMUSG00000016528	4365.36	4006.23	3836.04	3251.43	3424.65	2725.31	3336.15	2656.43	3039.46	2964.75	3776.74	2944.42	0.358953	0.00777699	0.136041	Mapkapk2	MAP kinase-activated protein kinase 2 [Source:MGI Symbol;Acc:MGI:109298]
ENSMUSG00000035000	141.886	147.1	233.432	213.524	154.842	341.822	325.047	583.575	233.804	140.18	178.157	324.886	-0.865859	0.00778494	0.136041	Dpp4	dipeptidylpeptidase 4 [Source:MGI Symbol;Acc:MGI:94919]
ENSMUSG00000039330	0.945908	1.64358	2.52814	5.39592	0	3.47616	10.8802	22.1758	1.0676	17.0313	2.10271	10.9262	-2.29183	0.00778561	0.136041	Tsga10ip	testis specific 10 interacting protein [Source:MGI Symbol;Acc:MGI:1925556]
ENSMUSG00000063354	3757.15	2399.63	1460.42	2235.45	1442.4	1159.88	1707.51	1293.2	1252.3	1538.05	2259.01	1390.19	0.7004	0.00779213	0.136041	Slc39a4	solute carrier family 39 (zinc transporter), member 4 [Source:MGI Symbol;Acc:MGI:1919277]
ENSMUSG00000067215	24.5936	38.6241	20.2252	60.8968	47.4289	100.809	90.4418	294.122	14.9464	44.5433	38.3537	108.972	-1.50683	0.00779567	0.136041	Usp51	ubiquitin specific protease 51 [Source:MGI Symbol;Acc:MGI:3588217]
ENSMUSG00000050447	9.45908	22.1883	10.1126	16.9586	11.1597	42.8726	23.1205	24.5101	39.5012	17.0313	13.9757	29.4071	-1.05601	0.00780592	0.136095	Lypd6	LY6/PLAUR domain containing 6 [Source:MGI Symbol;Acc:MGI:2443848]
ENSMUSG00000021403	2920.96	3948.7	4169.75	3069.51	5766.8	7208.39	5360.55	7107.94	5666.82	4521.14	3975.15	5972.97	-0.58772	0.0078212	0.136095	Serpinb9b	serine (or cysteine) peptidase inhibitor, clade B, member 9b [Source:MGI Symbol;Acc:MGI:894668]
ENSMUSG00000041798	14.1886	18.9012	32.0232	16.9586	12.5547	6.95232	9.52019	14.0058	5.338	3.93029	18.9253	7.94932	1.24796	0.00782663	0.136095	Gck	glucokinase [Source:MGI Symbol;Acc:MGI:1270854]
ENSMUSG00000085998	138.103	140.526	104.497	124.877	174.371	172.649	204.004	179.741	186.83	195.204	136.475	187.686	-0.469709	0.00783114	0.136095	AW822252	expressed sequence AW822252 [Source:MGI Symbol;Acc:MGI:2148030]
ENSMUSG00000050379	244.99	296.666	385.963	484.862	456.155	687.121	646.693	751.644	365.119	513.558	373.727	592.827	-0.666486	0.0078318	0.136095	2023-09-06	septin 6 [Source:MGI Symbol;Acc:MGI:1888939]
ENSMUSG00000044795	366.066	425.687	449.167	450.174	389.196	287.362	367.207	320.966	285.049	336.695	416.058	319.456	0.380674	0.00785694	0.136417	Cyb5d1	cytochrome b5 domain containing 1 [Source:MGI Symbol;Acc:MGI:2685586]
ENSMUSG00000023079	472.008	302.419	481.19	242.816	142.287	200.458	172.044	208.92	138.788	217.476	328.144	187.537	0.810298	0.00790084	0.137063	Gtf2ird1	general transcription factor II I repeat domain-containing 1 [Source:MGI Symbol;Acc:MGI:1861942]
ENSMUSG00000037536	801.184	680.442	551.978	509.529	528.693	339.505	404.608	320.966	607.465	378.618	614.365	410.232	0.582333	0.00791785	0.137107	Fbxo34	F-box protein 34 [Source:MGI Symbol;Acc:MGI:1926188]
ENSMUSG00000031444	111.617	101.08	37.9222	146.461	143.682	245.649	303.286	382.825	96.084	116.599	108.152	228.888	-1.08475	0.00791991	0.137107	F10	coagulation factor X [Source:MGI Symbol;Acc:MGI:103107]
ENSMUSG00000026883	3973.76	2725.06	2119.43	2595.44	1443.79	1529.51	1688.47	1820.75	1133.79	1874.75	2571.49	1609.46	0.676372	0.00792332	0.137107	Dab2ip	disabled 2 interacting protein [Source:MGI Symbol;Acc:MGI:1916851]
ENSMUSG00000030094	807.805	761.799	946.369	786.263	662.61	567.773	563.731	552.062	664.047	686.491	792.969	606.821	0.388047	0.00794942	0.137443	Xpc	xeroderma pigmentosum, complementation group C [Source:MGI Symbol;Acc:MGI:103557]
ENSMUSG00000035273	100.266	243.25	244.387	281.359	563.567	413.663	669.134	673.445	396.08	589.543	286.566	548.373	-0.939644	0.00797563	0.137593	Hpse	heparanase [Source:MGI Symbol;Acc:MGI:1343124]
ENSMUSG00000021285	1525.75	1535.1	1568.29	1382.13	1213.62	1085.72	1144.46	1036.43	1028.1	1329.75	1444.98	1124.89	0.362274	0.00798002	0.137593	Ppp1r13b	protein phosphatase 1, regulatory subunit 13B [Source:MGI Symbol;Acc:MGI:1336199]
ENSMUSG00000064179	21.7559	15.614	26.9669	26.9796	15.3447	57.936	27.2006	91.0376	30.9604	23.5817	21.3322	46.1433	-1.09791	0.00798281	0.137593	Tnnt1	troponin T1, skeletal, slow [Source:MGI Symbol;Acc:MGI:1333868]
ENSMUSG00000097330	41.6199	46.842	50.5629	41.6257	20.9245	23.1744	26.5205	24.5101	16.014	24.8918	40.315	23.0222	0.820941	0.00799342	0.137593	Gm26672	predicted gene, 26672 [Source:MGI Symbol;Acc:MGI:5477166]
ENSMUSG00000028413	6429.34	6222.6	6413.06	5909.31	5494.78	4981.33	4288.17	3800.24	5649.74	4804.12	6093.82	4704.72	0.373396	0.00799464	0.137593	B4galt1	UDP-Gal:betaGlcNAc beta 1,4- galactosyltransferase, polypeptide 1 [Source:MGI Symbol;Acc:MGI:95705]
ENSMUSG00000043051	25.5395	21.3665	20.2252	17.7295	9.76478	11.5872	7.48015	5.83575	12.8112	5.24039	18.9251	8.59094	1.15244	0.00799817	0.137593	Disc1	disrupted in schizophrenia 1 [Source:MGI Symbol;Acc:MGI:2447658]
ENSMUSG00000039501	1346.97	1323.9	1377.84	1197.89	916.494	957.102	966.3	870.693	948.029	973.402	1232.62	943.105	0.387336	0.00800713	0.137632	Znfx1	zinc finger, NFX1-type containing 1 [Source:MGI Symbol;Acc:MGI:2138982]
ENSMUSG00000114375	23.6477	26.2973	29.495	50.105	32.0843	9.26976	15.6403	23.343	18.1492	18.3414	32.3259	16.9487	0.941132	0.00802446	0.137815	Gm31544	predicted gene, 31544 [Source:MGI Symbol;Acc:MGI:5590703]
ENSMUSG00000035967	488.088	609.768	353.097	538.821	544.038	739.263	719.455	674.612	870.094	565.962	506.763	713.877	-0.495268	0.00804468	0.138047	Ints6l	integrator complex subunit 6 like [Source:MGI Symbol;Acc:MGI:2442593]
ENSMUSG00000053332	340.527	465.955	535.124	620.531	881.62	913.071	690.894	1046.93	991.801	807.02	568.751	889.944	-0.647348	0.00805453	0.138101	Gas5	growth arrest specific 5 [Source:MGI Symbol;Acc:MGI:95659]
ENSMUSG00000065434	13.2427	10.6833	10.1126	12.3335	19.5296	28.968	18.3604	36.1816	18.1492	26.2019	13.1803	25.5722	-0.97292	0.00808636	0.138531	Mir7-1	microRNA 7-1 [Source:MGI Symbol;Acc:MGI:3619436]
ENSMUSG00000031488	3112.98	2734.1	2087.4	2364.18	1777.19	1475.05	1243.07	906.875	2292.14	1701.82	2415.17	1523.79	0.664789	0.00812315	0.138938	Rab11fip1	RAB11 family interacting protein 1 (class I) [Source:MGI Symbol;Acc:MGI:1923017]
ENSMUSG00000039315	0	0	0.842715	0.770846	4.18491	3.47616	8.84018	28.0116	0	3.93029	1.15969	8.85164	-3.10284	0.0081236	0.138938	Clnk	cytokine-dependent hematopoietic cell linker [Source:MGI Symbol;Acc:MGI:1351468]
ENSMUSG00000054435	63.3758	110.12	89.3278	133.356	104.623	142.522	131.923	210.087	129.18	166.382	100.16	156.019	-0.634841	0.00814164	0.139024	Gimap4	GTPase, IMAP family member 4 [Source:MGI Symbol;Acc:MGI:1349656]
ENSMUSG00000049339	2823.53	2022.43	2006.5	1640.36	1636.3	1209.7	1512.35	1252.35	1654.78	1532.81	2025.82	1432.4	0.500099	0.00814449	0.139024	Retreg2	reticulophagy regulator family member 2 [Source:MGI Symbol;Acc:MGI:2388278]
ENSMUSG00000022707	199.587	286.805	327.816	363.068	465.92	610.645	545.371	695.621	419.567	352.416	328.639	524.724	-0.677412	0.00815301	0.139024	Gbe1	glucan (1,4-alpha-), branching enzyme 1 [Source:MGI Symbol;Acc:MGI:1921435]
ENSMUSG00000033863	1768.85	1734.8	1953.41	1934.05	1637.69	1370.77	1489.23	1275.69	1212.79	1684.78	1805.76	1406.65	0.360871	0.00815716	0.139024	Klf9	Kruppel-like factor 9 [Source:MGI Symbol;Acc:MGI:1333856]
ENSMUSG00000039046	1683.72	1806.29	1754.53	1862.36	1590.26	1492.43	1226.75	1167.15	1560.83	1396.56	1739.43	1368.74	0.346619	0.00816237	0.139024	Usp6nl	USP6 N-terminal like [Source:MGI Symbol;Acc:MGI:2138893]
ENSMUSG00000044864	2222.88	2262.39	1889.37	2160.68	1745.11	1532.99	1445.71	1470.61	1762.61	1793.52	2056.09	1601.09	0.361791	0.00817985	0.139206	Ankrd50	ankyrin repeat domain 50 [Source:MGI Symbol;Acc:MGI:2139777]
ENSMUSG00000070661	242.152	62.4561	122.194	37.7715	54.4038	49.8249	66.6414	16.3401	51.2448	23.5817	103.795	41.5266	1.31354	0.00818813	0.139232	Rnf186	ring finger protein 186 [Source:MGI Symbol;Acc:MGI:1914075]
ENSMUSG00000027133	277.151	314.746	363.21	383.881	576.122	552.709	490.97	591.745	609.6	539.76	383.022	556.957	-0.543364	0.0082127	0.139502	Nop10	NOP10 ribonucleoprotein [Source:MGI Symbol;Acc:MGI:1913431]
ENSMUSG00000030895	162.696	119.16	137.362	155.711	178.556	311.696	361.087	259.107	175.086	131.01	150.697	247.597	-0.722151	0.00823165	0.139502	Hpx	hemopexin [Source:MGI Symbol;Acc:MGI:105112]
ENSMUSG00000025758	93.6449	136.417	139.048	139.523	135.312	258.394	165.243	344.309	129.18	169.002	128.789	213.226	-0.725349	0.00825844	0.139502	Plk4	polo like kinase 4 [Source:MGI Symbol;Acc:MGI:101783]
ENSMUSG00000026639	2430.98	1106.95	1294.41	1602.59	987.638	811.104	1370.23	641.932	889.311	728.414	1484.51	888.198	0.740288	0.00826174	0.139502	Lamb3	laminin, beta 3 [Source:MGI Symbol;Acc:MGI:99915]
ENSMUSG00000025823	4162.94	5593.1	5312.47	5816.03	7404.49	8726.32	9004.74	6553.54	6339.41	10014.4	5657.81	8127.68	-0.522752	0.00826202	0.139502	Pdia4	protein disulfide isomerase associated 4 [Source:MGI Symbol;Acc:MGI:104864]
ENSMUSG00000066571	4277.39	3280.59	2687.42	3436.43	2248.69	2374.22	2074.72	1652.68	2265.45	2621.5	3186.1	2197.71	0.536168	0.0082624	0.139502	4931406P16Rik	RIKEN cDNA 4931406P16 gene [Source:MGI Symbol;Acc:MGI:1924311]
ENSMUSG00000017774	14294.6	9814.64	9274.08	9413.57	8273.56	7286.03	7386.99	6157.88	8357.18	7743.98	10214.1	7386.41	0.46765	0.00826456	0.139502	Myo1c	myosin IC [Source:MGI Symbol;Acc:MGI:106612]
ENSMUSG00000039233	258.233	414.182	426.414	352.277	518.928	551.55	521.571	560.232	704.616	507.007	394.007	568.995	-0.532312	0.00827712	0.139502	Tbce	tubulin-specific chaperone E [Source:MGI Symbol;Acc:MGI:1917680]
ENSMUSG00000071192	13.2427	9.86148	10.9553	10.021	11.1597	23.1744	27.2006	30.3459	11.7436	18.3414	11.048	22.1612	-1.01699	0.00827851	0.139502	Wfikkn1	WAP, FS, Ig, KU, and NTR-containing protein 1 [Source:MGI Symbol;Acc:MGI:2670967]
ENSMUSG00000033987	74.7267	51.7728	48.8775	32.3755	25.1094	10.4285	32.6407	21.0087	32.028	17.0313	46.5724	22.6274	1.02807	0.00827854	0.139502	Dnah17	dynein, axonemal, heavy chain 17 [Source:MGI Symbol;Acc:MGI:1917176]
ENSMUSG00000044201	18.9182	10.6833	10.1126	10.7918	12.5547	33.6029	19.7204	78.199	13.8788	14.4111	12.6121	31.9624	-1.34067	0.00828211	0.139502	Cdc25c	cell division cycle 25C [Source:MGI Symbol;Acc:MGI:88350]
ENSMUSG00000091509	222.288	123.269	161.801	179.607	136.707	201.617	204.684	249.77	245.548	340.625	164.734	248.449	-0.588382	0.0082853	0.139502	Gm17066	predicted gene 17066 [Source:MGI Symbol;Acc:MGI:4937893]
ENSMUSG00000083854	11.3509	5.75253	16.8543	18.5003	23.7145	28.968	21.0804	49.0203	44.8392	19.6514	15.2345	32.7119	-1.11938	0.00831087	0.139813	Dnajc19-ps	DnaJ heat shock protein family (Hsp40) member C19, pseudogene [Source:MGI Symbol;Acc:MGI:3709029]
ENSMUSG00000045273	23.6477	19.723	22.7533	17.7295	18.1346	37.079	48.281	105.043	20.2844	19.6514	20.3976	46.0679	-1.17495	0.00831738	0.139813	Cenph	centromere protein H [Source:MGI Symbol;Acc:MGI:1349448]
ENSMUSG00000114303	0	7.39611	10.1126	0	12.5547	15.0634	80.9217	131.888	3.2028	53.714	6.01268	56.9579	-3.25817	0.00834613	0.140182	Gm4022	predicted gene 4022 [Source:MGI Symbol;Acc:MGI:3782196]
ENSMUSG00000053552	281.881	139.704	180.341	100.21	54.4038	49.8249	68.0014	70.029	103.557	91.7068	151.308	76.6239	0.985465	0.00836934	0.140252	Ebf4	early B cell factor 4 [Source:MGI Symbol;Acc:MGI:2385972]
ENSMUSG00000093726	0	4.10895	0	0.770846	0	2.31744	6.80014	16.3401	4.2704	5.24039	0.975959	6.99369	-2.7402	0.00837365	0.140252	Gm20667	predicted gene 20667 [Source:MGI Symbol;Acc:MGI:5313114]
ENSMUSG00000064105	1329.95	1162.83	571.361	1068.39	463.13	514.471	490.97	291.787	623.479	677.32	919.132	519.605	0.823749	0.00838057	0.140252	Cnnm2	cyclin M2 [Source:MGI Symbol;Acc:MGI:2151054]
ENSMUSG00000051439	430.388	267.904	574.731	290.609	239.935	145.999	225.765	284.784	181.492	247.608	360.713	217.13	0.733813	0.00838369	0.140252	Cd14	CD14 antigen [Source:MGI Symbol;Acc:MGI:88318]
ENSMUSG00000041550	183.506	152.031	283.995	105.606	92.0679	50.9837	61.2012	93.3719	135.585	13.101	163.441	70.8486	1.20524	0.00838432	0.140252	Serpina5	serine (or cysteine) peptidase inhibitor, clade A, member 5 [Source:MGI Symbol;Acc:MGI:107817]
ENSMUSG00000020647	422.821	343.508	358.154	387.736	245.514	213.204	259.085	246.268	309.604	210.926	351.547	247.818	0.505521	0.0083969	0.140348	Ncoa1	nuclear receptor coactivator 1 [Source:MGI Symbol;Acc:MGI:1276523]
ENSMUSG00000049477	9.45908	15.614	10.9553	15.4169	25.1094	31.2854	21.7604	28.0116	44.8392	22.2716	15.3109	29.6337	-0.978617	0.00840545	0.140377	Gm8508	predicted gene 8508 [Source:MGI Symbol;Acc:MGI:3643536]
ENSMUSG00000092609	101.212	13.9704	33.7086	26.2088	16.7396	6.95232	12.9203	17.5072	20.2844	14.4111	38.3679	14.4151	1.41551	0.00846306	0.141167	Gm20481	predicted gene 20481 [Source:MGI Symbol;Acc:MGI:5141946]
ENSMUSG00000018651	152.291	202.982	187.083	198.107	198.086	237.537	245.485	290.62	250.886	221.406	187.71	249.187	-0.409201	0.00846644	0.141167	Tada2a	transcriptional adaptor 2A [Source:MGI Symbol;Acc:MGI:2144471]
ENSMUSG00000047534	21.7559	31.228	39.6076	13.1044	8.36981	57.936	44.2009	178.574	19.2168	24.8918	22.8131	64.9639	-1.49817	0.00849735	0.141568	Mis18bp1	MIS18 binding protein 1 [Source:MGI Symbol;Acc:MGI:2145099]
ENSMUSG00000040390	918.476	598.263	584.844	466.362	373.852	320.965	439.969	301.124	259.427	491.286	588.359	362.554	0.699003	0.0085086	0.14164	Map3k10	mitogen-activated protein kinase kinase kinase 10 [Source:MGI Symbol;Acc:MGI:1346879]
ENSMUSG00000074213	25.5395	13.1486	18.5397	10.7918	16.7396	2.31744	8.16017	7.0029	2.1352	13.101	16.9519	6.54333	1.3751	0.0085653	0.142381	Gm10642	predicted gene 10642 [Source:MGI Symbol;Acc:MGI:3704338]
ENSMUSG00000031343	0	4.10895	5.899	5.39592	4.18491	13.9046	9.52019	29.1787	10.676	3.93029	3.91776	13.442	-1.76285	0.00857504	0.142381	Gabra3	gamma-aminobutyric acid (GABA) A receptor, subunit alpha 3 [Source:MGI Symbol;Acc:MGI:95615]
ENSMUSG00000028378	100.266	132.308	143.261	208.128	291.548	258.394	310.766	440.015	267.968	220.096	175.103	299.448	-0.779301	0.00857993	0.142381	Ptgr1	prostaglandin reductase 1 [Source:MGI Symbol;Acc:MGI:1914353]
ENSMUSG00000070327	2650.43	2337.99	2603.15	1881.64	1425.66	1155.24	1166.9	1113.46	2137.34	1468.62	2179.77	1408.31	0.630635	0.00858072	0.142381	Rnf213	ring finger protein 213 [Source:MGI Symbol;Acc:MGI:1289196]
ENSMUSG00000083396	190.127	237.497	235.117	253.608	241.33	339.505	291.726	325.635	293.59	267.26	231.536	303.543	-0.39026	0.00860677	0.142698	Gm15542	predicted gene 15542 [Source:MGI Symbol;Acc:MGI:3782990]
ENSMUSG00000026701	957.259	1111.06	1548.91	1224.1	1362.88	1572.38	2233.85	2850.18	1322.76	1536.74	1240.84	1903.18	-0.617394	0.0086402	0.14306	Prdx6	peroxiredoxin 6 [Source:MGI Symbol;Acc:MGI:894320]
ENSMUSG00000059279	0	1.64358	0.842715	10.7918	9.76478	62.5708	27.2006	5.83575	1.0676	24.8918	4.60858	24.3133	-2.4214	0.00865306	0.14306	Olfr224	olfactory receptor 224 [Source:MGI Symbol;Acc:MGI:3030058]
ENSMUSG00000027864	1732.9	1718.36	3159.34	1651.15	1163.4	865.563	1283.19	1140.3	1244.82	1404.42	1885.03	1187.66	0.66683	0.00865606	0.14306	Ptgfrn	prostaglandin F2 receptor negative regulator [Source:MGI Symbol;Acc:MGI:1277114]
ENSMUSG00000055322	10353.9	8135.72	8165.06	8631.16	5091.64	5393.84	5600.59	5314.03	5528.03	6733.9	8075.5	5714.08	0.499223	0.00865639	0.14306	Tns1	tensin 1 [Source:MGI Symbol;Acc:MGI:104552]
ENSMUSG00000048373	8.51317	27.1191	3.37086	6.93761	34.8742	69.5232	34.0007	51.3546	12.8112	58.9543	16.163	45.3288	-1.50971	0.00870624	0.143768	Fgfbp1	fibroblast growth factor binding protein 1 [Source:MGI Symbol;Acc:MGI:1096350]
ENSMUSG00000034456	104.996	84.6444	111.238	87.8764	48.8239	174.967	152.323	267.277	86.4756	106.118	87.5158	157.432	-0.84127	0.00871562	0.143808	Uroc1	urocanase domain containing 1 [Source:MGI Symbol;Acc:MGI:2385332]
ENSMUSG00000043843	81.3481	63.2778	17.697	46.2508	30.6893	28.968	18.3604	2.3343	28.8252	15.7212	47.8526	18.8418	1.34419	0.00873117	0.143949	Tmem145	transmembrane protein 145 [Source:MGI Symbol;Acc:MGI:3607779]
ENSMUSG00000038256	830.507	703.452	941.312	770.075	313.868	437.996	429.089	421.341	381.133	554.171	711.843	444.746	0.680591	0.00879003	0.144803	Bcl9	B cell CLL/lymphoma 9 [Source:MGI Symbol;Acc:MGI:1924828]
ENSMUSG00000032492	2642.87	2422.64	1795.82	1686.61	1251.29	1213.18	1466.79	958.229	1015.29	1684.78	1959.85	1267.65	0.628883	0.00880522	0.144938	Pth1r	parathyroid hormone 1 receptor [Source:MGI Symbol;Acc:MGI:97801]
ENSMUSG00000116010	386.876	125.734	241.859	78.6263	121.362	89.2214	89.0818	95.7062	71.5292	133.63	190.892	95.8337	0.996502	0.00883982	0.145391	Gm36026	predicted gene, 36026 [Source:MGI Symbol;Acc:MGI:5595185]
ENSMUSG00000032397	87.0235	149.566	137.362	176.524	239.935	297.791	250.925	380.491	192.168	196.514	158.082	263.578	-0.741651	0.00884713	0.145395	Tipin	timeless interacting protein [Source:MGI Symbol;Acc:MGI:1921571]
ENSMUSG00000028599	1648.72	2149.8	3147.54	1598.73	1675.36	1231.72	1397.43	1095.95	1561.9	1566.88	2044.03	1370.78	0.576671	0.00885421	0.145395	Tnfrsf1b	tumor necrosis factor receptor superfamily, member 1b [Source:MGI Symbol;Acc:MGI:1314883]
ENSMUSG00000075028	245.936	196.408	166.858	178.065	114.387	98.4912	84.3217	152.897	105.692	137.56	180.331	115.792	0.648381	0.00887237	0.145476	Prdm11	PR domain containing 11 [Source:MGI Symbol;Acc:MGI:2685553]
ENSMUSG00000056054	240.261	451.163	512.371	346.881	1238.73	1041.69	879.258	1587.32	1182.9	780.818	557.881	1094.4	-0.974033	0.00887902	0.145476	S100a8	S100 calcium binding protein A8 (calgranulin A) [Source:MGI Symbol;Acc:MGI:88244]
ENSMUSG00000039748	19.8641	11.5051	26.1242	25.4379	12.5547	54.4598	25.1605	144.727	13.8788	24.8918	19.0972	52.6235	-1.45082	0.00888031	0.145476	Exo1	exonuclease 1 [Source:MGI Symbol;Acc:MGI:1349427]
ENSMUSG00000066191	100.266	55.0599	87.6423	59.3551	65.5635	48.6662	48.281	56.0232	40.5688	37.9928	73.5774	46.3064	0.665376	0.0088935	0.145576	Anks6	ankyrin repeat and sterile alpha motif domain containing 6 [Source:MGI Symbol;Acc:MGI:1922941]
ENSMUSG00000025701	24.5936	31.228	49.7202	40.8548	37.6642	44.0313	92.4819	163.401	28.8252	62.8846	36.8122	78.3248	-1.08922	0.00891064	0.145711	Alox5	arachidonate 5-lipoxygenase [Source:MGI Symbol;Acc:MGI:87999]
ENSMUSG00000033629	734.97	810.285	630.351	827.118	827.216	1076.45	1036.34	922.048	911.731	928.859	765.988	975.086	-0.349214	0.00892273	0.145711	Hacd3	3-hydroxyacyl-CoA dehydratase 3 [Source:MGI Symbol;Acc:MGI:1889341]
ENSMUSG00000020472	902.396	770.017	931.2	770.075	666.795	609.486	573.932	646.601	517.786	715.313	808.097	612.624	0.401683	0.00892294	0.145711	Zkscan17	zinc finger with KRAB and SCAN domains 17 [Source:MGI Symbol;Acc:MGI:2679270]
ENSMUSG00000022322	12.2968	17.2576	36.2367	20.042	23.7145	40.5552	44.8809	199.583	21.352	14.4111	21.9095	64.1563	-1.54912	0.00893836	0.145728	Shcbp1	Shc SH2-domain binding protein 1 [Source:MGI Symbol;Acc:MGI:1338802]
ENSMUSG00000102923	2.83772	4.93074	2.52814	7.70846	5.57987	19.6982	11.5602	10.5043	10.676	9.17068	4.71699	12.3219	-1.38284	0.0089427	0.145728	Gm31728	predicted gene, 31728 [Source:MGI Symbol;Acc:MGI:5590887]
ENSMUSG00000058290	47.2954	51.7728	51.4056	38.5423	26.5044	62.5708	99.962	210.087	27.7576	72.0553	43.1041	94.4865	-1.12654	0.00895748	0.145728	Espl1	extra spindle pole bodies 1, separase [Source:MGI Symbol;Acc:MGI:2146156]
ENSMUSG00000101316	31.215	52.5946	30.3377	40.084	73.9333	96.1737	63.9213	92.2048	69.394	61.5745	45.6329	76.6537	-0.76359	0.00896249	0.145728	Gm12663	predicted gene 12663 [Source:MGI Symbol;Acc:MGI:3652168]
ENSMUSG00000047496	47.2954	49.3074	37.9222	23.8962	26.5044	17.3808	14.2803	22.1758	29.8928	15.7212	36.9851	19.8902	0.907737	0.00896514	0.145728	Rnf152	ring finger protein 152 [Source:MGI Symbol;Acc:MGI:2443787]
ENSMUSG00000032305	421.875	436.371	404.503	440.924	559.382	624.55	586.852	711.961	492.164	585.613	452.611	600.228	-0.409473	0.00896911	0.145728	Fam219b	family with sequence similarity 219, member B [Source:MGI Symbol;Acc:MGI:1925573]
ENSMUSG00000069011	30.269	27.9409	30.3377	40.8548	59.9837	38.2377	41.4808	57.1903	69.394	246.298	37.8772	90.5202	-1.25841	0.00897353	0.145728	Gm10254	predicted gene 10254 [Source:MGI Symbol;Acc:MGI:3708673]
ENSMUSG00000089678	3.78363	4.93074	1.68543	6.93761	4.18491	11.5872	23.1205	35.0145	4.2704	2.62019	4.30446	15.3225	-1.83466	0.00900079	0.146055	Agxt2	alanine-glyoxylate aminotransferase 2 [Source:MGI Symbol;Acc:MGI:2146052]
ENSMUSG00000019699	652.676	1139.82	1230.36	965.099	1334.99	738.104	569.172	436.514	998.206	614.435	1064.59	671.286	0.665002	0.00901692	0.146202	Akt3	thymoma viral proto-oncogene 3 [Source:MGI Symbol;Acc:MGI:1345147]
ENSMUSG00000021294	1077.39	912.187	1116.6	565.801	290.153	329.076	416.849	584.742	273.306	541.07	792.425	429.008	0.886476	0.00903436	0.146369	Kif26a	kinesin family member 26A [Source:MGI Symbol;Acc:MGI:2447072]
ENSMUSG00000079480	167.426	161.071	241.016	186.545	306.893	264.188	295.806	372.321	450.527	256.779	212.59	327.924	-0.629986	0.00907142	0.146854	Pin4	protein (peptidyl-prolyl cis/trans isomerase) NIMA-interacting, 4 (parvulin) [Source:MGI Symbol;Acc:MGI:1916963]
ENSMUSG00000026611	6.62135	2.46537	3.37086	7.70846	8.36981	23.1744	11.5602	12.8386	13.8788	9.17068	5.70717	14.1245	-1.33585	0.00908039	0.146878	Spata17	spermatogenesis associated 17 [Source:MGI Symbol;Acc:MGI:1921967]
ENSMUSG00000111362	5.67545	12.3269	23.596	1.54169	8.36981	2.31744	3.40007	1.16715	4.2704	0	10.302	2.23101	2.15003	0.00909119	0.146878	Gm47389	predicted gene, 47389 [Source:MGI Symbol;Acc:MGI:6096310]
ENSMUSG00000026020	960.096	998.475	1101.43	1168.6	1339.17	1545.73	1227.43	1617.67	1431.65	1420.14	1113.55	1448.52	-0.379806	0.00909431	0.146878	Nop58	NOP58 ribonucleoprotein [Source:MGI Symbol;Acc:MGI:1933184]
ENSMUSG00000031762	5512.75	3859.13	5243.37	5007.42	5588.24	4741.48	9752.76	15546.4	4403.85	9706.51	5042.18	8830.2	-0.808432	0.00911155	0.147041	Mt2	metallothionein 2 [Source:MGI Symbol;Acc:MGI:97172]
ENSMUSG00000087365	1484.13	1473.47	959.009	1363.63	1732.55	2140.15	1542.27	1838.26	2175.77	2093.53	1402.56	1958	-0.481636	0.00914494	0.147465	C430049B03Rik	RIKEN cDNA C430049B03 gene [Source:MGI Symbol;Acc:MGI:1924903]
ENSMUSG00000084880	46.3495	39.4459	42.9784	17.7295	23.7145	20.8569	19.7204	15.1729	13.8788	19.6514	34.0436	17.8561	0.933943	0.00918204	0.147947	Tomm6os	translocase of outer mitochondrial membrane 6, opposite strand [Source:MGI Symbol;Acc:MGI:3705171]
ENSMUSG00000052632	1281.71	785.631	719.678	618.989	411.516	442.631	378.768	296.456	638.425	491.286	763.504	449.513	0.765196	0.00920022	0.148124	Asap2	ArfGAP with SH3 domain, ankyrin repeat and PH domain 2 [Source:MGI Symbol;Acc:MGI:2685438]
ENSMUSG00000073420	0.945908	0	0	0.770846	1.39497	1.15872	5.44011	8.17004	1.0676	7.86058	0.622344	4.73941	-3.06882	0.00920267	1	Btnl5-ps	butyrophilin-like 5, pseudogene [Source:MGI Symbol;Acc:MGI:1932037]
ENSMUSG00000040148	9.45908	9.86148	8.42715	3.08338	5.57987	0	0.680014	0	5.338	1.3101	7.28219	1.46562	2.32519	0.009214	0.148176	Hmx3	H6 homeobox 3 [Source:MGI Symbol;Acc:MGI:107160]
ENSMUSG00000019814	504.169	758.512	509	746.179	963.923	1404.37	965.62	1105.29	892.514	859.423	696.357	1045.44	-0.587294	0.00921785	0.148176	Ltv1	LTV1 ribosome biogenesis factor [Source:MGI Symbol;Acc:MGI:2447810]
ENSMUSG00000039474	3322.97	2271.43	4278.46	3883.52	1842.75	1643.06	2132.52	1510.29	1959.05	2625.43	3119.83	1974.07	0.660587	0.00924821	0.148459	Wfs1	wolframin ER transmembrane glycoprotein [Source:MGI Symbol;Acc:MGI:1328355]
ENSMUSG00000025407	29.3231	10.6833	4.21357	7.70846	4.18491	17.3808	43.5209	70.029	6.4056	37.9928	11.2227	35.0658	-1.63733	0.00925351	0.148459	Gli1	GLI-Kruppel family member GLI1 [Source:MGI Symbol;Acc:MGI:95727]
ENSMUSG00000038690	1354.54	1454.57	1784.87	1911.7	2558.37	2349.88	2887.34	3125.63	2118.12	2584.82	1812.81	2613.16	-0.528285	0.0092594	0.148459	Atp5j2	ATP synthase, H+ transporting, mitochondrial F0 complex, subunit F2 [Source:MGI Symbol;Acc:MGI:1927558]
ENSMUSG00000032548	17391.5	16914.1	23222.7	16355.8	15601.3	11153.8	11665.6	4428.16	12266.7	15093.6	17897.1	10921.6	0.712554	0.00926968	0.148459	Slco2a1	solute carrier organic anion transporter family, member 2a1 [Source:MGI Symbol;Acc:MGI:1346021]
ENSMUSG00000028917	2172.75	1627.14	1638.24	1387.52	1067.15	929.293	1143.78	918.546	967.246	1414.9	1578.56	1074.75	0.555163	0.00927145	0.148459	Plekhm2	pleckstrin homology domain containing, family M (with RUN domain) member 2 [Source:MGI Symbol;Acc:MGI:1916832]
ENSMUSG00000026104	372.688	404.321	441.582	392.361	541.248	529.535	516.131	626.759	591.451	551.551	430.44	563.085	-0.39016	0.00928484	0.148557	Stat1	signal transducer and activator of transcription 1 [Source:MGI Symbol;Acc:MGI:103063]
ENSMUSG00000032243	96.4826	59.1689	140.733	40.8548	51.6138	46.3488	31.9607	43.1845	39.5012	48.4736	77.7707	41.8937	0.90232	0.00931699	0.148829	Itga11	integrin alpha 11 [Source:MGI Symbol;Acc:MGI:2442114]
ENSMUSG00000030674	85.1317	68.2086	32.8659	137.981	79.5132	140.205	251.605	470.361	53.38	81.226	80.7402	199.355	-1.30405	0.0093182	0.148829	Qprt	quinolinate phosphoribosyltransferase [Source:MGI Symbol;Acc:MGI:1914625]
ENSMUSG00000030084	2387.47	1586.06	1152.83	1697.4	717.014	896.849	974.46	828.676	788.957	1113.58	1508.16	920.505	0.712849	0.00932351	0.148829	Plxna1	plexin A1 [Source:MGI Symbol;Acc:MGI:107685]
ENSMUSG00000034730	62.4299	29.5844	37.9222	27.7505	11.1597	18.5395	16.3203	21.0087	8.5408	13.101	33.7693	15.5021	1.13289	0.00933788	0.148943	Adgrb1	adhesion G protein-coupled receptor B1 [Source:MGI Symbol;Acc:MGI:1933736]
ENSMUSG00000024036	807.805	577.718	696.082	620.531	352.927	363.838	351.567	324.467	469.744	504.387	611.013	402.801	0.603497	0.00935045	0.149028	Slc37a1	solute carrier family 37 (glycerol-3-phosphate transporter), member 1 [Source:MGI Symbol;Acc:MGI:2446181]
ENSMUSG00000093686	3.78363	3.28716	2.52814	2.31254	1.39497	9.26976	8.16017	9.33719	6.4056	7.86058	2.66129	8.20666	-1.59241	0.00937295	0.149271	Gm4705	predicted gene 4705 [Source:MGI Symbol;Acc:MGI:3782885]
ENSMUSG00000025980	2309.91	3581.36	2631.8	3612.18	4302.08	5939.6	4397.65	5456.42	4101.72	3985.31	3287.47	4776.14	-0.539059	0.00939843	0.149561	Hspd1	heat shock protein 1 (chaperonin) [Source:MGI Symbol;Acc:MGI:96242]
ENSMUSG00000079014	1.89182	0.82179	16.8543	0	1.39497	0	0	0	0	0	4.19257	0	4.44627	0.00940486	1	Serpina3i	serine (or cysteine) peptidase inhibitor, clade A, member 3I [Source:MGI Symbol;Acc:MGI:2182841]
ENSMUSG00000083327	804.022	1164.48	1038.22	863.348	1334.99	1436.81	1419.87	1705.2	1475.42	1169.92	1041.01	1441.45	-0.470631	0.00940851	0.149606	Vcp-rs	valosin containing protein, related sequence [Source:MGI Symbol;Acc:MGI:894298]
ENSMUSG00000040859	2175.59	1996.13	1827.01	1974.91	1944.59	1571.22	1464.07	1337.55	1736.99	1771.25	1983.64	1576.22	0.332084	0.00943065	0.149842	Bsdc1	BSD domain containing 1 [Source:MGI Symbol;Acc:MGI:1913466]
ENSMUSG00000027829	1182.38	1322.26	1294.41	1288.85	1562.36	1957.08	1434.83	1683.03	1852.29	1625.83	1330.05	1710.61	-0.36337	0.00946704	0.150256	Ccnl1	cyclin L1 [Source:MGI Symbol;Acc:MGI:1922664]
ENSMUSG00000103332	14.1886	24.6537	32.8659	30.063	19.5296	19.6982	9.52019	14.0058	5.338	9.17068	24.2602	11.5466	1.09353	0.00947551	0.150256	Pcdhga2	protocadherin gamma subfamily A, 2 [Source:MGI Symbol;Acc:MGI:1935214]
ENSMUSG00000025743	1638.31	1360.06	1328.12	1308.13	779.787	755.485	888.098	819.339	722.765	1160.75	1282.88	869.287	0.562562	0.00948819	0.150256	Sdc3	syndecan 3 [Source:MGI Symbol;Acc:MGI:1349163]
ENSMUSG00000078453	522.141	661.541	664.059	733.845	1248.5	1293.13	1022.74	1662.02	1205.32	875.145	766.017	1211.67	-0.66297	0.00949107	0.150256	Abracl	ABRA C-terminal like [Source:MGI Symbol;Acc:MGI:1920362]
ENSMUSG00000110791	8.51317	8.2179	11.798	5.39592	1.39497	20.8569	14.2803	9.33719	19.2168	23.5817	7.06399	17.4546	-1.25305	0.00949318	0.150256	Gm47508	predicted gene, 47508 [Source:MGI Symbol;Acc:MGI:6096495]
ENSMUSG00000022708	380.255	591.689	647.205	595.093	438.02	333.711	319.607	305.793	355.511	504.387	530.452	363.802	0.547188	0.0095241	0.15063	Zbtb20	zinc finger and BTB domain containing 20 [Source:MGI Symbol;Acc:MGI:1929213]
ENSMUSG00000032011	57.7004	64.0996	238.488	204.274	86.4881	106.602	488.25	612.753	119.571	279.051	130.21	321.245	-1.30147	0.00953292	0.150654	Thy1	thymus cell antigen 1, theta [Source:MGI Symbol;Acc:MGI:98747]
ENSMUSG00000049624	1433.05	1180.09	1280.08	998.246	1022.51	769.39	822.817	692.119	1150.87	829.291	1182.8	852.898	0.471837	0.00954241	0.150688	Slc17a5	solute carrier family 17 (anion/sugar transporter), member 5 [Source:MGI Symbol;Acc:MGI:1924105]
ENSMUSG00000103975	8.51317	8.2179	6.74172	0	0	0	0	1.16715	0	0	4.69456	0.23343	4.03574	0.00954289	1	Gm37676	predicted gene, 37676 [Source:MGI Symbol;Acc:MGI:5610904]
ENSMUSG00000085347	58.6463	44.3767	55.6192	44.7091	40.4541	28.968	17.0003	28.0116	40.5688	32.7524	48.7611	29.4602	0.749432	0.00954975	0.150689	Hk1os	hexokinase 1, opposite strand [Source:MGI Symbol;Acc:MGI:1917412]
ENSMUSG00000002010	681.054	564.57	605.912	641.344	694.694	785.612	824.177	1060.94	827.39	690.421	637.515	837.708	-0.395107	0.00958532	0.151134	Idh3g	isocitrate dehydrogenase 3 (NAD+), gamma [Source:MGI Symbol;Acc:MGI:1099463]
ENSMUSG00000028890	1265.62	1367.46	1117.44	1303.5	1215.02	1134.39	916.659	810.002	1003.54	1042.84	1253.81	981.486	0.353984	0.0096119	0.151367	Mtf1	metal response element binding transcription factor 1 [Source:MGI Symbol;Acc:MGI:101786]
ENSMUSG00000002885	1293.06	722.354	1337.39	777.784	371.062	356.886	494.37	518.214	594.653	620.986	900.329	517.022	0.801148	0.00961495	0.151367	Adgre5	adhesion G protein-coupled receptor E5 [Source:MGI Symbol;Acc:MGI:1347095]
ENSMUSG00000031262	15.1345	27.9409	25.2814	22.3545	36.2692	37.079	38.7608	140.058	41.6364	26.2019	25.3961	56.7472	-1.16607	0.00963203	0.151367	Cenpi	centromere protein I [Source:MGI Symbol;Acc:MGI:2147897]
ENSMUSG00000047730	719.836	325.429	636.25	655.219	390.591	136.729	345.447	212.421	544.476	218.786	545.465	291.572	0.902708	0.00963682	0.151367	Fcgbp	Fc fragment of IgG binding protein [Source:MGI Symbol;Acc:MGI:2444336]
ENSMUSG00000029254	3.78363	5.75253	5.899	14.6461	5.57987	11.5872	19.0404	30.3459	10.676	18.3414	7.13222	17.9982	-1.30738	0.00964028	0.151367	Stap1	signal transducing adaptor family member 1 [Source:MGI Symbol;Acc:MGI:1926193]
ENSMUSG00000097178	0.945908	0.82179	0	0.770846	2.78994	5.7936	2.72006	7.0029	6.4056	3.93029	1.0657	5.17049	-2.42348	0.00964422	0.151367	2310002F09Rik	RIKEN cDNA 2310002F09 gene [Source:MGI Symbol;Acc:MGI:1916779]
ENSMUSG00000042817	1006.45	859.593	497.202	750.033	612.391	538.805	376.728	246.268	572.234	569.892	745.133	460.785	0.6944	0.00966046	0.151428	Flt3	FMS-like tyrosine kinase 3 [Source:MGI Symbol;Acc:MGI:95559]
ENSMUSG00000061461	309.312	260.507	273.04	245.129	311.078	352.251	429.089	331.47	348.038	353.726	279.813	362.915	-0.381139	0.00966637	0.151428	Smim20	small integral membrane protein 20 [Source:MGI Symbol;Acc:MGI:1913528]
ENSMUSG00000115852	13.2427	9.03969	11.798	6.93761	15.3447	56.7773	18.3604	21.0087	21.352	11.7909	11.2725	25.8578	-1.21532	0.00967397	0.151428	AC169509.1	BMP2 inducible kinase (Bmp2k) pseudogene
ENSMUSG00000022579	209.992	244.893	169.386	167.274	290.153	105.443	125.803	124.885	164.41	191.274	216.34	142.363	0.602447	0.0096775	0.151428	Gpihbp1	GPI-anchored HDL-binding protein 1 [Source:MGI Symbol;Acc:MGI:1915703]
ENSMUSG00000021710	417.145	401.034	428.099	464.82	387.801	536.487	572.572	501.874	470.812	547.62	419.78	525.873	-0.324183	0.00968601	0.151446	Nln	neurolysin (metallopeptidase M3 family) [Source:MGI Symbol;Acc:MGI:1923055]
ENSMUSG00000012443	52.9708	53.4164	94.384	70.9178	32.0843	134.411	125.123	346.643	57.6504	45.8534	60.7547	141.936	-1.21916	0.00974733	0.152166	Kif11	kinesin family member 11 [Source:MGI Symbol;Acc:MGI:1098231]
ENSMUSG00000070802	104.05	97.793	45.5066	100.981	39.0591	16.2221	4.7601	12.8386	76.8672	32.7524	77.4779	28.6881	1.44323	0.00975055	0.152166	Pnmal2	PNMA-like 2 [Source:MGI Symbol;Acc:MGI:3645856]
ENSMUSG00000058881	1668.58	1023.95	1119.13	1261.87	744.913	720.723	873.818	895.203	691.805	800.469	1163.69	796.404	0.547634	0.00975424	0.152166	Zfp516	zinc finger protein 516 [Source:MGI Symbol;Acc:MGI:2443957]
ENSMUSG00000032503	0.945908	5.75253	8.42715	4.62508	5.57987	0	0	1.16715	2.1352	0	5.06611	0.66047	2.9959	0.00976449	1	Arpp21	cyclic AMP-regulated phosphoprotein, 21 [Source:MGI Symbol;Acc:MGI:107562]
ENSMUSG00000031497	10.405	5.75253	11.798	8.47931	6.97484	16.2221	13.6003	15.1729	26.69	20.9615	8.68193	18.5294	-1.07494	0.00976776	0.152262	Tnfsf13b	tumor necrosis factor (ligand) superfamily, member 13b [Source:MGI Symbol;Acc:MGI:1344376]
ENSMUSG00000035395	4.72954	7.39611	5.05629	0.770846	8.36981	15.0634	39.4408	9.33719	14.9464	3.93029	5.26452	16.5436	-1.71337	0.0097905	0.152501	Pet2	plasmacytoma expressed transcript 2 [Source:MGI Symbol;Acc:MGI:101758]
ENSMUSG00000032041	894.829	682.086	986.819	529.571	640.291	348.775	306.006	275.447	847.675	358.966	746.719	427.374	0.8053	0.0098111	0.152652	Tirap	toll-interleukin 1 receptor (TIR) domain-containing adaptor protein [Source:MGI Symbol;Acc:MGI:2152213]
ENSMUSG00000040824	706.593	566.213	686.812	750.033	849.536	775.183	1039.06	1151.98	848.742	987.813	711.838	960.555	-0.433779	0.00981504	0.152652	Snrpd2	small nuclear ribonucleoprotein D2 [Source:MGI Symbol;Acc:MGI:98345]
ENSMUSG00000060716	7314.7	7721.54	6542.84	6791.15	5646.83	5585.03	4294.29	3447.76	5932.65	5379.26	6803.41	4927.8	0.465494	0.00985689	0.153187	Plekhh1	pleckstrin homology domain containing, family H (with MyTH4 domain) member 1 [Source:MGI Symbol;Acc:MGI:2144989]
ENSMUSG00000053768	645.109	688.66	609.283	882.619	927.654	1163.35	1104.34	1315.38	934.15	788.678	750.665	1061.18	-0.50058	0.00987659	0.153378	Chchd3	coiled-coil-helix-coiled-coil-helix domain containing 3 [Source:MGI Symbol;Acc:MGI:1913325]
ENSMUSG00000036856	874.019	657.432	1184.01	428.59	507.769	353.409	451.529	403.834	548.747	492.596	730.365	450.023	0.699077	0.00990312	0.153674	Wnt4	wingless-type MMTV integration site family, member 4 [Source:MGI Symbol;Acc:MGI:98957]
ENSMUSG00000037313	123.914	130.665	178.656	123.335	122.757	188.871	247.525	506.543	155.87	134.94	135.865	246.75	-0.860263	0.00991091	0.153679	Tacc3	transforming, acidic coiled-coil containing protein 3 [Source:MGI Symbol;Acc:MGI:1341163]
ENSMUSG00000015291	1735.74	1669.88	1782.34	1760.61	1897.16	2098.44	2298.45	2268.94	1924.88	2105.33	1769.15	2139.21	-0.274774	0.00992919	0.153818	Gdi1	guanosine diphosphate (GDP) dissociation inhibitor 1 [Source:MGI Symbol;Acc:MGI:99846]
ENSMUSG00000020829	589.301	420.757	502.258	285.984	210.64	215.522	268.605	190.245	271.17	289.531	401.788	247.015	0.703039	0.00993769	0.153818	Slc46a1	solute carrier family 46, member 1 [Source:MGI Symbol;Acc:MGI:1098733]
ENSMUSG00000032840	575.112	545.669	687.655	633.635	559.382	420.615	499.13	374.655	362.984	563.342	600.291	444.145	0.435146	0.00995431	0.153818	2410131K14Rik	RIKEN cDNA 2410131K14 gene [Source:MGI Symbol;Acc:MGI:1924042]
ENSMUSG00000054967	48.2413	40.2677	37.9222	35.4589	23.7145	19.6982	13.6003	30.3459	23.4872	19.6514	37.1209	21.3566	0.826008	0.00996263	0.153818	Zfp647	zinc finger protein 647 [Source:MGI Symbol;Acc:MGI:3052806]
ENSMUSG00000042505	54.8627	48.4856	62.3609	47.7925	89.278	101.967	89.0818	68.8618	96.084	100.877	60.5559	91.3745	-0.610196	0.00996386	0.153818	Sdhaf3	succinate dehydrogenase complex assembly factor 3 [Source:MGI Symbol;Acc:MGI:1913288]
ENSMUSG00000085704	112.563	131.486	146.632	96.3558	87.883	55.6185	83.6417	56.0232	87.5432	93.0169	114.984	75.1687	0.615569	0.00996471	0.153818	4921531C22Rik	RIKEN cDNA 4921531C22 gene [Source:MGI Symbol;Acc:MGI:1913980]
ENSMUSG00000028553	68.1054	50.951	13.4834	63.9802	50.2189	132.094	122.402	142.392	75.7996	40.613	49.3478	102.66	-1.05978	0.00998836	0.154068	Angptl3	angiopoietin-like 3 [Source:MGI Symbol;Acc:MGI:1353627]
ENSMUSG00000054293	11.3509	13.9704	13.4834	13.1044	12.5547	24.3331	19.0404	33.8473	16.014	30.1322	12.8928	24.6734	-0.916677	0.0100003	0.154136	P2ry10b	purinergic receptor P2Y, G-protein coupled 10B [Source:MGI Symbol;Acc:MGI:2441814]
ENSMUSG00000005470	51.079	41.9113	47.192	33.9172	48.8239	68.3644	64.6013	145.894	71.5292	43.2332	44.5847	78.7244	-0.823408	0.0100446	0.154703	Asf1b	anti-silencing function 1B histone chaperone [Source:MGI Symbol;Acc:MGI:1914179]
ENSMUSG00000048965	136.211	145.457	177.813	104.064	152.052	78.7929	110.842	87.5362	115.301	99.5673	143.119	98.4079	0.534151	0.0100657	0.154913	Mrgpre	MAS-related GPR, member E [Source:MGI Symbol;Acc:MGI:2441884]
ENSMUSG00000018537	632.812	451.985	518.27	520.321	439.415	351.092	454.929	352.479	357.646	408.75	512.561	384.979	0.412113	0.0100788	0.154936	Pcgf2	polycomb group ring finger 2 [Source:MGI Symbol;Acc:MGI:99161]
ENSMUSG00000017466	7897.38	9134.2	15687.1	8538.66	8274.95	3163.3	6005.2	3328.71	7608.79	8556.24	9906.47	5732.45	0.789252	0.0100822	0.154936	Timp2	tissue inhibitor of metalloproteinase 2 [Source:MGI Symbol;Acc:MGI:98753]
ENSMUSG00000029869	1123.74	414.182	190.454	477.154	295.733	177.284	252.965	96.8734	383.269	248.918	500.252	231.862	1.10908	0.0101139	0.155136	Ephb6	Eph receptor B6 [Source:MGI Symbol;Acc:MGI:1096338]
ENSMUSG00000002083	641.325	292.557	313.49	198.878	189.716	158.745	213.524	149.395	175.086	230.577	327.193	185.465	0.8193	0.0101227	0.155136	Bbc3	BCL2 binding component 3 [Source:MGI Symbol;Acc:MGI:2181667]
ENSMUSG00000063760	643.217	487.322	546.079	386.194	475.684	382.377	311.446	329.136	472.947	292.152	507.699	357.612	0.505537	0.0101245	0.155136	Rnf217	ring finger protein 217 [Source:MGI Symbol;Acc:MGI:3610311]
ENSMUSG00000004070	631.866	755.225	886.536	778.554	1184.33	1289.65	1124.06	1266.36	1076.14	1108.34	847.302	1172.91	-0.47071	0.0101254	0.155136	Hmox2	heme oxygenase 2 [Source:MGI Symbol;Acc:MGI:109373]
ENSMUSG00000033006	1.89182	6.57432	17.697	0	0	0	0	0	1.0676	0	5.23263	0.21352	4.19326	0.0101377	1	Sox10	SRY (sex determining region Y)-box 10 [Source:MGI Symbol;Acc:MGI:98358]
ENSMUSG00000092171	7.56726	0.82179	23.596	7.70846	2.78994	3.47616	1.36003	1.16715	1.0676	1.3101	8.49669	1.67621	2.37089	0.0101431	0.155291	4833427F10Rik	RIKEN cDNA 4833427F10 gene [Source:MGI Symbol;Acc:MGI:1921851]
ENSMUSG00000045039	1471.83	1523.6	1543.01	1073.79	576.122	602.534	829.617	725.967	572.234	1054.63	1237.67	756.996	0.710103	0.010178	0.155653	Megf8	multiple EGF-like-domains 8 [Source:MGI Symbol;Acc:MGI:2446294]
ENSMUSG00000063200	863.614	710.848	625.294	706.866	896.965	1001.13	968.34	1079.61	1020.63	869.904	760.717	987.923	-0.378866	0.0101818	0.155653	Nol7	nucleolar protein 7 [Source:MGI Symbol;Acc:MGI:1917328]
ENSMUSG00000020495	499.439	610.59	633.721	548.842	534.273	442.631	396.448	402.666	496.434	474.255	565.373	442.487	0.355895	0.010192	0.155693	Smg8	smg-8 homolog, nonsense mediated mRNA decay factor (C. elegans) [Source:MGI Symbol;Acc:MGI:1921383]
ENSMUSG00000024481	43.5118	41.9113	78.3725	24.6671	22.3195	12.7459	21.7604	9.33719	35.2308	17.0313	42.1564	19.2211	1.13018	0.0102177	0.155969	Lvrn	laeverin [Source:MGI Symbol;Acc:MGI:1921824]
ENSMUSG00000051397	821.994	366.518	805.635	420.111	171.581	188.871	214.204	102.709	374.728	358.966	517.168	247.896	1.06214	0.0102331	0.155985	Tacstd2	tumor-associated calcium signal transducer 2 [Source:MGI Symbol;Acc:MGI:1861606]
ENSMUSG00000042116	242.152	92.0405	190.454	103.293	50.2189	54.4598	75.4815	67.6947	62.9884	93.0169	135.632	70.7283	0.943079	0.0102339	0.155985	Vwa1	von Willebrand factor A domain containing 1 [Source:MGI Symbol;Acc:MGI:2179729]
ENSMUSG00000020838	320.663	364.875	486.246	196.566	345.952	130.935	75.4815	115.548	388.607	154.591	342.86	173.033	0.987753	0.0102462	0.156057	Slc6a4	solute carrier family 6 (neurotransmitter transporter, serotonin), member 4 [Source:MGI Symbol;Acc:MGI:96285]
ENSMUSG00000017132	1982.62	1528.53	1209.3	1647.3	1362.88	1150.61	1148.54	919.714	1154.08	1316.65	1546.13	1137.92	0.442588	0.010264	0.156213	Cyth1	cytohesin 1 [Source:MGI Symbol;Acc:MGI:1334257]
ENSMUSG00000105784	16.0804	3.28716	3.37086	1.54169	6.97484	0	2.04004	1.16715	1.0676	0	6.251	0.854958	2.70509	0.0102743	0.156254	Gm35065	predicted gene, 35065 [Source:MGI Symbol;Acc:MGI:5594224]
ENSMUSG00000021466	671.595	664.006	702.824	747.721	551.013	566.614	480.77	536.889	511.381	547.62	667.432	528.655	0.339773	0.0102825	0.156257	Ptch1	patched 1 [Source:MGI Symbol;Acc:MGI:105373]
ENSMUSG00000029307	3.78363	5.75253	21.0679	3.08338	2.78994	0	0	3.50145	2.1352	0	7.29547	1.12733	2.7629	0.0102896	0.156257	Dmp1	dentin matrix protein 1 [Source:MGI Symbol;Acc:MGI:94910]
ENSMUSG00000020681	3331.49	1918.88	1070.25	2271.68	1647.46	1191.16	1561.99	731.803	1180.77	1437.18	2047.95	1220.58	0.746433	0.0103421	0.156898	Ace	angiotensin I converting enzyme (peptidyl-dipeptidase A) 1 [Source:MGI Symbol;Acc:MGI:87874]
ENSMUSG00000028763	24706.2	20903.9	24804.5	23947.9	12507.3	13847.9	13949.8	13175.9	7164.67	18903.4	21373.9	13408.3	0.67278	0.0103471	0.156898	Hspg2	perlecan (heparan sulfate proteoglycan 2) [Source:MGI Symbol;Acc:MGI:96257]
ENSMUSG00000024346	1223.06	922.049	1051.71	1188.64	1353.12	1548.05	1809.52	1743.72	1230.94	1383.46	1147.72	1543.14	-0.42834	0.0103831	0.157328	Pfdn1	prefoldin 1 [Source:MGI Symbol;Acc:MGI:1914449]
ENSMUSG00000028356	148.508	93.6841	36.2367	181.92	178.556	286.204	365.167	528.719	137.72	107.428	127.781	285.048	-1.16016	0.0103929	0.157361	Ambp	alpha 1 microglobulin/bikunin [Source:MGI Symbol;Acc:MGI:88002]
ENSMUSG00000000489	5746.39	3371.81	1608.74	3455.7	1558.18	1462.3	1671.47	617.422	1679.34	2512.77	3148.16	1588.66	0.986857	0.0104137	0.157447	Pdgfb	platelet derived growth factor, B polypeptide [Source:MGI Symbol;Acc:MGI:97528]
ENSMUSG00000008730	2530.3	2522.9	2756.52	2502.94	1983.65	1873.65	1706.15	1676.03	2306.02	1900.95	2459.26	1892.56	0.378515	0.0104139	0.157447	Hipk1	homeodomain interacting protein kinase 1 [Source:MGI Symbol;Acc:MGI:1314873]
ENSMUSG00000069456	1.89182	2.46537	2.52814	1.54169	4.18491	8.11104	9.52019	7.0029	17.0816	1.3101	2.52239	8.60517	-1.83814	0.0104284	0.15755	Rdh16	retinol dehydrogenase 16 [Source:MGI Symbol;Acc:MGI:1201375]
ENSMUSG00000057000	13.2427	12.3269	12.6407	15.4169	20.9245	52.1424	16.3203	19.8415	58.718	17.0313	14.9103	32.8107	-1.14848	0.0104406	0.157619	Nxf3	nuclear RNA export factor 3 [Source:MGI Symbol;Acc:MGI:2685230]
ENSMUSG00000085333	3.78363	4.93074	11.798	0	2.78994	0	0.680014	0	1.0676	0	4.66046	0.349523	3.46873	0.0104587	1	1700030A11Rik	RIKEN cDNA 1700030A11 gene [Source:MGI Symbol;Acc:MGI:1921429]
ENSMUSG00000067344	10.405	10.6833	2.52814	15.4169	32.0843	31.2854	29.2406	33.8473	36.2984	26.2019	14.2235	31.3747	-1.18831	0.0104665	0.157894	Rps25-ps1	ribosomal protein S25, pseudogene 1 [Source:MGI Symbol;Acc:MGI:3642902]
ENSMUSG00000058838	52.9708	56.7035	64.889	60.126	136.707	82.2691	98.602	184.41	197.506	107.428	74.2793	134.043	-0.863128	0.010477	0.157938	Rps27a-ps2	ribosomal protein S27A, pseudogene 2 [Source:MGI Symbol;Acc:MGI:3643614]
ENSMUSG00000032536	2570.98	2052.01	2202.86	2189.2	1692.1	1612.94	1674.87	1802.08	1646.24	1640.24	2141.43	1675.27	0.354728	0.0104881	0.157971	Trak1	trafficking protein, kinesin binding 1 [Source:MGI Symbol;Acc:MGI:1914345]
ENSMUSG00000102748	37.8363	50.1292	98.5976	50.8758	26.5044	33.6029	32.6407	25.6773	25.6224	23.5817	52.7887	28.225	0.908261	0.0105055	0.157971	Pcdhgb2	protocadherin gamma subfamily B, 2 [Source:MGI Symbol;Acc:MGI:1935170]
ENSMUSG00000062991	100.266	162.714	530.068	70.147	106.018	48.6662	46.921	44.3517	132.382	18.3414	193.843	58.1325	1.73702	0.010507	0.157971	Nrg1	neuregulin 1 [Source:MGI Symbol;Acc:MGI:96083]
ENSMUSG00000105100	72.8349	35.337	35.394	21.5837	13.9497	18.5395	19.0404	15.1729	10.676	19.6514	35.8199	16.6161	1.11393	0.0105134	0.157971	Gm44349	predicted gene, 44349 [Source:MGI Symbol;Acc:MGI:5690741]
ENSMUSG00000041827	304.582	181.616	233.432	117.169	154.842	64.8883	110.842	64.1932	193.236	108.738	198.328	108.379	0.870548	0.0105176	0.157971	Oasl1	2'-5' oligoadenylate synthetase-like 1 [Source:MGI Symbol;Acc:MGI:2180849]
ENSMUSG00000028292	197.695	332.003	284.838	343.797	400.356	475.075	402.568	491.37	428.108	410.06	311.738	441.436	-0.503474	0.0105277	0.157971	Rars2	arginyl-tRNA synthetase 2, mitochondrial [Source:MGI Symbol;Acc:MGI:1923596]
ENSMUSG00000058715	208.1	175.863	282.309	167.274	263.649	221.315	311.446	480.865	278.644	416.611	219.439	341.776	-0.640324	0.0105329	0.157971	Fcer1g	Fc receptor, IgE, high affinity I, gamma polypeptide [Source:MGI Symbol;Acc:MGI:95496]
ENSMUSG00000115405	5.67545	2.46537	2.52814	3.08338	5.57987	2.31744	12.9203	17.5072	16.014	7.86058	3.86644	11.3239	-1.60019	0.0105415	0.157984	Gm41307	predicted gene, 41307 [Source:MGI Symbol;Acc:MGI:5624192]
ENSMUSG00000110427	0.945908	4.10895	2.52814	29.2921	5.57987	37.079	15.6403	46.686	20.2844	24.8918	8.49101	28.9163	-1.73836	0.0105824	0.158468	4933406B17Rik	RIKEN cDNA 4933406B17 gene [Source:MGI Symbol;Acc:MGI:1918290]
ENSMUSG00000001151	1057.52	711.67	907.604	800.909	474.289	447.266	568.492	584.742	462.271	620.986	790.399	536.751	0.559573	0.0105892	0.158468	Pcnt	pericentrin (kendrin) [Source:MGI Symbol;Acc:MGI:102722]
ENSMUSG00000018334	933.611	944.237	1212.67	935.807	733.754	515.63	698.374	517.047	538.071	961.611	952.015	646.147	0.560157	0.0106326	0.159003	Ksr1	kinase suppressor of ras 1 [Source:MGI Symbol;Acc:MGI:105051]
ENSMUSG00000029663	1.89182	0	0	0	0	1.15872	3.40007	11.6715	2.1352	2.62019	0.378363	4.19713	-3.45376	0.010651	1	Gngt1	guanine nucleotide binding protein (G protein), gamma transducing activity polypeptide 1 [Source:MGI Symbol;Acc:MGI:109165]
ENSMUSG00000033350	1012.12	774.948	675.014	640.573	400.356	341.822	401.888	463.358	304.266	657.669	700.603	433.801	0.693482	0.0106649	0.159003	Chst2	carbohydrate sulfotransferase 2 [Source:MGI Symbol;Acc:MGI:1891160]
ENSMUSG00000090693	0.945908	4.10895	0.842715	2.31254	2.78994	10.4285	6.12012	7.0029	10.676	3.93029	2.20001	7.63156	-1.80065	0.0106714	0.159003	Trim43a	tripartite motif-containing 43A [Source:MGI Symbol;Acc:MGI:3645218]
ENSMUSG00000098912	55.8086	50.1292	103.654	20.8128	43.244	20.8569	35.3607	15.1729	34.1632	26.2019	54.7297	26.3512	1.04583	0.0106751	0.159003	1500004A13Rik	RIKEN cDNA 1500004A13 gene [Source:MGI Symbol;Acc:MGI:2442808]
ENSMUSG00000071636	6.62135	13.9704	5.899	13.1044	13.9497	34.7616	19.0404	17.5072	18.1492	20.9615	10.709	22.084	-1.04833	0.0106779	0.159003	Rimbp3	RIMS binding protein 3 [Source:MGI Symbol;Acc:MGI:2685449]
ENSMUSG00000023391	19.8641	9.03969	26.9669	7.70846	0	2.31744	2.04004	1.16715	5.338	5.24039	12.7158	3.2206	2.0195	0.0106795	0.159003	Dlx2	distal-less homeobox 2 [Source:MGI Symbol;Acc:MGI:94902]
ENSMUSG00000061143	2096.13	1900.8	1800.88	2099.01	1304.3	1432.18	1209.74	1243.01	1031.3	1680.85	1840.22	1319.42	0.481071	0.0106849	0.159003	Maml3	mastermind like transcriptional coactivator 3 [Source:MGI Symbol;Acc:MGI:2389461]
ENSMUSG00000031371	97.4285	123.269	117.98	145.69	122.757	148.316	176.124	210.087	140.923	171.623	121.425	169.414	-0.478839	0.0106895	0.159003	Haus7	HAUS augmin-like complex, subunit 7 [Source:MGI Symbol;Acc:MGI:1920988]
ENSMUSG00000038145	1854.93	1318.15	1109.86	1401.4	809.082	901.484	998.94	751.644	685.399	1014.01	1298.68	870.296	0.577931	0.0106979	0.159003	Snrk	SNF related kinase [Source:MGI Symbol;Acc:MGI:108104]
ENSMUSG00000078879	0	2.46537	5.05629	19.2712	2.78994	6.95232	19.0404	36.1816	20.2844	26.2019	5.91655	21.7321	-1.83737	0.0107047	0.159003	Zfp973	zinc finger protein 973 [Source:MGI Symbol;Acc:MGI:3615331]
ENSMUSG00000025001	59.5922	69.0304	80.9006	71.6887	85.0931	125.142	110.842	276.614	72.5968	83.8462	73.261	133.808	-0.869754	0.0107098	0.159003	Hells	helicase, lymphoid specific [Source:MGI Symbol;Acc:MGI:106209]
ENSMUSG00000074925	113.509	132.308	122.194	135.669	106.018	106.602	85.0017	70.029	89.6784	90.3967	121.939	88.3416	0.471653	0.010729	0.159126	Ptar1	protein prenyltransferase alpha subunit repeat containing 1 [Source:MGI Symbol;Acc:MGI:1921875]
ENSMUSG00000046949	136.211	189.834	129.778	173.44	164.606	215.522	221.005	278.949	213.52	176.863	158.774	221.172	-0.478647	0.0107336	0.159126	Nqo2	N-ribosyldihydronicotinamide quinone reductase 2 [Source:MGI Symbol;Acc:MGI:104513]
ENSMUSG00000046093	73.7808	122.447	163.487	73.2304	122.757	74.158	39.4408	59.5246	99.2868	39.3029	111.14	62.3426	0.835779	0.0107592	0.159318	Hpcal4	hippocalcin-like 4 [Source:MGI Symbol;Acc:MGI:2157521]
ENSMUSG00000038773	1305.35	1637.01	1478.12	1493.9	1281.98	1283.86	1067.62	979.238	1113.51	1219.7	1439.27	1132.79	0.346599	0.010762	0.159318	Kdm3b	KDM3B lysine (K)-specific demethylase 3B [Source:MGI Symbol;Acc:MGI:1923356]
ENSMUSG00000090779	15.1345	11.5051	8.42715	7.70846	4.18491	4.63488	2.04004	4.6686	2.1352	2.62019	9.39202	3.21978	1.59596	0.0107737	0.159377	Gm17110	predicted gene 17110 [Source:MGI Symbol;Acc:MGI:4937937]
ENSMUSG00000115944	2.83772	8.2179	15.1689	3.08338	8.36981	0	2.04004	0	3.2028	2.62019	7.53554	1.57261	2.23156	0.0108138	0.159855	AU021063	expressed sequence AU021063 [Source:MGI Symbol;Acc:MGI:2146136]
ENSMUSG00000025885	1081.17	951.633	926.986	1086.12	781.182	805.31	676.614	512.379	835.931	717.933	965.419	709.633	0.444973	0.0108315	0.159964	Myo5b	myosin VB [Source:MGI Symbol;Acc:MGI:106598]
ENSMUSG00000041426	192.019	266.26	182.026	253.608	362.692	466.964	354.287	372.321	395.012	277.74	251.321	373.265	-0.574895	0.0108405	0.159964	Hibch	3-hydroxyisobutyryl-Coenzyme A hydrolase [Source:MGI Symbol;Acc:MGI:1923792]
ENSMUSG00000038473	291.34	304.062	102.811	203.503	172.976	142.522	127.843	94.5391	103.557	169.002	214.939	127.493	0.755766	0.0108553	0.159964	Nos1ap	nitric oxide synthase 1 (neuronal) adaptor protein [Source:MGI Symbol;Acc:MGI:1917979]
ENSMUSG00000097823	124.86	142.991	96.0695	135.669	139.497	170.332	167.963	196.081	176.154	155.901	127.817	173.286	-0.441347	0.0108595	0.159964	Gm16701	predicted gene, 16701 [Source:MGI Symbol;Acc:MGI:4439625]
ENSMUSG00000020514	241.206	230.923	224.162	248.983	368.272	347.616	353.607	413.171	338.429	338.005	262.709	358.166	-0.453202	0.01086	0.159964	Mrpl22	mitochondrial ribosomal protein L22 [Source:MGI Symbol;Acc:MGI:1333794]
ENSMUSG00000100182	2.83772	0	1.68543	0	0	1.15872	4.08008	19.8415	4.2704	3.93029	0.904631	6.65621	-2.85189	0.0108929	0.160132	1810006J02Rik	RIKEN cDNA 1810006J02 gene [Source:MGI Symbol;Acc:MGI:1916280]
ENSMUSG00000043487	104.996	98.6148	101.126	60.8968	64.1686	57.936	70.0414	54.856	50.1772	37.9928	85.9603	54.2007	0.657849	0.0109065	0.160132	Acot6	acyl-CoA thioesterase 6 [Source:MGI Symbol;Acc:MGI:1921287]
ENSMUSG00000041236	844.696	1151.33	936.256	1182.48	1336.38	1628	1404.23	1528.97	1441.26	1260.31	1090.23	1452.55	-0.414749	0.010918	0.160132	Vps41	VPS41 HOPS complex subunit [Source:MGI Symbol;Acc:MGI:1929215]
ENSMUSG00000030598	78.5103	89.5751	43.8212	57.8135	44.639	19.6982	28.5606	30.3459	54.4476	43.2332	62.8718	35.2571	0.843955	0.0109215	0.160132	Fbxo17	F-box protein 17 [Source:MGI Symbol;Acc:MGI:1354707]
ENSMUSG00000103088	67.1595	72.3175	136.52	40.084	48.8239	46.3488	25.1605	30.3459	51.2448	41.9231	72.9809	39.0046	0.91522	0.0109375	0.160132	Pcdhgb6	protocadherin gamma subfamily B, 6 [Source:MGI Symbol;Acc:MGI:1935197]
ENSMUSG00000021916	652.676	928.623	794.68	1021.37	1354.51	1485.48	1343.03	1292.03	1265.11	1328.44	950.373	1342.82	-0.499963	0.0109408	0.160132	Glt8d1	glycosyltransferase 8 domain containing 1 [Source:MGI Symbol;Acc:MGI:1923735]
ENSMUSG00000056899	19.8641	16.4358	18.5397	20.8128	20.9245	25.4918	44.8809	50.1874	29.8928	20.9615	19.3154	34.2829	-0.845417	0.0109494	0.160132	Immp2l	IMP2 inner mitochondrial membrane peptidase-like (S. cerevisiae) [Source:MGI Symbol;Acc:MGI:2135611]
ENSMUSG00000070056	1325.22	1147.22	969.122	1089.98	725.384	789.088	748.015	662.941	787.889	852.873	1051.38	768.161	0.454122	0.0109531	0.160132	Mfhas1	malignant fibrous histiocytoma amplified sequence 1 [Source:MGI Symbol;Acc:MGI:1098644]
ENSMUSG00000022623	825.777	508.688	332.03	496.425	202.27	287.362	280.846	242.767	156.937	351.106	473.038	263.804	0.844065	0.0109679	0.160132	Shank3	SH3 and multiple ankyrin repeat domains 3 [Source:MGI Symbol;Acc:MGI:1930016]
ENSMUSG00000049001	4.72954	4.10895	5.05629	0	1.39497	5.7936	14.9603	18.6744	4.2704	10.4808	3.05795	10.8359	-1.81571	0.0109686	0.160132	Ndnf	neuron-derived neurotrophic factor [Source:MGI Symbol;Acc:MGI:1915419]
ENSMUSG00000026930	828.615	645.105	401.132	433.986	320.843	274.617	350.207	247.436	338.429	424.471	525.936	327.032	0.686432	0.0109731	0.160132	Gpsm1	G-protein signalling modulator 1 (AGS3-like, C. elegans) [Source:MGI Symbol;Acc:MGI:1915089]
ENSMUSG00000116132	18.9182	1.64358	13.4834	2.31254	2.78994	1.15872	2.04004	1.16715	0	2.62019	7.82953	1.39722	2.48333	0.0109741	0.160132	Gm49428	predicted gene, 49428 [Source:MGI Symbol;Acc:MGI:6155065]
ENSMUSG00000051615	968.61	1170.23	1350.87	1123.89	1514.94	1054.43	780.656	762.148	836.999	1055.94	1225.71	898.035	0.448853	0.0109808	0.160132	Rap2a	RAS related protein 2a [Source:MGI Symbol;Acc:MGI:97855]
ENSMUSG00000041420	234.585	207.913	297.478	139.523	186.926	125.142	167.283	122.551	151.599	150.661	213.285	143.447	0.570317	0.010985	0.160132	Meis3	Meis homeobox 3 [Source:MGI Symbol;Acc:MGI:108519]
ENSMUSG00000021318	150.399	242.428	270.511	162.649	164.606	110.078	146.203	133.055	139.856	145.421	198.119	134.923	0.555806	0.0109881	0.160132	Gli3	GLI-Kruppel family member GLI3 [Source:MGI Symbol;Acc:MGI:95729]
ENSMUSG00000071847	590.246	419.113	352.255	350.735	108.808	200.458	149.603	106.211	165.478	315.733	364.231	187.497	0.961328	0.0110091	0.160302	Apcdd1	adenomatosis polyposis coli down-regulated 1 [Source:MGI Symbol;Acc:MGI:3513977]
ENSMUSG00000054589	12.2968	9.86148	21.0679	10.021	9.76478	5.7936	5.44011	3.50145	0	7.86058	12.6024	4.51915	1.49509	0.0110201	0.160302	Gm9949	predicted gene 9949 [Source:MGI Symbol;Acc:MGI:3647947]
ENSMUSG00000049775	15511	15414.3	19239.2	18643.7	28810.3	27937.9	25763	29419.2	31307.4	23564.7	19523.7	27598.4	-0.49944	0.0110308	0.160302	Tmsb4x	thymosin, beta 4, X chromosome [Source:MGI Symbol;Acc:MGI:99510]
ENSMUSG00000046207	32.1609	38.6241	13.4834	33.1464	11.1597	28.968	53.0411	84.0347	37.366	60.2644	25.7149	52.7349	-1.0182	0.0110381	0.160302	Pik3r6	phosphoinositide-3-kinase regulatory subunit 5 [Source:MGI Symbol;Acc:MGI:2144613]
ENSMUSG00000036867	1556.02	1083.12	793.837	561.176	378.037	274.617	505.93	281.283	416.364	782.128	874.437	452.064	0.952456	0.0110386	0.160302	Smad6	SMAD family member 6 [Source:MGI Symbol;Acc:MGI:1336883]
ENSMUSG00000020700	1497.37	1704.39	1230.36	1537.07	1354.51	1331.37	1039.74	1000.25	1082.55	1205.29	1464.74	1131.84	0.372841	0.0110585	0.160419	Map3k3	mitogen-activated protein kinase kinase kinase 3 [Source:MGI Symbol;Acc:MGI:1346874]
ENSMUSG00000027694	55.8086	81.3572	141.576	98.6683	85.0931	61.4121	38.0808	24.5101	80.07	52.4039	92.5006	51.2954	0.855767	0.0110623	0.160419	Gm8325	predicted pseudogene 8325 [Source:MGI Symbol;Acc:MGI:3644852]
ENSMUSG00000019960	1382.92	778.235	1060.98	618.989	676.56	561.979	541.971	445.851	825.255	496.527	903.536	574.317	0.653749	0.0110746	0.160484	Dusp6	dual specificity phosphatase 6 [Source:MGI Symbol;Acc:MGI:1914853]
ENSMUSG00000043110	769.023	1015.73	1781.5	673.719	605.416	104.285	51.001	287.119	793.227	235.817	969.078	294.29	1.71986	0.0111043	0.160796	Lrrn4	leucine rich repeat neuronal 4 [Source:MGI Symbol;Acc:MGI:2445154]
ENSMUSG00000025497	1930.6	949.168	890.749	717.658	792.342	603.693	667.774	515.88	851.945	618.366	1056.1	651.531	0.696683	0.0111117	0.160796	Cdhr5	cadherin-related family member 5 [Source:MGI Symbol;Acc:MGI:1919290]
ENSMUSG00000086320	2.83772	5.75253	6.74172	0	2.78994	0	0	0	1.0676	0	3.62438	0.21352	3.65464	0.0111286	1	Gm12840	predicted gene 12840 [Source:MGI Symbol;Acc:MGI:3650917]
ENSMUSG00000026622	46.3495	49.3074	60.6755	46.2508	43.244	100.809	85.6817	324.467	42.704	32.7524	49.1654	117.283	-1.25215	0.0111295	0.160884	Nek2	NIMA (never in mitosis gene a)-related expressed kinase 2 [Source:MGI Symbol;Acc:MGI:109359]
ENSMUSG00000079015	157.021	170.111	91.8559	186.545	267.834	320.965	497.77	555.563	150.532	167.692	174.673	338.504	-0.958408	0.0111334	0.160884	Serpina1c	serine (or cysteine) peptidase inhibitor, clade A, member 1C [Source:MGI Symbol;Acc:MGI:891969]
ENSMUSG00000039883	52.9708	52.5946	49.7202	92.5015	15.3447	151.792	142.123	149.395	40.5688	75.9856	52.6264	111.973	-1.08006	0.0111578	0.161026	Lrrc17	leucine rich repeat containing 17 [Source:MGI Symbol;Acc:MGI:1921761]
ENSMUSG00000032495	59.5922	31.228	51.4056	17.7295	37.6642	8.11104	19.0404	5.83575	38.4336	9.17068	39.5239	16.1183	1.27681	0.0111589	0.161026	Lrrc2	leucine rich repeat containing 2 [Source:MGI Symbol;Acc:MGI:1921499]
ENSMUSG00000015880	34.9986	24.6537	44.6639	30.8338	37.6642	66.047	42.8409	273.113	24.5548	39.3029	34.5628	89.1717	-1.36647	0.0111788	0.1612	Ncapg	non-SMC condensin I complex, subunit G [Source:MGI Symbol;Acc:MGI:1930197]
ENSMUSG00000026621	215.667	92.0405	35.394	164.961	117.177	257.236	281.526	424.842	131.315	187.344	125.048	256.452	-1.03669	0.0112071	0.161401	2023-03-01	mitochondrial amidoxime reducing component 1 [Source:MGI Symbol;Acc:MGI:1913362]
ENSMUSG00000107388	63.3758	105.189	199.723	73.2304	99.0428	32.4441	51.001	23.343	99.2868	60.2644	108.112	53.2679	1.02095	0.0112084	0.161401	Gm42788	predicted gene 42788 [Source:MGI Symbol;Acc:MGI:5662925]
ENSMUSG00000030102	1056.58	1361.71	911.817	1544.78	874.645	859.77	772.496	577.739	883.973	893.486	1149.9	797.493	0.528928	0.0112528	0.161927	Itpr1	inositol 1,4,5-trisphosphate receptor 1 [Source:MGI Symbol;Acc:MGI:96623]
ENSMUSG00000022346	697.134	311.458	589.058	297.547	259.464	159.903	148.923	368.819	323.483	166.382	430.932	233.502	0.885457	0.0112971	0.162451	Myc	myelocytomatosis oncogene [Source:MGI Symbol;Acc:MGI:97250]
ENSMUSG00000026116	2103.7	1752.88	2278.7	1833.07	1369.86	1542.26	1369.55	1297.87	1370.8	1464.69	1867.64	1409.03	0.407304	0.0113603	0.163198	Tmem131	transmembrane protein 131 [Source:MGI Symbol;Acc:MGI:1927110]
ENSMUSG00000100826	65.2676	216.953	85.9569	171.899	270.624	617.597	243.445	260.274	213.52	280.361	162.14	323.039	-0.996634	0.0113649	0.163198	Snhg14	small nucleolar RNA host gene 14 [Source:MGI Symbol;Acc:MGI:1289201]
ENSMUSG00000048905	1298.73	498.005	983.448	397.757	295.733	227.109	301.246	214.755	677.926	254.159	694.735	335.039	1.05217	0.0113788	0.163284	4930539E08Rik	RIKEN cDNA 4930539E08 gene [Source:MGI Symbol;Acc:MGI:1925441]
ENSMUSG00000022244	173.101	146.279	156.745	174.982	184.136	193.506	315.526	310.462	193.236	191.274	167.049	240.801	-0.533092	0.011397	0.163431	Amacr	alpha-methylacyl-CoA racemase [Source:MGI Symbol;Acc:MGI:1098273]
ENSMUSG00000062081	1119.01	553.887	869.682	561.947	530.088	371.949	488.93	456.355	532.733	538.45	726.922	477.683	0.606132	0.0114288	0.163773	Gm6055	predicted gene 6055 [Source:MGI Symbol;Acc:MGI:3648620]
ENSMUSG00000052056	1287.38	825.899	1478.12	966.641	814.662	767.072	708.574	714.295	904.257	661.599	1074.54	751.16	0.516994	0.0114698	0.164246	Zfp217	zinc finger protein 217 [Source:MGI Symbol;Acc:MGI:2685408]
ENSMUSG00000049657	323.5	347.617	299.164	340.714	311.078	252.601	246.165	186.744	299.996	241.058	324.415	245.313	0.403048	0.0114844	0.164288	Zbtb5	zinc finger and BTB domain containing 5 [Source:MGI Symbol;Acc:MGI:1924601]
ENSMUSG00000028223	524.979	885.068	529.225	833.285	1149.45	1424.07	1114.54	1373.73	1060.13	983.883	784.402	1191.27	-0.603926	0.0114967	0.164288	Decr1	2,4-dienoyl CoA reductase 1, mitochondrial [Source:MGI Symbol;Acc:MGI:1914710]
ENSMUSG00000030739	5613.96	1843.28	3529.29	2850.59	1441	1382.35	2307.97	1872.11	1710.3	1409.66	3055.62	1736.48	0.815203	0.0115067	0.164288	Myh14	myosin, heavy polypeptide 14 [Source:MGI Symbol;Acc:MGI:1919210]
ENSMUSG00000089712	26.4854	32.8716	38.7649	47.0216	54.4038	19.6982	17.0003	11.6715	40.5688	10.4808	39.9095	19.8839	0.992641	0.0115131	0.164288	Gm15889	predicted gene 15889 [Source:MGI Symbol;Acc:MGI:3802159]
ENSMUSG00000007034	1751.82	1089.69	929.514	997.475	668.19	667.422	614.053	553.229	982.192	641.947	1087.34	691.769	0.652932	0.0115205	0.164288	Slc44a4	solute carrier family 44, member 4 [Source:MGI Symbol;Acc:MGI:1917379]
ENSMUSG00000111825	0.945908	2.46537	1.68543	0.770846	2.78994	8.11104	5.44011	9.33719	2.1352	7.86058	1.7315	6.57682	-1.96015	0.0115206	0.164288	Gm10646	predicted gene 10646 [Source:MGI Symbol;Acc:MGI:3642039]
ENSMUSG00000012187	8.51317	13.1486	4.21357	17.7295	13.9497	42.8726	19.7204	49.0203	12.8112	14.4111	11.5109	27.7671	-1.26825	0.0115395	0.164444	Mogat1	monoacylglycerol O-acyltransferase 1 [Source:MGI Symbol;Acc:MGI:1915643]
ENSMUSG00000031144	213.775	217.774	80.9006	301.401	133.917	417.139	434.529	330.303	143.058	458.534	189.554	356.713	-0.910333	0.011575	0.164827	Syp	synaptophysin [Source:MGI Symbol;Acc:MGI:98467]
ENSMUSG00000079434	17.0263	22.1883	42.9784	6.16677	9.76478	1.15872	0.680014	2.3343	18.1492	2.62019	19.6249	4.98849	1.99111	0.0115824	0.164827	Neu2	neuraminidase 2 [Source:MGI Symbol;Acc:MGI:1344417]
ENSMUSG00000082274	0.945908	0.82179	1.68543	6.16677	5.57987	19.6982	4.7601	7.0029	8.5408	11.7909	3.03995	10.3586	-1.78658	0.0116051	0.165036	Gm14026	predicted gene 14026 [Source:MGI Symbol;Acc:MGI:3649712]
ENSMUSG00000030730	58.6463	50.951	82.586	60.126	43.244	37.079	48.281	16.3401	32.028	37.9928	59.1107	34.3442	0.776556	0.0116227	0.165172	Atp2a1	ATPase, Ca++ transporting, cardiac muscle, fast twitch 1 [Source:MGI Symbol;Acc:MGI:105058]
ENSMUSG00000032350	2291.93	2236.09	3824.24	1173.23	1507.96	677.851	615.413	735.304	2584.66	750.685	2206.69	1072.78	1.04065	0.0116442	0.165298	Gclc	glutamate-cysteine ligase, catalytic subunit [Source:MGI Symbol;Acc:MGI:104990]
ENSMUSG00000069378	276.205	242.428	195.51	201.191	128.337	105.443	134.643	63.0261	143.058	184.724	208.734	126.179	0.729103	0.0116555	0.165298	Prdm6	PR domain containing 6 [Source:MGI Symbol;Acc:MGI:2684938]
ENSMUSG00000059493	1088.74	1139	1170.53	1203.29	1238.73	1107.74	820.097	659.439	986.463	834.532	1168.06	881.653	0.405769	0.0116556	0.165298	Nhs	NHS actin remodeling regulator [Source:MGI Symbol;Acc:MGI:2684894]
ENSMUSG00000035011	3824.31	1853.14	2334.32	1913.24	1089.47	1032.42	1491.27	1331.72	1086.82	1695.27	2202.89	1327.5	0.730935	0.0116911	0.165516	Zbtb7a	zinc finger and BTB domain containing 7a [Source:MGI Symbol;Acc:MGI:1335091]
ENSMUSG00000052934	664.027	462.668	626.98	355.36	234.355	190.03	317.566	308.127	274.373	341.935	468.678	286.406	0.711713	0.0117121	0.165516	Fbxo31	F-box protein 31 [Source:MGI Symbol;Acc:MGI:1354708]
ENSMUSG00000054169	7.56726	23.0101	16.8543	15.4169	30.6893	54.4598	47.601	87.5362	14.9464	17.0313	18.7076	44.3149	-1.2595	0.0117139	0.165516	Ceacam10	carcinoembryonic antigen-related cell adhesion molecule 10 [Source:MGI Symbol;Acc:MGI:1347248]
ENSMUSG00000070282	13.2427	22.1883	15.1689	24.6671	25.1094	26.6505	26.5205	54.856	37.366	35.3726	20.0753	36.1531	-0.846879	0.0117146	0.165516	3000002C10Rik	RIKEN cDNA 3000002C10 gene [Source:MGI Symbol;Acc:MGI:3036226]
ENSMUSG00000027284	682.945	602.372	750.016	481.008	405.936	318.648	341.367	275.447	531.665	462.464	584.455	385.918	0.600335	0.0117219	0.165516	Cdan1	congenital dyserythropoietic anemia, type I (human) [Source:MGI Symbol;Acc:MGI:1916218]
ENSMUSG00000024030	3860.25	2494.95	3816.65	2269.37	1961.33	1165.67	1493.31	506.543	2411.71	2190.48	2880.51	1553.54	0.890874	0.0117256	0.165516	Abcg1	ATP binding cassette subfamily G member 1 [Source:MGI Symbol;Acc:MGI:107704]
ENSMUSG00000051000	314.041	239.963	325.288	278.275	207.85	241.014	192.444	124.885	201.776	184.724	273.084	188.969	0.532851	0.0117273	0.165516	Fam160a1	family with sequence similarity 160, member A1 [Source:MGI Symbol;Acc:MGI:2444746]
ENSMUSG00000048154	5466.4	3514.8	3292.49	3300.76	1654.43	1906.09	2093.08	1974.82	1777.55	2941.17	3445.78	2138.54	0.688532	0.0117823	0.166179	Kmt2d	lysine (K)-specific methyltransferase 2D [Source:MGI Symbol;Acc:MGI:2682319]
ENSMUSG00000022831	159.858	126.556	171.071	141.065	195.296	245.649	236.645	434.18	147.329	210.926	158.769	254.945	-0.68536	0.0117922	0.166205	Hcls1	hematopoietic cell specific Lyn substrate 1 [Source:MGI Symbol;Acc:MGI:104568]
ENSMUSG00000026616	0.945908	6.57432	0.842715	11.5627	2.78994	0	1.36003	0	0	0	4.54311	0.272006	3.48272	0.0117981	1	Cr2	complement receptor 2 [Source:MGI Symbol;Acc:MGI:88489]
ENSMUSG00000029673	728.349	497.183	391.02	328.38	188.321	215.522	251.605	222.925	287.184	289.531	426.651	253.354	0.753417	0.0118191	0.16647	Auts2	autism susceptibility candidate 2 [Source:MGI Symbol;Acc:MGI:1919847]
ENSMUSG00000099719	1.89182	4.93074	0	4.62508	2.78994	15.0634	11.5602	12.8386	2.1352	9.17068	2.84751	10.1536	-1.81952	0.0118473	0.166753	Gm28802	predicted gene 28802 [Source:MGI Symbol;Acc:MGI:5579508]
ENSMUSG00000043024	23.6477	20.5448	21.9106	10.7918	32.0843	59.0947	19.0404	44.3517	51.2448	35.3726	21.7958	41.8208	-0.951883	0.0119048	0.167367	Gm16433	predicted gene 16433 [Source:MGI Symbol;Acc:MGI:3645626]
ENSMUSG00000035547	1030.09	453.628	1315.48	871.827	312.473	338.346	429.089	546.226	539.138	349.796	796.7	440.519	0.855449	0.0119072	0.167367	Capn5	calpain 5 [Source:MGI Symbol;Acc:MGI:1100859]
ENSMUSG00000029632	1012.12	930.266	1007.04	1122.35	1608.4	1594.4	1405.59	1841.76	1919.55	1255.07	1136.04	1603.27	-0.498167	0.011933	0.167615	Ndufa4	Ndufa4, mitochondrial complex associated [Source:MGI Symbol;Acc:MGI:107686]
ENSMUSG00000034201	3117.71	1859.71	1821.11	1422.21	1016.93	866.722	1264.83	1177.65	889.311	1475.17	1847.53	1134.74	0.703538	0.0119451	0.167671	Gas2l1	growth arrest-specific 2 like 1 [Source:MGI Symbol;Acc:MGI:1926176]
ENSMUSG00000044681	96.4826	123.269	44.6639	154.94	119.967	265.347	140.083	234.597	136.653	162.452	107.864	187.826	-0.798822	0.0119608	0.167777	Cnpy1	canopy FGF signaling regulator 1 [Source:MGI Symbol;Acc:MGI:2442451]
ENSMUSG00000027469	111.617	87.9315	136.52	106.377	104.623	185.395	159.803	557.897	96.084	116.599	109.414	223.156	-1.02721	0.0119957	0.168152	Tpx2	TPX2, microtubule-associated [Source:MGI Symbol;Acc:MGI:1919369]
ENSMUSG00000079092	1765.06	2351.14	2779.27	3384.78	6142.05	7825.99	4631.57	4941.71	5947.6	4573.55	3284.46	5584.08	-0.765985	0.0120044	0.16816	Prl2c2	prolactin family 2, subfamily c, member 2 [Source:MGI Symbol;Acc:MGI:97618]
ENSMUSG00000039646	1026.31	1194.06	1534.58	901.89	1061.57	506.36	833.697	674.612	702.481	1116.2	1143.68	766.671	0.577346	0.0120502	0.168431	Vasn	vasorin [Source:MGI Symbol;Acc:MGI:2177651]
ENSMUSG00000068617	7.56726	2.46537	10.9553	8.47931	6.97484	9.26976	10.8802	31.513	14.9464	23.5817	7.28841	18.0382	-1.29037	0.0120514	0.168431	Efcab1	EF-hand calcium binding domain 1 [Source:MGI Symbol;Acc:MGI:1914043]
ENSMUSG00000028601	744.429	627.848	386.806	571.968	491.029	665.105	756.175	815.837	750.523	1086.07	564.416	814.742	-0.528576	0.0120554	0.168431	Echdc2	enoyl Coenzyme A hydratase domain containing 2 [Source:MGI Symbol;Acc:MGI:1289238]
ENSMUSG00000084783	218.505	54.2382	114.609	42.3965	69.7484	33.6029	46.921	39.6831	37.366	79.9159	99.8994	47.4978	1.07581	0.0120565	0.168431	Gm15419	predicted gene 15419 [Source:MGI Symbol;Acc:MGI:3705320]
ENSMUSG00000040105	931.719	738.789	901.705	460.195	606.811	454.218	448.809	360.649	707.819	390.409	727.844	472.381	0.623469	0.0120722	0.168534	Plpp6	phospholipid phosphatase 6 [Source:MGI Symbol;Acc:MGI:1921661]
ENSMUSG00000091273	30.269	45.1985	20.2252	37.0006	40.4541	48.6662	51.6811	59.5246	57.6504	56.3342	34.6295	54.7713	-0.66501	0.0120803	0.168534	Gm6673	predicted gene 6673 [Source:MGI Symbol;Acc:MGI:3645556]
ENSMUSG00000047720	0	0	2.52814	0.770846	1.39497	16.2221	5.44011	7.0029	1.0676	1.3101	0.938792	6.20855	-2.75026	0.0120962	0.168558	4922502D21Rik	RIKEN cDNA 4922502D21 gene [Source:MGI Symbol;Acc:MGI:2685920]
ENSMUSG00000039157	2974.88	2278.82	2336.01	1679.67	1375.44	1281.54	1541.59	1031.76	1659.05	1627.14	2128.96	1428.22	0.576128	0.0121084	0.168558	Fam102a	family with sequence similarity 102, member A [Source:MGI Symbol;Acc:MGI:2138935]
ENSMUSG00000067147	29.3231	41.9113	54.7765	48.5633	59.9837	70.6819	69.3614	91.0376	77.9348	53.714	46.9116	72.5459	-0.637768	0.0121247	0.168558	Rpl7a-ps11	ribosomal protein L7A, pseudogene 11 [Source:MGI Symbol;Acc:MGI:3644020]
ENSMUSG00000020974	41.6199	50.951	39.6076	43.9382	66.9585	79.9516	87.7218	154.064	48.042	56.3342	48.615	85.2227	-0.818931	0.0121307	0.168558	Pole2	polymerase (DNA directed), epsilon 2 (p59 subunit) [Source:MGI Symbol;Acc:MGI:1197514]
ENSMUSG00000020821	9980.27	6561.17	7094.81	6206.08	4401.13	3816.82	5108.26	4462.01	4089.98	5839.1	6848.69	4663.23	0.554603	0.012138	0.168558	Kif1c	kinesin family member 1C [Source:MGI Symbol;Acc:MGI:1098260]
ENSMUSG00000005089	13.2427	11.5051	8.42715	6.16677	6.97484	20.8569	14.2803	65.3604	11.7436	10.4808	9.26331	24.5444	-1.39483	0.0121393	0.168558	Slc1a2	solute carrier family 1 (glial high affinity glutamate transporter), member 2 [Source:MGI Symbol;Acc:MGI:101931]
ENSMUSG00000037152	321.609	228.458	278.096	265.171	354.322	323.283	457.649	528.719	369.39	349.796	289.531	405.767	-0.491132	0.0121459	0.168558	Ndufc1	NADH:ubiquinone oxidoreductase subunit C1 [Source:MGI Symbol;Acc:MGI:1913627]
ENSMUSG00000052040	3772.28	3181.97	2332.63	3088.01	2171.97	2279.2	1929.88	1765.9	2104.24	2438.09	2909.37	2103.46	0.468419	0.0121502	0.168558	Klf13	Kruppel-like factor 13 [Source:MGI Symbol;Acc:MGI:1354948]
ENSMUSG00000031283	52.9708	110.942	61.5182	110.231	65.5635	105.443	91.8019	263.776	120.639	137.56	80.245	143.844	-0.834602	0.0121556	0.168558	Chrdl1	chordin-like 1 [Source:MGI Symbol;Acc:MGI:1933172]
ENSMUSG00000024816	2201.13	1176.8	1677.84	1015.2	961.133	731.152	991.46	878.863	962.975	1044.15	1406.42	921.72	0.609806	0.0121891	0.168908	Frmd8	FERM domain containing 8 [Source:MGI Symbol;Acc:MGI:1914707]
ENSMUSG00000074129	201.478	217.774	260.399	247.442	305.498	331.394	390.328	515.88	232.737	344.555	246.518	362.979	-0.560478	0.0122053	0.168915	Rpl13a	ribosomal protein L13A [Source:MGI Symbol;Acc:MGI:1351455]
ENSMUSG00000018143	4070.24	2540.98	3499.79	2922.28	2628.12	2062.52	2472.53	1623.5	2197.12	2776.09	3132.28	2226.35	0.492581	0.012206	0.168915	Mafk	v-maf musculoaponeurotic fibrosarcoma oncogene family, protein K (avian) [Source:MGI Symbol;Acc:MGI:99951]
ENSMUSG00000073052	26.4854	52.5946	64.0463	13.8752	19.5296	1.15872	2.72006	0	33.0956	7.86058	35.3062	8.96699	1.98318	0.0122249	0.168953	D130052B06Rik	RIKEN cDNA D130052B06 gene [Source:MGI Symbol;Acc:MGI:2685092]
ENSMUSG00000104802	9.45908	14.7922	11.798	13.1044	44.639	40.5552	12.9203	47.8531	100.354	31.4423	18.7585	46.6251	-1.34082	0.0122359	0.168953	Gm5869	predicted gene 5869 [Source:MGI Symbol;Acc:MGI:3648808]
ENSMUSG00000029669	107.833	77.2483	49.7202	116.398	126.942	179.602	204.004	130.721	145.194	111.358	95.6284	154.176	-0.698644	0.012236	0.168953	Tspan12	tetraspanin 12 [Source:MGI Symbol;Acc:MGI:1889818]
ENSMUSG00000041237	2144.37	1001.76	1130.08	1016.75	1173.17	745.057	1020.02	722.465	1050.52	459.844	1293.23	799.581	0.692683	0.0122415	0.168953	Pklr	pyruvate kinase liver and red blood cell [Source:MGI Symbol;Acc:MGI:97604]
ENSMUSG00000045996	109.725	176.685	161.801	171.128	330.608	289.68	234.605	301.124	494.299	268.57	189.989	317.656	-0.746312	0.0122618	0.169022	Polr2k	polymerase (RNA) II (DNA directed) polypeptide K [Source:MGI Symbol;Acc:MGI:102725]
ENSMUSG00000035048	412.416	322.142	343.828	346.881	422.676	354.568	486.89	639.598	531.665	525.349	369.588	507.614	-0.459353	0.0122629	0.169022	Anapc13	anaphase promoting complex subunit 13 [Source:MGI Symbol;Acc:MGI:1916260]
ENSMUSG00000043004	134.319	166.002	199.723	212.754	191.111	287.362	264.525	413.171	169.748	243.678	180.782	275.697	-0.608055	0.0122813	0.169156	Gng2	guanine nucleotide binding protein (G protein), gamma 2 [Source:MGI Symbol;Acc:MGI:102705]
ENSMUSG00000030838	131.481	69.8522	76.687	87.1056	71.1434	62.5708	63.2413	43.1845	65.1236	43.2332	87.2539	55.4707	0.647868	0.0122891	0.169156	Ush1c	USH1 protein network component harmonin [Source:MGI Symbol;Acc:MGI:1919338]
ENSMUSG00000084843	308.366	332.003	92.6986	333.005	205.06	689.438	505.93	352.479	253.021	516.178	254.227	463.409	-0.865232	0.012313	0.169208	B230312C02Rik	RIKEN cDNA B230312C02 gene [Source:MGI Symbol;Acc:MGI:2444130]
ENSMUSG00000097748	29.3231	26.2973	25.2814	16.9586	18.1346	8.11104	8.84018	12.8386	20.2844	9.17068	23.199	11.849	0.979786	0.0123169	0.169208	Gm26533	predicted gene, 26533 [Source:MGI Symbol;Acc:MGI:5477027]
ENSMUSG00000030352	9314.35	9445.66	9542.06	8124.72	7627.69	7041.54	7512.79	5885.93	5781.06	7969.32	8810.89	6838.13	0.365753	0.0123176	0.169208	Tspan9	tetraspanin 9 [Source:MGI Symbol;Acc:MGI:1924558]
ENSMUSG00000031217	5609.23	2899.28	2082.35	2276.31	1277.79	1499.38	1711.59	1405.25	1501.05	2004.45	2828.99	1624.34	0.800608	0.0123327	0.169303	Efnb1	ephrin B1 [Source:MGI Symbol;Acc:MGI:102708]
ENSMUSG00000041073	46.3495	42.7331	72.4735	64.7511	32.0843	98.4912	131.923	291.787	23.4872	61.5745	51.6783	121.453	-1.22867	0.0123472	0.169361	Nacad	NAC alpha domain containing [Source:MGI Symbol;Acc:MGI:3603030]
ENSMUSG00000014773	632.812	623.739	584.844	368.464	343.162	199.3	199.244	54.856	448.392	358.966	510.604	252.152	1.01881	0.0123534	0.169361	Dll1	delta like canonical Notch ligand 1 [Source:MGI Symbol;Acc:MGI:104659]
ENSMUSG00000090673	382.147	499.648	416.301	456.341	418.491	409.028	311.446	317.465	312.807	332.765	434.586	336.702	0.370499	0.0123818	0.169622	Gm340	predicted gene 340 [Source:MGI Symbol;Acc:MGI:2685186]
ENSMUSG00000040703	2954.07	1867.93	1532.06	1787.59	1449.37	1190	1142.42	794.829	1789.3	1272.1	1918.2	1237.73	0.632194	0.0123911	0.169622	Cyp2s1	cytochrome P450, family 2, subfamily s, polypeptide 1 [Source:MGI Symbol;Acc:MGI:1921384]
ENSMUSG00000032285	502.277	399.39	496.359	346.881	451.97	281.569	314.166	249.77	430.243	297.392	439.375	314.628	0.480224	0.0123971	0.169622	Dnaja4	DnaJ heat shock protein family (Hsp40) member A4 [Source:MGI Symbol;Acc:MGI:1927638]
ENSMUSG00000030677	64.3217	23.0101	59.8327	26.9796	19.5296	59.0947	67.3214	301.124	26.69	57.6443	38.7348	102.375	-1.39749	0.0124227	0.16986	Kif22	kinesin family member 22 [Source:MGI Symbol;Acc:MGI:109233]
ENSMUSG00000006462	8.51317	23.0101	10.1126	16.9586	13.9497	2.31744	9.52019	3.50145	6.4056	6.55048	14.5088	5.65903	1.31917	0.0124532	0.170163	A530013C23Rik	RIKEN cDNA A530013C23 gene [Source:MGI Symbol;Acc:MGI:3041178]
ENSMUSG00000024011	154.183	60.8125	139.891	161.878	75.3283	199.3	201.284	290.62	124.909	200.445	118.418	203.312	-0.775525	0.0124733	0.170325	Pi16	peptidase inhibitor 16 [Source:MGI Symbol;Acc:MGI:1921366]
ENSMUSG00000056758	183.506	92.8623	167.7	74.7721	54.4038	22.0157	38.0808	79.3661	97.1516	37.9928	114.649	54.9214	1.065	0.0125054	0.170583	Hmga2	high mobility group AT-hook 2 [Source:MGI Symbol;Acc:MGI:101761]
ENSMUSG00000032459	324.446	326.251	239.331	283.671	389.196	468.123	371.288	423.675	449.46	377.308	312.579	417.971	-0.422284	0.0125088	0.170583	Mrps22	mitochondrial ribosomal protein S22 [Source:MGI Symbol;Acc:MGI:1928137]
ENSMUSG00000053263	22.7018	23.0101	34.5513	10.7918	15.3447	12.7459	10.8802	10.5043	10.676	3.93029	21.2799	9.74735	1.11684	0.0125225	0.170656	Gm12592	predicted gene 12592 [Source:MGI Symbol;Acc:MGI:3649892]
ENSMUSG00000046223	3971.87	1618.93	2716.07	1318.15	1435.42	915.388	1340.31	1045.77	1543.75	1629.76	2212.09	1294.99	0.772555	0.0125384	0.170656	Plaur	plasminogen activator, urokinase receptor [Source:MGI Symbol;Acc:MGI:97612]
ENSMUSG00000040265	107.833	128.199	195.51	81.7097	128.337	50.9837	95.882	95.7062	86.4756	66.8149	128.318	79.1725	0.691265	0.012539	0.170656	Dnm3	dynamin 3 [Source:MGI Symbol;Acc:MGI:1341299]
ENSMUSG00000033088	5414.38	3344.69	4518.64	3707	2559.77	2156.38	3043.74	2348.3	2032.71	3470.45	3908.89	2610.32	0.58268	0.0125493	0.170683	Triobp	TRIO and F-actin binding protein [Source:MGI Symbol;Acc:MGI:1349410]
ENSMUSG00000034354	2543.55	2617.4	2275.33	2319.48	2067.34	2047.46	1821.76	1548.81	2064.74	1887.85	2364.62	1874.12	0.335769	0.0126054	0.171334	Mtmr3	myotubularin related protein 3 [Source:MGI Symbol;Acc:MGI:1921552]
ENSMUSG00000105814	0.945908	0	0.842715	3.85423	8.36981	8.11104	2.04004	8.17004	37.366	7.86058	2.80253	12.7095	-2.26711	0.0126289	0.17154	Mir703	microRNA 703 [Source:MGI Symbol;Acc:MGI:3629657]
ENSMUSG00000028525	271.476	433.905	391.862	302.942	535.668	286.204	175.444	190.245	372.593	199.135	387.171	244.724	0.660933	0.0126557	0.171653	Pde4b	phosphodiesterase 4B, cAMP specific [Source:MGI Symbol;Acc:MGI:99557]
ENSMUSG00000091575	0.945908	4.93074	4.21357	1.54169	4.18491	2.31744	14.9603	29.1787	3.2028	9.17068	3.16336	11.766	-1.91133	0.0126653	0.171653	2010016I18Rik	RIKEN cDNA 2010016I18 gene [Source:MGI Symbol;Acc:MGI:1916456]
ENSMUSG00000057637	2867.05	2632.19	2274.49	2519.12	1954.35	2158.69	1732	1548.81	1965.45	1957.28	2449.44	1872.45	0.388117	0.0126659	0.171653	Prdm2	PR domain containing 2, with ZNF domain [Source:MGI Symbol;Acc:MGI:107628]
ENSMUSG00000057572	247.828	310.637	309.276	336.86	504.979	456.535	453.569	485.534	578.639	445.433	341.916	483.942	-0.505158	0.0126853	0.171653	Zbtb8os	zinc finger and BTB domain containing 8 opposite strand [Source:MGI Symbol;Acc:MGI:1914356]
ENSMUSG00000042675	3582.15	1885.19	2314.94	1742.11	1613.98	1061.39	1629.31	1261.69	1557.63	1785.66	2227.67	1459.14	0.610469	0.012692	0.171653	Ypel3	yippee like 3 [Source:MGI Symbol;Acc:MGI:1913340]
ENSMUSG00000036751	1492.64	1623.04	1810.15	1932.51	2863.87	2571.2	2715.98	3118.62	2878.25	2341.14	1944.44	2725.04	-0.487749	0.012695	0.171653	Cox6b1	cytochrome c oxidase, subunit 6B1 [Source:MGI Symbol;Acc:MGI:107460]
ENSMUSG00000064225	68.1054	37.8023	3.37086	36.2298	47.4289	165.697	178.164	78.199	45.9068	37.9928	38.5875	101.192	-1.39812	0.0126987	0.171653	Paqr9	progestin and adipoQ receptor family member IX [Source:MGI Symbol;Acc:MGI:1922802]
ENSMUSG00000029550	3321.08	2911.6	2485.17	2247.79	1913.9	1863.22	1805.44	1663.19	2043.39	2136.77	2575.91	1902.4	0.437722	0.0127039	0.171653	Sppl3	signal peptide peptidase 3 [Source:MGI Symbol;Acc:MGI:1891433]
ENSMUSG00000036186	27.4313	18.0794	16.8543	20.8128	20.9245	40.5552	43.5209	102.709	11.7436	31.4423	20.8205	45.9942	-1.144	0.0127185	0.171702	Fam69b	family with sequence similarity 69, member B [Source:MGI Symbol;Acc:MGI:1927576]
ENSMUSG00000027405	587.409	665.65	644.677	600.489	534.273	734.628	765.696	979.238	738.779	686.491	606.5	780.966	-0.363499	0.0127643	0.171702	Nop56	NOP56 ribonucleoprotein [Source:MGI Symbol;Acc:MGI:1914384]
ENSMUSG00000028868	3897.14	3472.06	3161.87	3262.99	2469.09	2541.07	2407.25	2247.93	2501.39	2828.5	3252.63	2505.23	0.377189	0.0127646	0.171702	Wasf2	WAS protein family, member 2 [Source:MGI Symbol;Acc:MGI:1098641]
ENSMUSG00000063060	373.634	332.825	400.289	220.462	178.556	192.347	171.363	186.744	237.007	208.305	301.153	199.153	0.600281	0.0127646	0.171702	Sox7	SRY (sex determining region Y)-box 7 [Source:MGI Symbol;Acc:MGI:98369]
ENSMUSG00000073400	30.269	31.228	32.8659	36.2298	59.9837	56.7773	58.4812	73.5304	48.042	58.9543	38.1153	59.157	-0.657018	0.0127671	0.171702	Trim10	tripartite motif-containing 10 [Source:MGI Symbol;Acc:MGI:1338757]
ENSMUSG00000113587	0	2.46537	0.842715	3.08338	0	2.31744	16.3203	9.33719	4.2704	2.62019	1.27829	6.97311	-2.37683	0.0127692	0.171702	Gm36287	predicted gene, 36287 [Source:MGI Symbol;Acc:MGI:5595446]
ENSMUSG00000043165	21.7559	23.0101	10.9553	6.16677	11.1597	1.15872	9.52019	7.0029	4.2704	0	14.6096	4.39044	1.66231	0.0127722	0.171702	Lor	loricrin [Source:MGI Symbol;Acc:MGI:96816]
ENSMUSG00000047248	444.577	503.757	545.236	497.967	400.356	398.599	343.407	296.456	353.376	431.022	478.379	364.572	0.395416	0.0127833	0.171702	C2cd3	C2 calcium-dependent domain containing 3 [Source:MGI Symbol;Acc:MGI:2142166]
ENSMUSG00000053977	5.67545	8.2179	4.21357	7.70846	0	2.31744	0	1.16715	0	0	5.16308	0.696918	3.01846	0.0127851	0.171702	Cd8a	CD8 antigen, alpha chain [Source:MGI Symbol;Acc:MGI:88346]
ENSMUSG00000020264	35.9445	23.0101	11.798	66.2928	44.639	88.0627	115.602	219.424	26.69	24.8918	36.3369	94.9342	-1.3881	0.0127974	0.171702	Slc36a2	solute carrier family 36 (proton/amino acid symporter), member 2 [Source:MGI Symbol;Acc:MGI:1891430]
ENSMUSG00000109836	175.939	352.548	246.915	325.297	309.683	260.712	133.283	142.392	208.182	169.002	282.076	182.714	0.628699	0.0127992	0.171702	Gm45884	predicted gene 45884 [Source:MGI Symbol;Acc:MGI:5804999]
ENSMUSG00000075053	90.8071	151.209	150.003	174.211	217.615	258.394	233.925	299.957	254.089	157.212	156.769	240.715	-0.62316	0.0128211	0.17174	Vdac3-ps1	voltage-dependent anion channel 3, pseudogene 1 [Source:MGI Symbol;Acc:MGI:1270159]
ENSMUSG00000025086	166.48	201.339	208.993	168.815	147.867	278.093	250.925	259.107	194.303	225.337	178.699	241.553	-0.43092	0.0128268	0.17174	Trub1	TruB pseudouridine (psi) synthase family member 1 [Source:MGI Symbol;Acc:MGI:1919383]
ENSMUSG00000026692	104.996	104.367	56.4619	152.628	227.38	274.617	266.565	436.514	162.275	115.289	129.166	251.052	-0.963982	0.0128271	0.17174	Fmo4	flavin containing monooxygenase 4 [Source:MGI Symbol;Acc:MGI:2429497]
ENSMUSG00000075334	9.45908	4.93074	28.6523	84.0222	16.7396	30.1267	90.4418	112.046	38.4336	149.351	28.7608	84.0799	-1.53777	0.0128475	0.171901	Rprm	reprimo, TP53 dependent G2 arrest mediator candidate [Source:MGI Symbol;Acc:MGI:1915124]
ENSMUSG00000035594	0.945908	6.57432	2.52814	3.08338	4.18491	9.26976	8.84018	16.3401	8.5408	6.55048	3.46333	9.90826	-1.51531	0.0128628	0.171994	Chrna5	cholinergic receptor, nicotinic, alpha polypeptide 5 [Source:MGI Symbol;Acc:MGI:87889]
ENSMUSG00000053293	1623.18	1476.76	1232.89	1278.83	850.931	909.595	938.419	856.688	798.565	1131.92	1292.52	927.038	0.480572	0.0128827	0.17204	Pom121	nuclear pore membrane protein 121 [Source:MGI Symbol;Acc:MGI:2137624]
ENSMUSG00000029505	2413.01	2304.3	2125.33	2134.47	1540.05	1628	1491.27	1507.96	1414.57	1912.74	2103.43	1590.91	0.403881	0.0128829	0.17204	Ep400	E1A binding protein p400 [Source:MGI Symbol;Acc:MGI:1276124]
ENSMUSG00000044167	1248.6	1003.41	1539.64	888.785	765.838	640.772	601.812	647.768	1103.9	545	1089.25	707.85	0.622218	0.0129043	0.172124	Foxo1	forkhead box O1 [Source:MGI Symbol;Acc:MGI:1890077]
ENSMUSG00000059495	4256.59	4615.17	4083.8	4535.66	3399.54	3578.13	3092.02	3032.25	3430.2	3537.26	4178.15	3333.97	0.326157	0.0129059	0.172124	Arhgef12	Rho guanine nucleotide exchange factor (GEF) 12 [Source:MGI Symbol;Acc:MGI:1916882]
ENSMUSG00000084960	23.6477	21.3665	47.192	4.62508	18.1346	9.26976	4.08008	2.3343	13.8788	11.7909	22.9932	8.27076	1.49565	0.0129506	0.172436	B430010I23Rik	RIKEN cDNA B430010I23 gene [Source:MGI Symbol;Acc:MGI:1926099]
ENSMUSG00000001228	193.911	138.883	194.667	205.045	152.052	351.092	316.206	688.618	107.828	218.786	176.911	336.506	-0.926647	0.012954	0.172436	Uhrf1	ubiquitin-like, containing PHD and RING finger domains, 1 [Source:MGI Symbol;Acc:MGI:1338889]
ENSMUSG00000029868	820.102	1065.04	909.289	672.178	542.643	625.708	638.533	409.669	588.248	514.868	801.85	555.405	0.53006	0.0129545	0.172436	Trpv6	transient receptor potential cation channel, subfamily V, member 6 [Source:MGI Symbol;Acc:MGI:1927259]
ENSMUSG00000025817	222.288	287.627	284.838	332.235	372.457	488.98	429.769	563.733	350.173	318.353	299.889	430.202	-0.522574	0.012964	0.172436	Nudt5	nudix (nucleoside diphosphate linked moiety X)-type motif 5 [Source:MGI Symbol;Acc:MGI:1858232]
ENSMUSG00000022724	311.204	398.568	391.862	391.59	539.853	553.868	514.77	573.07	574.369	489.976	406.615	541.211	-0.415724	0.0129755	0.172436	Riox2	ribosomal oxygenase 2 [Source:MGI Symbol;Acc:MGI:1914264]
ENSMUSG00000030218	360.391	539.094	1831.22	1130.06	975.083	502.884	4918.54	2468.52	1720.97	4928.58	967.17	2907.9	-1.58814	0.0129826	0.172436	Mgp	matrix Gla protein [Source:MGI Symbol;Acc:MGI:96976]
ENSMUSG00000096726	1.89182	0.82179	0	1.54169	2.78994	4.63488	2.04004	3.50145	10.676	10.4808	1.40905	6.26663	-2.21612	0.012988	0.172436	Gm5558	predicted gene 5558 [Source:MGI Symbol;Acc:MGI:3644616]
ENSMUSG00000031231	744.429	644.283	900.019	854.868	1272.21	1185.37	1192.74	1875.61	1325.96	978.642	883.162	1311.66	-0.571819	0.0130158	0.17262	Cox7b	cytochrome c oxidase subunit 7B [Source:MGI Symbol;Acc:MGI:1913392]
ENSMUSG00000040610	6.62135	13.9704	15.1689	0	2.78994	0	1.36003	2.3343	2.1352	0	7.71012	1.16591	2.69812	0.0130255	0.17262	Tlx3	T cell leukemia, homeobox 3 [Source:MGI Symbol;Acc:MGI:1351209]
ENSMUSG00000097786	56.7545	13.1486	48.0347	10.021	19.5296	0	5.44011	8.17004	12.8112	20.9615	29.4977	9.47658	1.65787	0.0130269	0.17262	4933429H19Rik	RIKEN cDNA 4933429H19 gene [Source:MGI Symbol;Acc:MGI:1918530]
ENSMUSG00000087535	73.7808	40.2677	68.2599	16.1878	36.2692	13.9046	25.1605	7.0029	30.9604	28.8221	46.9531	21.1701	1.14493	0.0130356	0.172623	Zmiz1os1	Zmiz1 opposite strand 1 [Source:MGI Symbol;Acc:MGI:3041228]
ENSMUSG00000030302	45.4036	3.28716	85.1142	40.8548	6.97484	5.7936	8.16017	12.8386	19.2168	11.7909	36.3269	11.56	1.6622	0.0130514	0.172721	Atp2b2	ATPase, Ca++ transporting, plasma membrane 2 [Source:MGI Symbol;Acc:MGI:105368]
ENSMUSG00000097491	1.89182	11.5051	5.899	1.54169	2.78994	0	1.36003	0	0	1.3101	4.7255	0.534025	3.04933	0.0130804	1	Gm2366	predicted gene 2366 [Source:MGI Symbol;Acc:MGI:3780534]
ENSMUSG00000035861	6.62135	7.39611	22.7533	3.08338	2.78994	3.47616	0	2.3343	3.2028	0	8.52882	1.80265	2.30254	0.0130953	0.173191	Tmprss11b	transmembrane protease, serine 11B [Source:MGI Symbol;Acc:MGI:2442893]
ENSMUSG00000047635	102.158	138.061	163.487	134.127	147.867	165.697	206.724	220.591	185.762	162.452	137.14	188.245	-0.46023	0.0131218	0.173295	2810006K23Rik	RIKEN cDNA 2810006K23 gene [Source:MGI Symbol;Acc:MGI:1919900]
ENSMUSG00000062248	163.642	111.763	142.419	122.565	214.825	220.157	197.204	570.736	235.94	141.49	151.043	273.105	-0.857295	0.0131364	0.173295	Cks2	CDC28 protein kinase regulatory subunit 2 [Source:MGI Symbol;Acc:MGI:1913447]
ENSMUSG00000107951	0	0.82179	0.842715	2.31254	2.78994	6.95232	2.04004	5.83575	9.6084	5.24039	1.3534	5.93538	-2.17299	0.0131494	0.173295	Gm6210	predicted gene 6210 [Source:MGI Symbol;Acc:MGI:3643375]
ENSMUSG00000053442	75.6726	40.2677	43.8212	30.8338	30.6893	25.4918	21.7604	24.5101	17.0816	35.3726	44.2569	24.8433	0.847802	0.0131516	0.173295	4930597O21Rik	RIKEN cDNA 4930597O21 gene [Source:MGI Symbol;Acc:MGI:1922623]
ENSMUSG00000034845	5778.55	3105.55	1797.51	2469.79	1062.97	1121.64	1616.39	1064.44	1406.03	2282.19	2842.87	1498.14	0.92437	0.0131557	0.173295	Plvap	plasmalemma vesicle associated protein [Source:MGI Symbol;Acc:MGI:1890497]
ENSMUSG00000026039	35.9445	22.1883	60.6755	36.2298	25.1094	88.0627	48.961	170.404	44.8392	34.0625	36.0295	77.2658	-1.09318	0.0131598	0.173295	Sgo2a	shugoshin 2A [Source:MGI Symbol;Acc:MGI:1098767]
ENSMUSG00000116895	7.56726	9.86148	10.9553	12.3335	22.3195	35.9203	18.3604	32.6802	25.6224	13.101	12.6074	25.1368	-1.02762	0.0131717	0.173295	Gm3435	predicted gene 3435 [Source:MGI Symbol;Acc:MGI:3810125]
ENSMUSG00000086114	17.0263	27.1191	10.1126	25.4379	29.2943	68.3644	74.1215	23.343	19.2168	43.2332	21.7981	45.6558	-1.08193	0.0131765	0.173295	Gm14642	predicted gene 14642 [Source:MGI Symbol;Acc:MGI:3705301]
ENSMUSG00000026205	2054.51	838.226	1451.15	575.822	577.517	267.664	338.647	274.28	1282.19	293.462	1099.45	491.248	1.16225	0.0131789	0.173295	Slc23a3	solute carrier family 23 (nucleobase transporters), member 3 [Source:MGI Symbol;Acc:MGI:104516]
ENSMUSG00000022237	3131.9	2704.51	2636.01	2485.21	2524.89	2381.17	2083.56	1958.48	2344.45	2140.7	2696.5	2181.67	0.305812	0.0132038	0.173445	Ankrd33b	ankyrin repeat domain 33B [Source:MGI Symbol;Acc:MGI:1917904]
ENSMUSG00000024082	255.395	359.944	349.727	356.902	428.255	469.281	467.85	508.877	481.488	396.959	350.045	464.891	-0.412084	0.0132099	0.173445	Ndufaf7	NADH:ubiquinone oxidoreductase complex assembly factor 7 [Source:MGI Symbol;Acc:MGI:1920944]
ENSMUSG00000054855	133.373	66.565	90.1705	69.3761	75.3283	45.1901	44.8809	47.8531	81.1376	49.7837	86.9626	53.7691	0.694889	0.0132178	0.173445	Rnd1	Rho family GTPase 1 [Source:MGI Symbol;Acc:MGI:2444878]
ENSMUSG00000045179	113.509	62.4561	47.192	35.4589	22.3195	18.5395	21.7604	22.1758	26.69	47.1635	56.1871	27.2659	1.05749	0.0132242	0.173445	Sox3	SRY (sex determining region Y)-box 3 [Source:MGI Symbol;Acc:MGI:98365]
ENSMUSG00000022272	4932.91	3872.28	3153.44	3437.97	2145.46	2447.22	2195.76	2001.66	2733.06	2722.38	3508.41	2420.02	0.536161	0.0132324	0.173445	Myo10	myosin X [Source:MGI Symbol;Acc:MGI:107716]
ENSMUSG00000049112	207.154	171.754	1378.68	160.336	32.0843	46.3488	48.961	79.3661	183.627	79.9159	390.002	87.6438	2.15452	0.0132556	0.173638	Oxtr	oxytocin receptor [Source:MGI Symbol;Acc:MGI:109147]
ENSMUSG00000032501	1434.94	842.335	859.569	555.009	599.837	440.313	448.809	316.297	781.483	584.303	858.338	514.241	0.739485	0.0132997	0.174084	Trib1	tribbles pseudokinase 1 [Source:MGI Symbol;Acc:MGI:2443397]
ENSMUSG00000026490	1709.26	2317.45	2287.13	1894.74	1846.94	1784.43	1411.03	1301.37	1661.19	1586.53	2011.1	1548.91	0.377298	0.0133065	0.174084	Cdc42bpa	CDC42 binding protein kinase alpha [Source:MGI Symbol;Acc:MGI:2441841]
ENSMUSG00000034957	1859.65	914.652	1152.83	704.553	634.711	482.027	691.574	825.174	644.831	580.373	1053.28	644.796	0.708076	0.0133401	0.174258	Cebpa	CCAAT/enhancer binding protein (C/EBP), alpha [Source:MGI Symbol;Acc:MGI:99480]
ENSMUSG00000069083	3.78363	2.46537	1.68543	2.31254	5.57987	9.26976	4.08008	12.8386	9.6084	9.17068	3.16537	8.99351	-1.5503	0.0133449	0.174258	Gm10259	predicted pseudogene 10259 [Source:MGI Symbol;Acc:MGI:3704211]
ENSMUSG00000051146	149.453	83.8226	100.283	50.8758	34.8742	26.6505	51.6811	40.8502	55.5152	47.1635	83.8618	44.3721	0.919132	0.0133457	0.174258	Camk2n2	calcium/calmodulin-dependent protein kinase II inhibitor 2 [Source:MGI Symbol;Acc:MGI:1920297]
ENSMUSG00000043635	62.4299	78.8919	137.362	100.981	79.5132	79.9516	46.2409	47.8531	48.042	65.5048	91.8357	57.5185	0.68584	0.0133641	0.174258	Adamts3	a disintegrin-like and metallopeptidase (reprolysin type) with thrombospondin type 1 motif, 3 [Source:MGI Symbol;Acc:MGI:3045353]
ENSMUSG00000042622	2650.43	2517.14	2364.66	2137.56	2911.3	1841.21	2185.56	1844.1	1842.68	2229.78	2516.22	1988.67	0.338781	0.0133647	0.174258	Maff	v-maf musculoaponeurotic fibrosarcoma oncogene family, protein F (avian) [Source:MGI Symbol;Acc:MGI:96910]
ENSMUSG00000024653	22.7018	63.2778	77.5298	48.5633	195.296	84.5865	208.084	294.122	166.546	140.18	81.4737	178.704	-1.14371	0.0133706	0.174258	Scgb1a1	secretoglobin, family 1A, member 1 (uteroglobin) [Source:MGI Symbol;Acc:MGI:98919]
ENSMUSG00000043747	11.3509	18.0794	5.05629	11.5627	6.97484	20.8569	19.7204	22.1758	18.1492	27.512	10.6048	21.6829	-1.0022	0.0133868	0.174305	1520401A03Rik	RIKEN cDNA 1520401A03 gene [Source:MGI Symbol;Acc:MGI:2443785]
ENSMUSG00000053964	112.563	104.367	75.8443	68.6053	71.1434	139.046	131.923	103.876	129.18	117.909	86.5047	124.387	-0.522923	0.0133911	0.174305	Lgals4	lectin, galactose binding, soluble 4 [Source:MGI Symbol;Acc:MGI:107536]
ENSMUSG00000000365	74.7267	109.298	89.3278	151.857	191.111	228.268	201.964	219.424	164.41	154.591	123.264	193.732	-0.659447	0.0134293	0.174692	Rnf17	ring finger protein 17 [Source:MGI Symbol;Acc:MGI:1353419]
ENSMUSG00000048922	30.269	29.5844	61.5182	43.9382	44.639	64.8883	76.8416	213.588	38.4336	48.4736	41.9898	88.4451	-1.07409	0.0134544	0.174826	Cdca2	cell division cycle associated 2 [Source:MGI Symbol;Acc:MGI:1919787]
ENSMUSG00000082674	28.3772	58.3471	33.7086	53.9592	61.3786	99.6499	63.2413	140.058	43.7716	77.2957	47.1542	84.8033	-0.847015	0.0134657	0.174826	Gm11914	predicted gene 11914 [Source:MGI Symbol;Acc:MGI:3649889]
ENSMUSG00000046822	909.017	667.294	803.107	612.823	394.776	409.028	504.57	443.517	405.688	550.241	677.403	462.609	0.551506	0.0134688	0.174826	Slc39a3	solute carrier family 39 (zinc transporter), member 3 [Source:MGI Symbol;Acc:MGI:2147269]
ENSMUSG00000066894	973.339	730.571	1188.23	601.26	570.542	404.393	533.131	445.851	691.805	601.334	812.788	535.303	0.603077	0.0134771	0.174826	Vsig10	V-set and immunoglobulin domain containing 10 [Source:MGI Symbol;Acc:MGI:2448533]
ENSMUSG00000056952	1898.44	2012.56	1839.65	1631.11	1647.46	1493.59	1456.59	1257.02	1618.48	1446.35	1805.84	1454.41	0.312428	0.0134851	0.174826	Tatdn2	TatD DNase domain containing 2 [Source:MGI Symbol;Acc:MGI:3576210]
ENSMUSG00000104858	13.2427	2.46537	1.68543	1.54169	0	1.15872	0	0	0	0	3.78704	0.231744	3.72274	0.0135176	1	Mir136	microRNA 136 [Source:MGI Symbol;Acc:MGI:2676821]
ENSMUSG00000021009	1049.01	820.147	787.938	741.554	592.862	575.884	675.934	536.889	610.667	571.202	798.302	594.115	0.426223	0.0135255	0.174826	Ptpn21	protein tyrosine phosphatase, non-receptor type 21 [Source:MGI Symbol;Acc:MGI:1344406]
ENSMUSG00000113930	0.945908	7.39611	0	2.31254	5.57987	22.0157	7.48015	9.33719	8.5408	7.86058	3.24689	11.0469	-1.79265	0.013532	0.174826	Gm36235	predicted gene, 36235 [Source:MGI Symbol;Acc:MGI:5595394]
ENSMUSG00000029054	97.4285	66.565	155.06	58.5843	87.883	39.3965	82.2817	39.6831	45.9068	57.6443	93.1041	52.9825	0.802739	0.0135374	0.174826	Gabrd	gamma-aminobutyric acid (GABA) A receptor, subunit delta [Source:MGI Symbol;Acc:MGI:95622]
ENSMUSG00000022769	1226.84	904.791	1092.16	1463.07	1623.74	1987.2	2321.57	1657.35	1134.86	2326.73	1262.12	1885.54	-0.579739	0.0135464	0.174826	Sdf2l1	stromal cell-derived factor 2-like 1 [Source:MGI Symbol;Acc:MGI:2149842]
ENSMUSG00000002546	2377.07	2158.02	1981.22	2337.98	1869.26	1711.43	1812.92	1595.49	1664.39	1894.4	2144.71	1735.73	0.305683	0.0135543	0.174826	Golga2	golgi autoantigen, golgin subfamily a, 2 [Source:MGI Symbol;Acc:MGI:2139395]
ENSMUSG00000034422	1705.47	1643.58	2373.93	1263.42	1484.25	778.659	894.218	742.307	1792.5	1154.2	1694.13	1072.38	0.659915	0.0135634	0.174826	Parp14	poly (ADP-ribose) polymerase family, member 14 [Source:MGI Symbol;Acc:MGI:1919489]
ENSMUSG00000061517	217.559	158.606	91.8559	82.4805	93.4629	84.5865	68.6814	35.0145	79.0024	95.6371	128.793	72.5844	0.829999	0.0135641	0.174826	Sox21	SRY (sex determining region Y)-box 21 [Source:MGI Symbol;Acc:MGI:2654070]
ENSMUSG00000015599	90.8071	115.872	58.99	86.3348	37.6642	37.079	32.6407	72.3633	25.6224	47.1635	77.9337	42.9738	0.873517	0.0135646	0.174826	Ttbk1	tau tubulin kinase 1 [Source:MGI Symbol;Acc:MGI:2147036]
ENSMUSG00000022715	28.3772	5.75253	42.9784	3.85423	9.76478	6.95232	0.680014	0	8.5408	6.55048	18.1454	4.54472	2.02995	0.0135744	0.174826	Tmem114	transmembrane protein 114 [Source:MGI Symbol;Acc:MGI:1921970]
ENSMUSG00000071561	50.1331	32.0498	0.842715	4.62508	12.5547	5.7936	2.04004	0	4.2704	10.4808	20.0411	4.51696	2.17916	0.0135817	0.174826	BC100530	cDNA sequence BC100530 [Source:MGI Symbol;Acc:MGI:3696883]
ENSMUSG00000029127	322.555	239.141	189.611	174.982	167.396	137.888	137.363	121.384	151.599	191.274	218.737	147.901	0.568161	0.0135849	0.174826	Zbtb49	zinc finger and BTB domain containing 49 [Source:MGI Symbol;Acc:MGI:1922329]
ENSMUSG00000000563	2081.94	2274.72	2346.96	2337.21	3631.1	3837.68	3313.71	4081.52	3541.23	2769.54	2534.39	3508.74	-0.469919	0.0135853	0.174826	Atp5f1	ATP synthase, H+ transporting, mitochondrial F0 complex, subunit B1 [Source:MGI Symbol;Acc:MGI:1100495]
ENSMUSG00000085716	0.945908	10.6833	1.68543	12.3335	16.7396	33.6029	17.0003	26.8444	12.8112	23.5817	8.47755	22.7681	-1.44762	0.0135924	0.174826	Gm13388	predicted gene 13388 [Source:MGI Symbol;Acc:MGI:3649903]
ENSMUSG00000056692	5675.45	4565.04	4398.97	4229.63	3774.79	3586.24	3617.67	3504.95	3139.81	3868.72	4528.78	3543.48	0.354158	0.0136216	0.174973	D17Wsu92e	DNA segment, Chr 17, Wayne State University 92, expressed [Source:MGI Symbol;Acc:MGI:106281]
ENSMUSG00000021972	1086.85	1180.91	1077.83	1195.58	871.855	882.944	835.737	665.275	862.621	940.649	1082.61	837.445	0.371763	0.0136327	0.174973	Hmbox1	homeobox containing 1 [Source:MGI Symbol;Acc:MGI:2445066]
ENSMUSG00000073147	594.976	455.272	450.852	332.235	316.658	311.696	270.646	271.946	340.564	328.834	429.999	304.737	0.499028	0.0136341	0.174973	5031425E22Rik	RIKEN cDNA 5031425E22 gene [Source:MGI Symbol;Acc:MGI:1923227]
ENSMUSG00000090863	166.48	60.8125	138.205	34.6881	27.8994	24.3331	44.8809	26.8444	64.056	27.512	85.617	37.5253	1.18739	0.0136379	0.174973	A530084C06Rik	RIKEN cDNA A530084C06 gene [Source:MGI Symbol;Acc:MGI:3704402]
ENSMUSG00000001672	1015.9	368.984	511.528	474.841	306.893	314.013	297.166	220.591	450.527	285.601	535.63	313.58	0.772754	0.0136846	0.175462	Marveld3	MARVEL (membrane-associating) domain containing 3 [Source:MGI Symbol;Acc:MGI:1920858]
ENSMUSG00000027257	1746.15	945.059	852.827	766.221	686.325	488.98	726.255	603.416	641.628	749.375	999.315	641.931	0.638585	0.0137124	0.175709	Pacsin3	protein kinase C and casein kinase substrate in neurons 3 [Source:MGI Symbol;Acc:MGI:1891410]
ENSMUSG00000087265	18.9182	3.28716	39.6076	3.85423	0	1.15872	0.680014	1.16715	7.4732	0	13.1334	2.09582	2.65445	0.0137267	0.175714	Gm12349	predicted gene 12349 [Source:MGI Symbol;Acc:MGI:3650494]
ENSMUSG00000041355	2805.56	3451.52	3071.7	4209.59	4738.71	5498.12	5819.56	6257.09	3640.52	4701.94	3655.41	5183.44	-0.504128	0.0137466	0.175714	Ssr2	signal sequence receptor, beta [Source:MGI Symbol;Acc:MGI:1913506]
ENSMUSG00000040714	982.798	314.746	427.256	292.151	231.565	209.728	316.206	214.755	274.373	221.406	449.703	247.294	0.86197	0.0137533	0.175714	Klc3	kinesin light chain 3 [Source:MGI Symbol;Acc:MGI:1277971]
ENSMUSG00000020122	1675.2	2812.17	3761.04	2314.85	2584.88	1136.7	952.019	478.531	2657.26	1776.49	2629.63	1400.2	0.909384	0.0137549	0.175714	Egfr	epidermal growth factor receptor [Source:MGI Symbol;Acc:MGI:95294]
ENSMUSG00000104334	7.56726	27.9409	43.8212	13.8752	13.9497	11.5872	6.80014	4.6686	11.7436	9.17068	21.4308	8.79404	1.30354	0.0137554	0.175714	Gm38282	predicted gene, 38282 [Source:MGI Symbol;Acc:MGI:5611510]
ENSMUSG00000057068	0	0	0.842715	0	1.39497	2.31744	2.04004	15.1729	0	2.62019	0.447537	4.43012	-3.52356	0.0137674	1	Fam47e	family with sequence similarity 47, member E [Source:MGI Symbol;Acc:MGI:2686227]
ENSMUSG00000059602	113.509	76.4265	113.766	16.1878	69.7484	18.5395	26.5205	11.6715	66.1912	41.9231	77.9276	32.9692	1.24152	0.0137799	0.175918	Syn3	synapsin III [Source:MGI Symbol;Acc:MGI:1351334]
ENSMUSG00000001910	2833.94	2038.86	2089.09	1886.26	1350.33	1276.91	1570.15	1332.88	1189.31	1773.87	2039.7	1428.62	0.514121	0.0137966	0.176022	Nacc1	nucleus accumbens associated 1, BEN and BTB (POZ) domain containing [Source:MGI Symbol;Acc:MGI:1914080]
ENSMUSG00000022205	1005.5	1369.1	1561.55	1679.67	2671.37	2908.39	2271.25	2957.56	2438.4	2021.48	1657.44	2519.41	-0.604816	0.0138129	0.176082	Sub1	SUB1 homolog (S. cerevisiae) [Source:MGI Symbol;Acc:MGI:104811]
ENSMUSG00000117248	5.67545	1.64358	4.21357	3.85423	8.36981	8.11104	7.48015	23.343	10.676	11.7909	4.75133	12.2802	-1.41311	0.0138235	0.176082	AC122481.2	ERH mRNA splicing and mitosis factor (Erh) pseudogene
ENSMUSG00000034684	6444.47	6078.78	9263.12	7121.08	5638.46	4476.13	5375.51	3291.36	2962.59	6703.76	6909.18	4561.87	0.598966	0.013827	0.176082	Sema3f	sema domain, immunoglobulin domain (Ig), short basic domain, secreted, (semaphorin) 3F [Source:MGI Symbol;Acc:MGI:1096347]
ENSMUSG00000003534	11614.8	6103.44	7307.18	5134.61	3361.87	3564.22	4558.13	4072.18	3794.25	4853.91	6704.38	4168.54	0.685636	0.0138873	0.176741	Ddr1	discoidin domain receptor family, member 1 [Source:MGI Symbol;Acc:MGI:99216]
ENSMUSG00000025962	149.453	271.191	271.354	274.421	378.037	453.059	381.488	413.171	441.987	306.563	268.891	399.253	-0.573355	0.0139105	0.176927	Fastkd2	FAST kinase domains 2 [Source:MGI Symbol;Acc:MGI:1922869]
ENSMUSG00000070687	384.039	456.915	779.511	265.942	320.843	26.6505	33.3207	22.1758	385.404	98.2572	441.45	113.162	1.96429	0.0139443	0.177047	Htr1d	5-hydroxytryptamine (serotonin) receptor 1D [Source:MGI Symbol;Acc:MGI:96276]
ENSMUSG00000020793	0.945908	2.46537	5.05629	4.62508	5.57987	5.7936	13.6003	11.6715	5.338	15.7212	3.7345	10.4249	-1.50508	0.013949	0.177047	Galr2	galanin receptor 2 [Source:MGI Symbol;Acc:MGI:1337018]
ENSMUSG00000095054	5.67545	11.5051	9.26986	9.25015	2.78994	0	3.40007	1.16715	4.2704	1.3101	7.69809	2.02954	1.87269	0.0139793	0.177047	Gm13146	predicted gene 13146 [Source:MGI Symbol;Acc:MGI:3651742]
ENSMUSG00000035413	345.256	249.002	498.044	199.649	174.371	180.76	189.044	161.067	197.506	189.964	293.265	183.668	0.676741	0.0139824	0.177047	Tmem98	transmembrane protein 98 [Source:MGI Symbol;Acc:MGI:1923457]
ENSMUSG00000034345	347.148	492.252	561.248	514.925	715.619	783.294	736.455	833.345	721.698	607.885	526.239	736.535	-0.487131	0.0139855	0.177047	Gtf2h5	general transcription factor IIH, polypeptide 5 [Source:MGI Symbol;Acc:MGI:107227]
ENSMUSG00000020648	46.3495	55.0599	60.6755	63.9802	58.5887	97.3324	72.7615	71.1961	99.2868	70.7452	56.9308	82.2644	-0.528499	0.0139896	0.177047	Dus4l	dihydrouridine synthase 4-like (S. cerevisiae) [Source:MGI Symbol;Acc:MGI:1919166]
ENSMUSG00000032038	1811.41	1529.35	1211.82	1426.07	1654.43	957.102	997.58	746.975	1591.79	1015.32	1526.62	1061.76	0.523517	0.0139905	0.177047	St3gal4	ST3 beta-galactoside alpha-2,3-sialyltransferase 4 [Source:MGI Symbol;Acc:MGI:1316743]
ENSMUSG00000028718	34.0527	27.1191	37.9222	51.6467	33.4792	68.3644	59.8412	175.072	26.69	51.0938	36.844	76.2124	-1.0435	0.0139925	0.177047	Stil	Scl/Tal1 interrupting locus [Source:MGI Symbol;Acc:MGI:107477]
ENSMUSG00000055193	76.6185	107.655	57.3046	67.0636	138.102	141.364	231.885	252.104	64.056	131.01	89.3486	164.084	-0.884905	0.0139973	0.177047	Klk15	kallikrein related-peptidase 15 [Source:MGI Symbol;Acc:MGI:2447533]
ENSMUSG00000041353	85.1317	96.9712	125.564	109.46	188.321	166.856	189.724	210.087	231.669	127.079	121.09	185.083	-0.622247	0.0140513	0.177516	Tmem29	transmembrane protein 29 [Source:MGI Symbol;Acc:MGI:1923420]
ENSMUSG00000027233	92.699	110.12	36.2367	89.4181	83.6981	151.792	139.403	169.237	101.422	108.738	82.4344	134.118	-0.702968	0.0140516	0.177516	Patl2	protein associated with topoisomerase II homolog 2 (yeast) [Source:MGI Symbol;Acc:MGI:1914828]
ENSMUSG00000090150	408.632	518.55	482.033	656.761	790.947	916.547	815.337	1013.09	654.439	707.452	571.385	821.372	-0.525128	0.0140918	0.177816	Acad11	acyl-Coenzyme A dehydrogenase family, member 11 [Source:MGI Symbol;Acc:MGI:2143169]
ENSMUSG00000032113	31.215	52.5946	78.3725	54.7301	54.4038	103.126	56.4412	142.392	80.07	78.6058	54.2632	92.127	-0.756422	0.0141004	0.177816	Chek1	checkpoint kinase 1 [Source:MGI Symbol;Acc:MGI:1202065]
ENSMUSG00000110156	0.945908	2.46537	4.21357	5.39592	4.18491	13.9046	13.6003	7.0029	8.5408	5.24039	3.44114	9.6578	-1.50701	0.014105	0.177816	Gm42067	predicted gene, 42067 [Source:MGI Symbol;Acc:MGI:5624952]
ENSMUSG00000074063	172.155	114.229	148.318	172.67	101.833	68.3644	104.042	115.548	89.6784	104.808	141.841	96.4881	0.559658	0.0141099	0.177816	Osgin1	oxidative stress induced growth inhibitor 1 [Source:MGI Symbol;Acc:MGI:1919089]
ENSMUSG00000063796	0.945908	1.64358	1.68543	9.25015	0	25.4918	20.4004	72.3633	0	5.24039	2.70501	24.6992	-3.15349	0.0141556	0.178283	Slc22a8	solute carrier family 22 (organic anion transporter), member 8 [Source:MGI Symbol;Acc:MGI:1336187]
ENSMUSG00000024795	44.4577	72.3175	96.0695	50.105	53.0088	110.078	97.922	287.119	56.5828	78.6058	63.1917	126.062	-0.992584	0.0141726	0.178387	Kif20b	kinesin family member 20B [Source:MGI Symbol;Acc:MGI:2444576]
ENSMUSG00000029151	574.166	549.778	914.345	201.962	171.581	20.8569	40.1208	0	217.79	108.738	482.366	77.5012	2.63828	0.0142066	0.178706	Slc30a3	solute carrier family 30 (zinc transporter), member 3 [Source:MGI Symbol;Acc:MGI:1345280]
ENSMUSG00000040209	1187.11	1210.5	1095.53	1281.92	955.554	902.642	901.018	876.529	1033.44	889.556	1146.12	920.637	0.31718	0.0142161	0.178717	Zfp704	zinc finger protein 704 [Source:MGI Symbol;Acc:MGI:2180715]
ENSMUSG00000030111	838.074	3337.29	2308.2	2892.21	9337.92	10009	9582.76	29558.1	4810.61	6199.38	3742.74	12032	-1.68481	0.0142378	0.178829	A2m	alpha-2-macroglobulin [Source:MGI Symbol;Acc:MGI:2449119]
ENSMUSG00000050910	460.657	386.241	525.854	265.171	263.649	196.982	258.405	241.6	251.954	323.594	380.315	254.507	0.581444	0.0142495	0.178829	Cdr2l	cerebellar degeneration-related protein 2-like [Source:MGI Symbol;Acc:MGI:2684867]
ENSMUSG00000087233	2.83772	4.93074	6.74172	4.62508	5.57987	0	2.04004	1.16715	1.0676	0	4.94303	0.854958	2.35749	0.0142592	0.178829	Gm43213	predicted gene 43213 [Source:MGI Symbol;Acc:MGI:5663350]
ENSMUSG00000115355	36.8904	23.0101	37.0794	40.8548	40.4541	101.967	52.3611	68.8618	29.8928	58.9543	35.6578	62.4075	-0.807263	0.0142598	0.178829	4930445E18Rik	RIKEN cDNA 4930445E18 gene [Source:MGI Symbol;Acc:MGI:1925365]
ENSMUSG00000104970	31.215	24.6537	14.3261	23.8962	11.1597	5.7936	12.9203	3.50145	9.6084	15.7212	21.0502	9.50897	1.14747	0.0142873	0.179066	Gm43137	predicted gene 43137 [Source:MGI Symbol;Acc:MGI:5663274]
ENSMUSG00000072825	6147.45	3597.8	3529.29	3426.41	1746.5	1998.79	2584.73	2145.22	1740.19	2937.24	3689.49	2281.23	0.693783	0.0143279	0.179465	Cep170b	centrosomal protein 170B [Source:MGI Symbol;Acc:MGI:2145043]
ENSMUSG00000038371	1066.98	1418.41	1320.53	1405.25	1188.51	1193.48	907.819	960.564	970.449	1000.91	1279.94	1006.65	0.347718	0.0143445	0.179533	Sbf2	SET binding factor 2 [Source:MGI Symbol;Acc:MGI:1921831]
ENSMUSG00000086316	214.721	238.319	246.073	244.358	355.717	342.981	374.688	469.194	328.821	290.841	259.838	361.305	-0.480697	0.0143508	0.179533	Nbdy	negative regulator of P-body association [Source:MGI Symbol;Acc:MGI:1917373]
ENSMUSG00000097903	59.5922	12.3269	39.6076	2.31254	22.3195	9.26976	13.6003	5.83575	6.4056	10.4808	27.2317	9.11843	1.56381	0.0143825	0.179753	Gm26679	predicted gene, 26679 [Source:MGI Symbol;Acc:MGI:5477173]
ENSMUSG00000055675	67.1595	85.4662	116.295	210.441	99.0428	164.538	238.005	330.303	98.2192	226.647	115.681	211.542	-0.867899	0.0143865	0.179753	Kbtbd11	kelch repeat and BTB (POZ) domain containing 11 [Source:MGI Symbol;Acc:MGI:1922151]
ENSMUSG00000038013	721.728	839.048	764.342	765.45	749.098	666.264	556.931	657.105	586.113	670.769	767.933	627.436	0.293863	0.0144044	0.179753	Wipf2	WAS/WASL interacting protein family, member 2 [Source:MGI Symbol;Acc:MGI:1924462]
ENSMUSG00000028778	102.158	33.6934	60.6755	22.3545	29.2943	13.9046	6.80014	19.8415	43.7716	20.9615	49.6352	21.0559	1.24855	0.0144058	0.179753	Hcrtr1	hypocretin (orexin) receptor 1 [Source:MGI Symbol;Acc:MGI:2385650]
ENSMUSG00000113966	3.78363	5.75253	2.52814	6.93761	5.57987	1.15872	1.36003	0	1.0676	1.3101	4.91636	0.979289	2.28824	0.0144213	0.179753	Gm47980	predicted gene, 47980 [Source:MGI Symbol;Acc:MGI:6097267]
ENSMUSG00000092405	27.4313	9.03969	10.1126	4.62508	9.76478	0	4.7601	1.16715	2.1352	9.17068	12.1947	3.44662	1.82448	0.0144301	0.179753	Gm20402	predicted gene 20402 [Source:MGI Symbol;Acc:MGI:5141867]
ENSMUSG00000030433	17.9722	23.8319	33.7086	16.1878	27.8994	8.11104	5.44011	7.0029	12.8112	23.5817	23.92	11.3894	1.10521	0.0144352	0.179753	Sbk2	SH3-binding domain kinase family, member 2 [Source:MGI Symbol;Acc:MGI:2685925]
ENSMUSG00000079109	132.427	159.427	140.733	186.545	202.27	271.14	204.684	214.755	214.588	208.305	164.281	222.695	-0.441845	0.0144393	0.179753	Pms2	PMS1 homolog2, mismatch repair system component [Source:MGI Symbol;Acc:MGI:104288]
ENSMUSG00000020328	492.818	565.392	526.697	619.76	730.964	870.198	803.096	959.397	659.777	652.428	587.126	788.979	-0.428007	0.0144517	0.179753	Nudcd2	NudC domain containing 2 [Source:MGI Symbol;Acc:MGI:1277103]
ENSMUSG00000028487	66.2135	66.565	78.3725	67.8345	27.8994	35.9203	31.2806	23.343	39.5012	52.4039	61.377	36.4898	0.770032	0.0144557	0.179753	Bnc2	basonuclin 2 [Source:MGI Symbol;Acc:MGI:2443805]
ENSMUSG00000019124	99.3203	161.893	206.465	193.482	185.531	370.79	293.766	304.626	150.532	222.716	169.338	268.486	-0.665291	0.0144751	0.179886	Scrn1	secernin 1 [Source:MGI Symbol;Acc:MGI:1917188]
ENSMUSG00000047370	535.384	214.487	320.232	181.92	166.001	114.713	178.844	163.401	198.574	172.933	283.605	165.693	0.77554	0.0145249	0.180388	Gm7367	predicted pseudogene 7367 [Source:MGI Symbol;Acc:MGI:3646404]
ENSMUSG00000074277	2202.07	1342.81	2278.7	1547.86	1061.57	807.627	1376.35	573.07	876.5	1490.89	1686.6	1024.89	0.718688	0.014533	0.180388	Phldb3	pleckstrin homology like domain, family B, member 3 [Source:MGI Symbol;Acc:MGI:3642959]
ENSMUSG00000000028	70.9431	96.1494	79.2152	82.4805	118.572	123.983	133.283	199.583	99.2868	113.978	89.4721	134.023	-0.589685	0.0145429	0.180403	Cdc45	cell division cycle 45 [Source:MGI Symbol;Acc:MGI:1338073]
ENSMUSG00000107478	0.945908	0.82179	1.68543	8.47931	4.18491	0	0	0	0	1.3101	3.22347	0.262019	3.48312	0.0145786	1	Gm45234	predicted gene 45234 [Source:MGI Symbol;Acc:MGI:5753810]
ENSMUSG00000047658	1.89182	4.10895	0.842715	4.62508	5.57987	15.0634	5.44011	30.3459	0	17.0313	3.40969	13.5761	-2.00265	0.0146105	0.181131	Gal3st3	galactose-3-O-sulfotransferase 3 [Source:MGI Symbol;Acc:MGI:3617843]
ENSMUSG00000025781	1836.01	1789.04	1688.8	2071.26	2671.37	2994.13	2906.38	3227.17	2393.56	2147.25	2011.29	2733.7	-0.443483	0.0146431	0.181427	Atp5c1	ATP synthase, H+ transporting, mitochondrial F1 complex, gamma polypeptide 1 [Source:MGI Symbol;Acc:MGI:1261437]
ENSMUSG00000096606	293.231	124.912	228.376	39.3131	66.9585	59.0947	59.1612	72.3633	101.422	64.1947	150.558	71.2472	1.08115	0.0146534	0.181445	Tpbgl	trophoblast glycoprotein-like [Source:MGI Symbol;Acc:MGI:3646425]
ENSMUSG00000045871	0	0	0	0	0	3.47616	0.680014	4.6686	0	5.24039	0	2.81303	-4.00997	0.0146821	1	Slitrk6	SLIT and NTRK-like family, member 6 [Source:MGI Symbol;Acc:MGI:2443198]
ENSMUSG00000063882	1009.28	1421.7	1457.9	1537.84	2448.17	2424.04	2130.48	2596.91	2480.04	1878.68	1574.98	2302.03	-0.548391	0.0147048	0.181894	Uqcrh	ubiquinol-cytochrome c reductase hinge protein [Source:MGI Symbol;Acc:MGI:1913826]
ENSMUSG00000113188	7.56726	15.614	30.3377	9.25015	18.1346	18.5395	21.0804	30.3459	39.5012	72.0553	16.1807	36.3045	-1.1576	0.0147122	0.181894	Gm35638	predicted gene, 35638 [Source:MGI Symbol;Acc:MGI:5594797]
ENSMUSG00000025203	25209.4	15275.4	15710.7	16566.3	14179.9	13210.6	13703	11035.4	14540.7	9177.23	17388.3	12333.4	0.495517	0.0147162	0.181894	Scd2	stearoyl-Coenzyme A desaturase 2 [Source:MGI Symbol;Acc:MGI:98240]
ENSMUSG00000060530	0	0	0.842715	0.770846	2.78994	1.15872	1.36003	16.3401	2.1352	7.86058	0.8807	5.77092	-2.85546	0.014746	0.182048	A930017M01Rik	RIKEN cDNA A930017M01 gene [Source:MGI Symbol;Acc:MGI:2685151]
ENSMUSG00000053522	119.184	40.2677	26.1242	18.5003	5.57987	11.5872	10.8802	12.8386	29.8928	6.55048	41.9313	14.3499	1.54833	0.014754	0.182048	Lgals7	lectin, galactose binding, soluble 7 [Source:MGI Symbol;Acc:MGI:1316742]
ENSMUSG00000032549	2319.37	2208.15	1993.86	2361.1	2010.15	1939.7	1656.51	1041.1	1686.81	1739.81	2178.53	1612.78	0.433906	0.0147658	0.182048	Rab6b	RAB6B, member RAS oncogene family [Source:MGI Symbol;Acc:MGI:107283]
ENSMUSG00000109472	0	0.82179	0	0.770846	0	2.31744	1.36003	1.16715	4.2704	9.17068	0.318527	3.65714	-3.22685	0.0147663	1	Gm18943	predicted gene, 18943 [Source:MGI Symbol;Acc:MGI:5011128]
ENSMUSG00000000531	921.314	681.264	451.695	588.926	397.566	415.98	353.607	266.11	358.714	554.171	608.153	389.716	0.64378	0.014772	0.182048	Grasp	GRP1 (general receptor for phosphoinositides 1)-associated scaffold protein [Source:MGI Symbol;Acc:MGI:1860303]
ENSMUSG00000096941	5.67545	4.93074	10.1126	9.25015	4.18491	0	3.40007	2.3343	0	2.62019	6.83076	1.67091	1.98146	0.0147728	0.182048	Gm26720	predicted gene, 26720 [Source:MGI Symbol;Acc:MGI:5477214]
ENSMUSG00000054161	518.357	149.566	278.939	154.169	131.127	118.189	187.684	68.8618	149.464	116.599	246.432	128.16	0.940761	0.0147902	0.182049	Fam83e	family with sequence similarity 83, member E [Source:MGI Symbol;Acc:MGI:1921063]
ENSMUSG00000094410	249.72	285.983	289.894	303.713	244.12	267.664	187.684	178.574	104.625	196.514	274.686	187.012	0.557077	0.0147906	0.182049	Gm38394	predicted gene, 38394 [Source:MGI Symbol;Acc:MGI:5614057]
ENSMUSG00000010051	188.236	189.834	187.925	249.754	166.001	126.3	146.203	142.392	150.532	169.002	196.35	146.886	0.424233	0.0148069	0.182056	Hyal1	hyaluronoglucosaminidase 1 [Source:MGI Symbol;Acc:MGI:96298]
ENSMUSG00000112023	43.5118	48.4856	59.8327	83.2514	68.3535	75.3168	93.8419	89.8705	161.208	72.0553	60.687	98.4584	-0.700969	0.014813	0.182056	Lilr4b	leukocyte immunoglobulin-like receptor, subfamily B, member 4B [Source:MGI Symbol;Acc:MGI:102702]
ENSMUSG00000000154	301.745	184.081	103.654	306.797	231.565	375.425	596.372	652.436	150.532	341.935	225.568	423.34	-0.909126	0.0148231	0.182056	Slc22a18	solute carrier family 22 (organic cation transporter), member 18 [Source:MGI Symbol;Acc:MGI:1336884]
ENSMUSG00000022337	293.231	503.757	458.437	493.341	765.838	935.087	688.174	783.157	753.726	600.024	502.921	752.034	-0.582444	0.0148266	0.182056	Emc2	ER membrane protein complex subunit 2 [Source:MGI Symbol;Acc:MGI:1913986]
ENSMUSG00000039798	6.62135	5.75253	13.4834	6.16677	4.18491	10.4285	19.7204	17.5072	17.0816	14.4111	7.2418	15.8298	-1.11374	0.0148463	0.182191	2600006K01Rik	RIKEN cDNA 2600006K01 gene [Source:MGI Symbol;Acc:MGI:1917569]
ENSMUSG00000060260	780.374	432.262	383.435	381.569	337.582	251.442	357.687	289.453	337.362	297.392	463.044	306.667	0.593796	0.0148804	0.1825	Pwwp2b	PWWP domain containing 2B [Source:MGI Symbol;Acc:MGI:2142008]
ENSMUSG00000020089	682.945	548.956	647.205	612.823	714.224	812.262	879.258	867.192	830.593	662.909	641.231	810.443	-0.340361	0.0148898	0.182507	Ppa1	pyrophosphatase (inorganic) 1 [Source:MGI Symbol;Acc:MGI:97831]
ENSMUSG00000103509	101.212	146.279	141.576	133.356	85.0931	85.7452	38.0808	32.6802	96.084	98.2572	121.503	70.1695	0.803246	0.0149217	0.182602	Gm38372	predicted gene, 38372 [Source:MGI Symbol;Acc:MGI:5611600]
ENSMUSG00000074292	17.9722	11.5051	8.42715	15.4169	16.7396	6.95232	6.12012	1.16715	10.676	2.62019	14.0122	5.50716	1.31127	0.0149297	0.182602	Gm10660	predicted gene 10660 [Source:MGI Symbol;Acc:MGI:3642761]
ENSMUSG00000003526	1044.28	1191.6	1593.57	1247.23	880.225	436.837	660.973	182.075	972.584	982.572	1191.38	647.008	0.88107	0.0149318	0.182602	Prodh	proline dehydrogenase [Source:MGI Symbol;Acc:MGI:97770]
ENSMUSG00000048706	352.824	138.061	440.74	238.962	62.7736	112.396	126.483	144.727	113.166	138.87	246.672	127.128	0.958875	0.0149331	0.182602	Lurap1l	leucine rich adaptor protein 1-like [Source:MGI Symbol;Acc:MGI:106510]
ENSMUSG00000021256	106.888	60.8125	100.283	47.0216	44.639	23.1744	39.4408	68.8618	14.9464	36.6827	71.9287	36.6212	0.977456	0.0149567	0.18273	Vash1	vasohibin 1 [Source:MGI Symbol;Acc:MGI:2442543]
ENSMUSG00000056288	0	0	0	0	0	1.15872	4.08008	2.3343	2.1352	1.3101	0	2.20368	-3.71424	0.0149696	1	Gm11961	predicted gene 11961 [Source:MGI Symbol;Acc:MGI:3652303]
ENSMUSG00000079508	122.968	243.25	145.79	236.65	385.011	494.773	299.886	379.323	403.553	288.221	226.734	373.151	-0.722306	0.0149736	0.18273	Apoo	apolipoprotein O [Source:MGI Symbol;Acc:MGI:1915566]
ENSMUSG00000103502	20.81	2.46537	16.8543	10.021	6.97484	5.7936	4.7601	2.3343	1.0676	3.93029	11.4251	3.57718	1.66729	0.0149772	0.18273	9330121J05Rik	RIKEN cDNA 9330121J05 gene [Source:MGI Symbol;Acc:MGI:3704218]
ENSMUSG00000024097	874.965	1248.3	1272.5	1122.35	1672.57	1719.54	1457.27	1956.14	2069.01	1439.8	1238.14	1728.35	-0.481943	0.0149866	0.18273	Srsf7	serine/arginine-rich splicing factor 7 [Source:MGI Symbol;Acc:MGI:1926232]
ENSMUSG00000021798	121.076	93.6841	54.7765	144.148	128.337	48.6662	59.1612	58.3575	101.422	57.6443	108.404	65.0502	0.733652	0.0149879	0.18273	Ldb3	LIM domain binding 3 [Source:MGI Symbol;Acc:MGI:1344412]
ENSMUSG00000038065	245.936	250.646	374.165	221.233	131.127	108.92	134.643	117.882	209.25	187.344	244.621	151.608	0.694232	0.0150019	0.182792	Mturn	maturin, neural progenitor differentiation regulator homolog (Xenopus) [Source:MGI Symbol;Acc:MGI:1915485]
ENSMUSG00000027108	410.524	548.956	608.44	679.886	877.435	1150.61	886.058	1086.62	800.7	670.769	625.048	918.95	-0.557399	0.0150174	0.182873	Ola1	Obg-like ATPase 1 [Source:MGI Symbol;Acc:MGI:1914309]
ENSMUSG00000032586	45.4036	44.3767	50.5629	31.6047	40.4541	50.9837	55.0811	93.3719	73.6644	56.3342	42.4804	65.8871	-0.630226	0.0150477	0.18311	Traip	TRAF-interacting protein [Source:MGI Symbol;Acc:MGI:1096377]
ENSMUSG00000026669	38.7822	45.1985	42.1357	38.5423	30.6893	56.7773	72.7615	200.75	39.5012	35.3726	39.0696	81.0324	-1.04828	0.0150547	0.18311	Mcm10	minichromosome maintenance 10 replication initiation factor [Source:MGI Symbol;Acc:MGI:1917274]
ENSMUSG00000059645	8.51317	5.75253	13.4834	7.70846	12.5547	1.15872	2.72006	0	8.5408	1.3101	9.60246	2.74593	1.76236	0.0150699	0.183188	Gm7361	predicted gene 7361 [Source:MGI Symbol;Acc:MGI:3805965]
ENSMUSG00000021290	423.767	471.708	571.361	687.595	1146.66	1042.85	862.258	1308.37	1127.39	846.322	660.219	1037.44	-0.653718	0.0150931	0.183362	Atp5mpl	ATP synthase membrane subunit 6.8PL [Source:MGI Symbol;Acc:MGI:1917507]
ENSMUSG00000015127	545.789	424.044	454.223	393.902	283.179	273.458	314.166	312.796	276.508	349.796	420.227	305.345	0.463324	0.015136	0.183748	Unkl	unkempt family like zinc finger [Source:MGI Symbol;Acc:MGI:1921404]
ENSMUSG00000026546	79.4563	41.9113	75.0016	43.9382	54.4038	28.968	36.7207	37.3488	46.9744	32.7524	58.9422	36.5529	0.684854	0.0151428	0.183748	Cfap45	cilia and flagella associated protein 45 [Source:MGI Symbol;Acc:MGI:1919120]
ENSMUSG00000107192	3.78363	4.10895	1.68543	0.770846	4.18491	0	0	1.16715	0	0	2.90675	0.23343	3.31033	0.0151585	1	Gm19583	predicted gene, 19583 [Source:MGI Symbol;Acc:MGI:5011768]
ENSMUSG00000016349	34.0527	8.2179	29.495	10.021	8.36981	5.7936	8.16017	1.16715	10.676	6.55048	18.0313	6.46948	1.46701	0.015175	0.18398	Eef1a2	eukaryotic translation elongation factor 1 alpha 2 [Source:MGI Symbol;Acc:MGI:1096317]
ENSMUSG00000110917	8.51317	9.03969	26.9669	6.16677	1.39497	0	2.04004	0	7.4732	0	10.4163	1.90265	2.4208	0.0151798	0.18398	Gm33056	predicted gene, 33056 [Source:MGI Symbol;Acc:MGI:5592215]
ENSMUSG00000021079	163.642	212.022	149.16	195.795	245.514	288.521	236.645	273.113	285.049	226.647	193.227	261.995	-0.443284	0.0151977	0.184088	Timm9	translocase of inner mitochondrial membrane 9 [Source:MGI Symbol;Acc:MGI:1353436]
ENSMUSG00000046337	22.7018	24.6537	16.8543	32.3755	34.8742	49.8249	51.001	131.888	24.5548	23.5817	26.2919	56.1701	-1.10083	0.0152121	0.184155	Fam178b	family with sequence similarity 178, member B [Source:MGI Symbol;Acc:MGI:3026913]
ENSMUSG00000002289	433.226	414.182	816.591	441.695	424.07	317.489	425.009	270.779	321.348	373.378	505.953	341.6	0.566197	0.0152261	0.184216	Angptl4	angiopoietin-like 4 [Source:MGI Symbol;Acc:MGI:1888999]
ENSMUSG00000034075	2757.32	3178.68	2925.91	3094.95	2855.5	2763.55	2378.01	1877.94	2386.09	2410.58	2962.47	2363.23	0.326168	0.0152721	0.184664	Zdhhc5	zinc finger, DHHC domain containing 5 [Source:MGI Symbol;Acc:MGI:1923573]
ENSMUSG00000039200	3.78363	6.57432	3.37086	6.93761	8.36981	8.11104	7.48015	17.5072	41.6364	6.55048	5.80725	16.2571	-1.49936	0.0152971	0.184858	Atf7ip2	activating transcription factor 7 interacting protein 2 [Source:MGI Symbol;Acc:MGI:1922579]
ENSMUSG00000041057	608.219	800.424	793.837	785.492	927.654	1062.55	1026.82	1023.59	951.232	913.137	783.125	995.465	-0.347541	0.0153069	0.184868	Wdr43	WD repeat domain 43 [Source:MGI Symbol;Acc:MGI:1919765]
ENSMUSG00000053550	25.5395	50.951	23.596	83.2514	32.0843	140.205	110.842	96.8734	24.5548	82.5361	43.0844	91.0023	-1.07249	0.0153346	0.185094	Shisa7	shisa family member 7 [Source:MGI Symbol;Acc:MGI:3605641]
ENSMUSG00000086503	15578.2	4108.13	5471.75	3443.37	2720.19	2428.68	20241.3	23232.1	20045.3	24852.5	6264.32	18160	-1.53552	0.01535	0.185117	Xist	inactive X specific transcripts [Source:MGI Symbol;Acc:MGI:98974]
ENSMUSG00000042851	78.5103	102.724	99.4403	108.689	99.0428	74.158	70.7214	71.1961	68.3264	74.6755	97.6813	71.8155	0.44724	0.0153578	0.185117	Zc3h6	zinc finger CCCH type containing 6 [Source:MGI Symbol;Acc:MGI:1926001]
ENSMUSG00000059327	139.048	117.516	48.0347	78.6263	62.7736	31.2854	44.8809	33.8473	87.5432	44.5433	89.1998	48.42	0.881708	0.0153635	0.185117	Eda	ectodysplasin-A [Source:MGI Symbol;Acc:MGI:1195272]
ENSMUSG00000028497	97.4285	155.318	187.925	177.295	202.27	235.22	233.245	399.165	187.898	213.546	164.047	253.815	-0.630724	0.0153878	0.185301	Hacd4	3-hydroxyacyl-CoA dehydratase 4 [Source:MGI Symbol;Acc:MGI:1914025]
ENSMUSG00000050628	3430.81	1500.59	2389.94	1289.63	1168.98	909.595	1343.03	1209.17	1086.82	1450.28	1955.99	1199.78	0.705258	0.0153979	0.185314	Ubald2	UBA-like domain containing 2 [Source:MGI Symbol;Acc:MGI:1914635]
ENSMUSG00000034906	69.9972	56.7035	60.6755	82.4805	64.1686	106.602	91.1219	234.597	69.394	79.9159	66.805	116.326	-0.797127	0.0154249	0.185461	Ncaph	non-SMC condensin I complex, subunit H [Source:MGI Symbol;Acc:MGI:2444777]
ENSMUSG00000022468	321.609	336.934	98.5976	238.191	220.405	77.6342	59.8412	19.8415	249.818	125.769	243.147	106.581	1.191	0.0154281	0.185461	Endou	endonuclease, polyU-specific [Source:MGI Symbol;Acc:MGI:97746]
ENSMUSG00000067365	712.269	813.572	873.052	1045.27	1364.28	1667.4	1285.23	1385.41	1230.94	1165.99	961.688	1346.99	-0.487288	0.0154536	0.18559	Tmem128	transmembrane protein 128 [Source:MGI Symbol;Acc:MGI:1913559]
ENSMUSG00000042419	622.407	461.024	471.92	430.132	265.044	214.363	344.087	322.133	266.9	364.207	450.106	302.338	0.575484	0.0154611	0.18559	Nfkbil1	nuclear factor of kappa light polypeptide gene enhancer in B cells inhibitor like 1 [Source:MGI Symbol;Acc:MGI:1340031]
ENSMUSG00000037972	390.66	424.044	513.213	331.464	368.272	234.061	298.526	270.779	358.714	331.454	405.53	298.707	0.441763	0.0154658	0.18559	Snn	stannin [Source:MGI Symbol;Acc:MGI:1276549]
ENSMUSG00000018412	2103.7	2005.17	1970.27	1623.4	1336.38	1469.26	1305.63	1171.82	1499.98	1422.76	1807.78	1373.89	0.396686	0.0154983	0.185843	Kansl1	KAT8 regulatory NSL complex subunit 1 [Source:MGI Symbol;Acc:MGI:1923969]
ENSMUSG00000060188	229.856	71.4957	724.735	195.024	12.5547	30.1267	17.6804	2.3343	130.247	27.512	246.733	41.5801	2.56953	0.015505	0.185843	Cxcl17	chemokine (C-X-C motif) ligand 17 [Source:MGI Symbol;Acc:MGI:2387642]
ENSMUSG00000109194	44.4577	25.4755	20.2252	13.8752	19.5296	6.95232	17.0003	5.83575	11.7436	15.7212	24.7126	11.4506	1.09008	0.0155179	0.18589	Gm44570	predicted gene 44570 [Source:MGI Symbol;Acc:MGI:5753146]
ENSMUSG00000028194	588.355	492.252	654.789	410.861	454.76	382.377	401.888	344.309	467.609	289.531	520.203	377.143	0.462926	0.0155278	0.1859	Ddah1	dimethylarginine dimethylaminohydrolase 1 [Source:MGI Symbol;Acc:MGI:1916469]
ENSMUSG00000041245	129.589	290.092	95.2268	188.086	224.59	427.567	255.005	717.797	165.478	226.647	185.517	358.499	-0.950396	0.0155506	0.186057	Wnk3	WNK lysine deficient protein kinase 3 [Source:MGI Symbol;Acc:MGI:2652875]
ENSMUSG00000029998	20666.2	13818.4	13346.9	10723.2	11974.4	6359.05	6256.13	4410.66	17338.9	5093.66	14105.8	7891.68	0.837872	0.015559	0.186057	Pcyox1	prenylcysteine oxidase 1 [Source:MGI Symbol;Acc:MGI:1914131]
ENSMUSG00000022946	1037.66	899.86	797.208	1018.29	722.594	761.279	739.855	616.255	680.061	681.25	895.122	695.74	0.364216	0.0155898	0.186248	Dopey2	dopey family member 2 [Source:MGI Symbol;Acc:MGI:1917278]
ENSMUSG00000020027	1315.76	628.669	1533.74	700.699	477.079	344.14	397.808	351.312	913.866	547.62	931.189	510.949	0.866456	0.0155972	0.186248	Socs2	suppressor of cytokine signaling 2 [Source:MGI Symbol;Acc:MGI:1201787]
ENSMUSG00000038967	1239.14	797.958	667.43	560.405	486.844	381.219	528.371	298.79	675.791	433.642	750.355	463.563	0.694474	0.0156021	0.186248	Pdk2	pyruvate dehydrogenase kinase, isoenzyme 2 [Source:MGI Symbol;Acc:MGI:1343087]
ENSMUSG00000113402	93.6449	78.8919	46.3493	31.6047	20.9245	18.5395	19.7204	2.3343	16.014	51.0938	54.2831	21.5404	1.34594	0.0156694	0.186872	Gm40848	predicted gene, 40848 [Source:MGI Symbol;Acc:MGI:5623733]
ENSMUSG00000033016	705.647	775.77	447.481	464.049	366.877	273.458	407.328	250.937	382.201	474.255	551.965	357.636	0.626806	0.0156725	0.186872	Nfatc1	nuclear factor of activated T cells, cytoplasmic, calcineurin dependent 1 [Source:MGI Symbol;Acc:MGI:102469]
ENSMUSG00000022521	2188.83	1798.08	1815.21	1799.15	1189.91	1400.89	1179.14	1066.77	1311.01	1502.68	1758.24	1292.1	0.44538	0.0157261	0.187402	Crebbp	CREB binding protein [Source:MGI Symbol;Acc:MGI:1098280]
ENSMUSG00000064367	13653.2	17776.1	15229.5	21148.2	16529	23177.9	19526.6	28051.3	21614.6	19549.3	16867.2	22383.9	-0.408199	0.015736	0.187412	mt-Nd5	mitochondrially encoded NADH dehydrogenase 5 [Source:MGI Symbol;Acc:MGI:102496]
ENSMUSG00000050132	7.56726	11.5051	10.1126	6.93761	4.18491	16.2221	17.6804	58.3575	6.4056	10.4808	8.06148	21.8293	-1.41424	0.0157782	0.187806	Sarm1	sterile alpha and HEAT/Armadillo motif containing 1 [Source:MGI Symbol;Acc:MGI:2136419]
ENSMUSG00000085793	85.1317	117.516	126.407	129.502	156.236	241.014	153.003	152.897	208.182	141.49	122.959	179.317	-0.547724	0.0157958	0.187822	Lin52	lin-52 homolog (C. elegans) [Source:MGI Symbol;Acc:MGI:3045391]
ENSMUSG00000024168	392.552	230.101	209.836	255.921	117.177	105.443	155.043	136.556	169.748	179.483	241.117	149.255	0.694579	0.0158032	0.187822	Tmem204	transmembrane protein 204 [Source:MGI Symbol;Acc:MGI:3039635]
ENSMUSG00000024386	2975.83	1181.73	1262.39	1542.46	1030.88	872.516	1314.47	770.318	1153.01	776.887	1598.66	977.439	0.709345	0.0158129	0.187822	Proc	protein C [Source:MGI Symbol;Acc:MGI:97771]
ENSMUSG00000039795	122.022	162.714	160.959	176.524	166.001	203.935	214.884	261.441	222.061	165.072	157.644	213.479	-0.438478	0.0158216	0.187822	Zfand1	zinc finger, AN1-type domain 1 [Source:MGI Symbol;Acc:MGI:1913611]
ENSMUSG00000028800	1096.31	1382.25	1312.11	1465.38	1789.74	2028.92	2007.4	2414.83	1518.13	1629.76	1409.16	1919.81	-0.446825	0.0158262	0.187822	Hdac1	histone deacetylase 1 [Source:MGI Symbol;Acc:MGI:108086]
ENSMUSG00000029120	404.849	697.7	342.985	933.495	852.326	1701	1007.78	1959.64	490.029	851.563	646.271	1202	-0.895374	0.0158343	0.187822	Ppp2r2c	protein phosphatase 2, regulatory subunit B, gamma [Source:MGI Symbol;Acc:MGI:2442660]
ENSMUSG00000032067	493.764	382.132	487.089	454.799	511.954	582.836	576.652	661.774	649.101	499.147	465.948	593.902	-0.351946	0.0158555	0.187966	Pts	6-pyruvoyl-tetrahydropterin synthase [Source:MGI Symbol;Acc:MGI:1338783]
ENSMUSG00000063412	135.265	154.497	166.015	138.752	203.665	232.903	191.084	312.796	179.357	210.926	159.639	225.413	-0.500462	0.015924	0.188439	Gm10131	predicted pseudogene 10131 [Source:MGI Symbol;Acc:MGI:3704308]
ENSMUSG00000055240	63.3758	59.1689	96.9122	83.2514	71.1434	95.015	90.4418	173.905	122.774	91.7068	74.7703	114.769	-0.613549	0.0159369	0.188439	Zfp101	zinc finger protein 101 [Source:MGI Symbol;Acc:MGI:107547]
ENSMUSG00000040661	704.701	990.257	953.953	835.597	835.586	732.311	595.012	655.938	614.938	769.027	864.019	673.445	0.36132	0.0159408	0.188439	Rad54l2	RAD54 like 2 (S. cerevisiae) [Source:MGI Symbol;Acc:MGI:1933196]
ENSMUSG00000052396	121.076	78.8919	76.687	202.733	166.001	238.696	329.127	511.211	117.436	103.498	129.078	259.994	-1.0123	0.0159433	0.188439	Mogat2	monoacylglycerol O-acyltransferase 2 [Source:MGI Symbol;Acc:MGI:2663253]
ENSMUSG00000078870	68.1054	71.4957	124.722	52.4175	196.691	213.204	139.403	154.064	196.438	184.724	102.686	177.567	-0.799512	0.015949	0.188439	Gm14410	predicted gene 14410 [Source:MGI Symbol;Acc:MGI:3709158]
ENSMUSG00000020799	10.405	22.1883	14.3261	11.5627	32.0843	12.7459	6.80014	3.50145	9.6084	6.55048	18.1133	7.84128	1.18633	0.0159588	0.188439	Tekt1	tektin 1 [Source:MGI Symbol;Acc:MGI:1333819]
ENSMUSG00000017386	1298.73	658.254	623.609	609.739	503.584	483.186	515.451	449.352	476.15	521.418	738.783	489.111	0.595309	0.0159721	0.188439	Traf4	TNF receptor associated factor 4 [Source:MGI Symbol;Acc:MGI:1202880]
ENSMUSG00000053897	3535.8	1524.42	6534.41	1752.13	1714.42	1573.54	1442.31	1428.59	2469.36	1024.5	3012.24	1587.66	0.923967	0.0159838	0.188439	Slc39a8	solute carrier family 39 (metal ion transporter), member 8 [Source:MGI Symbol;Acc:MGI:1914797]
ENSMUSG00000000149	3382.57	2596.04	2603.15	2652.48	1805.09	1601.35	2065.88	1748.39	1496.78	2405.34	2607.86	1863.55	0.485164	0.0160156	0.188439	Gna12	guanine nucleotide binding protein, alpha 12 [Source:MGI Symbol;Acc:MGI:95767]
ENSMUSG00000071176	1849.25	1405.26	1052.55	1286.54	901.15	888.738	890.818	875.362	991.801	1014.01	1298.95	932.147	0.479488	0.0160171	0.188439	Arhgef10	Rho guanine nucleotide exchange factor (GEF) 10 [Source:MGI Symbol;Acc:MGI:2444453]
ENSMUSG00000029386	205.262	167.645	201.409	184.232	175.766	135.57	155.043	152.897	129.18	150.661	186.863	144.67	0.36875	0.0160178	0.188439	Tctn2	tectonic family member 2 [Source:MGI Symbol;Acc:MGI:1915228]
ENSMUSG00000078234	69.0513	25.4755	171.914	113.314	8.36981	26.6505	23.1205	22.1758	56.5828	18.3414	77.6249	29.3742	1.40594	0.0160281	0.188439	Klhdc7a	kelch domain containing 7A [Source:MGI Symbol;Acc:MGI:2444612]
ENSMUSG00000029231	6274.21	10901	14787.1	10611.5	10053.5	7197.97	6563.49	4000.99	8679.59	7985.04	10525.5	6885.42	0.612304	0.0160317	0.188439	Pdgfra	platelet derived growth factor receptor, alpha polypeptide [Source:MGI Symbol;Acc:MGI:97530]
ENSMUSG00000028029	726.457	696.056	704.509	847.931	984.848	1186.53	962.22	1077.28	1006.75	889.556	791.96	1024.47	-0.372793	0.0160327	0.188439	Aimp1	aminoacyl tRNA synthetase complex-interacting multifunctional protein 1 [Source:MGI Symbol;Acc:MGI:102774]
ENSMUSG00000092075	34.0527	14.7922	112.081	10.021	8.36981	0	0	0	11.7436	0	35.8634	2.34872	3.93293	0.0160388	0.188439	Serpina4-ps1	serine (or cysteine) peptidase inhibitor, clade A, member 4, pseudogene 1 [Source:MGI Symbol;Acc:MGI:2448363]
ENSMUSG00000024512	17.9722	4.93074	12.6407	2.31254	5.57987	0	2.04004	0	5.338	2.62019	8.68722	1.99965	2.10409	0.0160432	0.188439	Dynap	dynactin associated protein [Source:MGI Symbol;Acc:MGI:1922827]
ENSMUSG00000097566	66.2135	64.0996	38.7649	35.4589	16.7396	20.8569	14.2803	12.8386	33.0956	31.4423	44.2553	22.5028	0.996603	0.016051	0.188439	A930024N18Rik	RIKEN cDNA A930024N18 gene [Source:MGI Symbol;Acc:MGI:4360907]
ENSMUSG00000021175	25.5395	20.5448	44.6639	46.2508	20.9245	35.9203	51.001	210.087	24.5548	55.0241	31.5847	75.3174	-1.24513	0.0160698	0.188552	Cdca7l	cell division cycle associated 7 like [Source:MGI Symbol;Acc:MGI:2384982]
ENSMUSG00000054676	569.436	546.49	478.662	688.366	602.626	792.564	770.456	829.843	660.845	652.428	577.116	741.227	-0.361606	0.0161019	0.18861	1600014C10Rik	RIKEN cDNA 1600014C10 gene [Source:MGI Symbol;Acc:MGI:1919494]
ENSMUSG00000107768	87.0235	46.842	63.2036	58.5843	64.1686	40.5552	36.7207	17.5072	62.9884	24.8918	63.9644	36.5327	0.799664	0.0161038	0.18861	Gm44275	predicted gene, 44275 [Source:MGI Symbol;Acc:MGI:5690667]
ENSMUSG00000035948	6.62135	13.1486	42.9784	100.21	61.3786	56.7773	212.844	212.421	72.5968	179.483	44.8674	146.825	-1.71118	0.0161044	0.18861	Acss3	acyl-CoA synthetase short-chain family member 3 [Source:MGI Symbol;Acc:MGI:2685720]
ENSMUSG00000027379	27.4313	21.3665	55.6192	23.1254	39.0591	63.7296	44.2009	184.41	26.69	49.7837	33.3203	73.7627	-1.14651	0.0161114	0.18861	Bub1	BUB1, mitotic checkpoint serine/threonine kinase [Source:MGI Symbol;Acc:MGI:1100510]
ENSMUSG00000097800	16.0804	8.2179	14.3261	8.47931	5.57987	4.63488	5.44011	1.16715	5.338	2.62019	10.5367	3.84007	1.42548	0.0161538	0.188756	B230344G16Rik	RIKEN cDNA B230344G16 gene [Source:MGI Symbol;Acc:MGI:3642312]
ENSMUSG00000028062	785.103	561.283	636.25	729.991	739.333	768.231	975.14	1099.45	774.01	913.137	690.392	905.995	-0.392977	0.0161617	0.188756	Lamtor2	late endosomal/lysosomal adaptor, MAPK and MTOR activator 2 [Source:MGI Symbol;Acc:MGI:1932697]
ENSMUSG00000022204	554.302	502.936	492.988	537.28	633.316	668.581	690.214	680.448	621.343	673.39	544.164	666.795	-0.296105	0.0161771	0.188756	Ngdn	neuroguidin, EIF4E binding protein [Source:MGI Symbol;Acc:MGI:1916216]
ENSMUSG00000033762	21.7559	13.9704	19.3824	11.5627	26.5044	19.6982	29.2406	72.3633	21.352	43.2332	18.6352	37.1775	-1.00852	0.016179	0.188756	Recql4	RecQ protein-like 4 [Source:MGI Symbol;Acc:MGI:1931028]
ENSMUSG00000027599	509.844	731.393	687.655	694.532	848.141	1046.32	892.858	1009.58	985.395	717.933	694.313	930.419	-0.423482	0.0161862	0.188756	Armc1	armadillo repeat containing 1 [Source:MGI Symbol;Acc:MGI:1921502]
ENSMUSG00000026032	305.528	353.37	429.784	366.923	691.904	604.852	604.532	741.14	757.996	483.426	429.502	638.389	-0.575056	0.0161868	0.188756	Ndufb3	NADH:ubiquinone oxidoreductase subunit B3 [Source:MGI Symbol;Acc:MGI:1913745]
ENSMUSG00000059334	8883.02	5789.51	3852.05	4247.36	2824.81	3063.65	2911.14	2668.1	3385.36	4070.47	5119.35	3219.75	0.669189	0.016188	0.188756	Zfp36l3	zinc finger protein 36, C3H type-like 3 [Source:MGI Symbol;Acc:MGI:3525151]
ENSMUSG00000064341	35656.9	38651.3	32858.3	42915.3	40074.7	46748.5	39438.8	49705.4	58793.8	47865.7	38031.3	48510.4	-0.351097	0.0162002	0.188792	mt-Nd1	mitochondrially encoded NADH dehydrogenase 1 [Source:MGI Symbol;Acc:MGI:101787]
ENSMUSG00000046447	1877.63	1240.9	1118.28	864.889	1018.33	668.581	885.378	624.425	1141.26	753.306	1224.01	814.591	0.587066	0.0162184	0.188897	Camk2n1	calcium/calmodulin-dependent protein kinase II inhibitor 1 [Source:MGI Symbol;Acc:MGI:1913509]
ENSMUSG00000036225	326.338	182.437	365.738	313.734	83.6981	112.396	99.962	128.386	210.317	157.212	254.389	141.655	0.848864	0.0162949	0.189619	Kctd1	potassium channel tetramerisation domain containing 1 [Source:MGI Symbol;Acc:MGI:1918269]
ENSMUSG00000097191	34.9986	64.0996	69.1026	59.3551	69.7484	20.8569	18.3604	7.0029	41.6364	57.6443	59.4609	29.1002	1.04177	0.0163003	0.189619	5730422E09Rik	RIKEN cDNA 5730422E09 gene [Source:MGI Symbol;Acc:MGI:1917793]
ENSMUSG00000026676	168.372	103.546	173.599	172.67	89.278	85.7452	87.0418	126.052	80.07	89.0866	141.493	93.5991	0.603101	0.0163089	0.189619	Ccdc3	coiled-coil domain containing 3 [Source:MGI Symbol;Acc:MGI:1921436]
ENSMUSG00000028693	504.169	570.322	538.495	574.28	785.367	841.23	672.534	1107.62	777.213	694.351	594.527	818.591	-0.462606	0.0163256	0.189619	Nasp	nuclear autoantigenic sperm protein (histone-binding) [Source:MGI Symbol;Acc:MGI:1355328]
ENSMUSG00000036591	2461.25	2940.37	2874.5	2647.86	2404.93	2503.99	1872.76	1704.04	2200.32	2166.9	2665.78	2089.6	0.351858	0.0163265	0.189619	Arhgap21	Rho GTPase activating protein 21 [Source:MGI Symbol;Acc:MGI:1918685]
ENSMUSG00000048992	22.7018	4.10895	29.495	0	0	0	0.680014	1.16715	2.1352	3.93029	11.2612	1.58253	2.88143	0.0163385	0.189652	Prss32	protease, serine 32 [Source:MGI Symbol;Acc:MGI:1917064]
ENSMUSG00000033967	34.0527	30.4062	51.4056	30.8338	23.7145	18.5395	16.3203	22.1758	20.2844	24.8918	34.0826	20.4424	0.763386	0.0163713	0.189767	Rnf225	ring finger protein 225 [Source:MGI Symbol;Acc:MGI:1924198]
ENSMUSG00000024501	710.377	1071.61	1706.5	1015.2	1495.41	973.324	674.574	778.489	771.875	858.113	1199.82	811.275	0.564668	0.0163828	0.189767	Dpysl3	dihydropyrimidinase-like 3 [Source:MGI Symbol;Acc:MGI:1349762]
ENSMUSG00000052707	2978.66	3366.87	3510.75	3302.3	2855.5	2629.13	2429.69	2268.94	2707.43	2942.48	3202.82	2595.53	0.303903	0.0163839	0.189767	Tnrc6a	trinucleotide repeat containing 6a [Source:MGI Symbol;Acc:MGI:2385292]
ENSMUSG00000038717	1396.16	1095.45	1324.75	1554.8	2148.25	1966.35	2150.2	2294.62	1873.64	1996.59	1503.88	2056.28	-0.452442	0.0163856	0.189767	Atp5l	ATP synthase, H+ transporting, mitochondrial F0 complex, subunit G [Source:MGI Symbol;Acc:MGI:1351597]
ENSMUSG00000096096	2.83772	1.64358	2.52814	0	1.39497	8.11104	7.48015	5.83575	9.6084	1.3101	1.68088	6.46909	-1.97505	0.0163945	0.189767	Trav4-4-dv10	T cell receptor alpha variable 4-4-DV10 [Source:MGI Symbol;Acc:MGI:3702138]
ENSMUSG00000040938	212.829	44.3767	122.194	67.0636	9.76478	25.4918	29.9206	61.8589	43.7716	11.7909	91.2456	34.5668	1.40192	0.0164157	0.189905	Slc16a11	solute carrier family 16 (monocarboxylic acid transporters), member 11 [Source:MGI Symbol;Acc:MGI:2663709]
ENSMUSG00000085192	0	0.82179	0	0	0	5.7936	2.04004	4.6686	2.1352	0	0.164358	2.92749	-3.51406	0.016422	1	Gm12195	predicted gene 12195 [Source:MGI Symbol;Acc:MGI:3651100]
ENSMUSG00000026156	100.266	51.7728	45.5066	16.1878	43.244	10.4285	38.7608	16.3401	27.7576	24.8918	51.3955	23.6358	1.10425	0.0164349	0.190022	B3gat2	beta-1,3-glucuronyltransferase 2 (glucuronosyltransferase S) [Source:MGI Symbol;Acc:MGI:2389490]
ENSMUSG00000111877	17.0263	13.1486	19.3824	23.1254	32.0843	46.3488	19.7204	43.1845	42.704	34.0625	20.9534	37.204	-0.838354	0.0164647	0.190259	Gm6477	predicted gene 6477 [Source:MGI Symbol;Acc:MGI:3647945]
ENSMUSG00000050668	309.312	321.32	336.243	374.631	545.433	529.535	486.89	497.206	533.8	497.837	377.388	509.053	-0.43592	0.0164895	0.190439	Gpatch11	G patch domain containing 11 [Source:MGI Symbol;Acc:MGI:1858435]
ENSMUSG00000011263	431.334	335.29	138.205	349.193	152.052	155.268	204.004	127.219	115.301	212.236	281.215	162.806	0.789543	0.0165023	0.190445	Exoc3l2	exocyst complex component 3-like 2 [Source:MGI Symbol;Acc:MGI:1921713]
ENSMUSG00000086717	94.5908	19.723	18.5397	11.5627	5.57987	4.63488	10.8802	1.16715	4.2704	22.2716	29.9992	8.64486	1.80376	0.0165085	0.190445	Gm15655	predicted gene 15655 [Source:MGI Symbol;Acc:MGI:3805551]
ENSMUSG00000048087	168.372	102.724	237.646	107.918	122.757	78.7929	112.882	115.548	84.3404	74.6755	147.883	93.2478	0.662408	0.0165351	0.190607	Gm4737	predicted gene 4737 [Source:MGI Symbol;Acc:MGI:3643647]
ENSMUSG00000000216	86.0776	105.189	309.276	100.21	124.152	59.0947	97.922	78.199	58.718	104.808	144.981	79.7483	0.862592	0.0165435	0.190607	Scnn1g	sodium channel, nonvoltage-gated 1 gamma [Source:MGI Symbol;Acc:MGI:104695]
ENSMUSG00000039221	755.78	1041.21	1133.45	1340.5	2365.87	2707.93	2018.96	2593.41	2040.18	1405.73	1327.36	2153.24	-0.698801	0.0165597	0.190607	Rpl22l1	ribosomal protein L22 like 1 [Source:MGI Symbol;Acc:MGI:1915278]
[truncated: 28,075 more rows]
