# Supplementary material for: Maternal opioid use is associated with altered placental bacterial DNA and activation of immune-apoptotic pathways
Source: NeuroImmune Pharm Ther. 2025 Dec 16;4(4):353–62. doi: 10.1515/nipt-2025-0011 (PMC12755123; doi:10.1515/nipt-2025-0011)
Supplement: Supplementary file 2 — Supplementary Material Details [file j_nipt-2025-0011_suppl_002.zip]

Archive with 1 entries (1 files):
- Table S3 canonical pathway.xlsx
