# Supplementary material for: Maternal opioid use is associated with altered placental bacterial DNA and activation of immune-apoptotic pathways
Source: NeuroImmune Pharm Ther. 2025 Dec 16;4(4):353–62. doi: 10.1515/nipt-2025-0011 (PMC12755123; doi:10.1515/nipt-2025-0011)
Supplement: Supplementary file 2 — Supplementary Material Details [file j_nipt-2025-0011_suppl_002.zip › Table S3 canonical pathway.xlsx]

## Sheet: canonical 
Ingenuity Canonical Pathways	-log(p-value)	Ratio	z-score	Molecules
Hepatic Fibrosis / Hepatic Stellate Cell Activation	3.85	0.0588	NaN	CCN2,COL2A1,COL4A6,ECE1,FASLG,FGFR1,FN1,IL4R,IL6R,KDR,LBP
Crosstalk between Dendritic Cells and Natural Killer Cells	3.14	0.0845	0.816	CAMK2B,CD69,CSF2RB,FASLG,KLRD1,PRF1
STAT3 Pathway	2.97	0.0593	-1.89	CSF2RB,FGFR1,IL22RA1,IL4R,IL6R,KDR,MAP3K9,SOCS1
Superoxide Radicals Degradation	2.22	0.25	NaN	NQO1,SOD3
Apelin Liver Signaling Pathway	2.16	0.115	NaN	APLNR,COL2A1,EDN2
Immunogenic Cell Death Signaling Pathway	2.08	0.061	2.236	Gzmb,Gzmc,GZMH,Gzmn,PRF1
Triacylglycerol Degradation	2.04	0.0741	0	AADAC,LIPC,LIPE,NDST1
Th1 and Th2 Activation Pathway	2.02	0.0452	NaN	ACVR1B,CXCR4,ICOS,IL4R,IL6R,KLRD1,SOCS1
Histamine Biosynthesis	1.82	1	NaN	HDC
Adenine and Adenosine Salvage VI	1.82	1	NaN	ADK
Citrulline Degradation	1.82	1	NaN	OTC
Pyrimidine Ribonucleotides Interconversion	1.67	0.0769	NaN	ENTPD2,NME4,SLC25A42
Pathogen Induced Cytokine Storm Signaling Pathway	1.64	0.0317	0.632	CLEC7A,COL2A1,COL4A6,CSF2RB,CXCR4,EOMES,FASLG,IL23A,IL6R,PRF1
Pyrimidine Ribonucleotides De Novo Biosynthesis	1.59	0.0714	NaN	ENTPD2,NME4,SLC25A42
Neuroprotective Role of THOP1 in Alzheimer's Disease	1.58	0.0455	2	CTSG,ECE1,F7,Gzmb,KLK7
Heparan Sulfate Biosynthesis (Late Stages)	1.56	0.0533	-1	AADAC,EXTL3,LIPE,NDST1
Primary Immunodeficiency Signaling	1.54	0.0682	NaN	CD79A,ICOS,PTPRC
Retinol Biosynthesis	1.54	0.0682	NaN	AADAC,LIPC,LIPE
IL-17A Signaling in Fibroblasts	1.47	0.05	0	COL2A1,ELF3,FN1,IL23A
Heparan Sulfate Biosynthesis	1.44	0.0488	-1	AADAC,EXTL3,LIPE,NDST1
Tumoricidal Function of Hepatic Natural Killer Cells	1.36	0.0909	NaN	FASLG,PRF1
WNT/Î²-catenin Signaling	1.35	0.0355	0.447	ACVR1B,KREMEN1,SOX11,SOX15,SOX9,WNT7A
Apelin Cardiac Fibroblast Signaling Pathway	1.33	0.087	NaN	APLNR,CCN2
White Adipose Tissue Browning Pathway	1.25	0.0368	-2.236	CAMKK2,FGFR1,GPBAR1,KDR,LIPE
Role of Chondrocytes in Rheumatoid Arthritis Signaling Pathway	1.23	0.0365	-2.236	ADAMTS4,CAMKK2,CXCR4,FN1,IL6R
Osteoarthritis Pathway	1.23	0.0308	-0.816	ADAMTS4,COL2A1,DDIT4,ELF3,FGFR1,FN1,SOX9
PRPP Biosynthesis I	1.23	0.25	NaN	PRPS2
PCP (Planar Cell Polarity) Pathway	1.2	0.05	NaN	CTHRC1,VANGL1,WNT7A
Thyroid Hormone Metabolism II (via Conjugation and/or Degradation)	1.15	0.069	NaN	UGT2B10,UGT2B7
Wound Healing Signaling Pathway	1.14	0.0293	0.378	ACVR1B,COL2A1,COL4A6,FASLG,FN1,KRT17,Mcpt8
Induction of Apoptosis by HIV1	1.13	0.0469	NaN	CXCR4,FASLG,TRAF1
Arginine Biosynthesis IV	1.13	0.2	NaN	OTC
Proline Biosynthesis II (from Arginine)	1.13	0.2	NaN	OTC
Protein Citrullination	1.13	0.2	NaN	PADI1
Factors Promoting Cardiogenesis in Vertebrates	1.12	0.0338	-2.236	ACVR1B,BMP1,BMP8A,CAMK2B,WNT7A
Airway Pathology in Chronic Obstructive Pulmonary Disease	1.12	0.0381	NaN	CTSG,FASLG,IL23A,PRF1
PTEN Signaling	1.11	0.0336	2.236	FASLG,FGFR1,KDR,MAGI1,MAST2
FAK Signaling	1.09	0.0218	-0.943	ACVR1B,APLNR,CELSR2,COL2A1,CSF2RB,ELF3,GLP1R,GPR141,GPR146,GPR153,GPR87,GPRC5B,IL22RA1,IL4R,IL6R,KDR,SOCS1,Trbc1
Granzyme A Signaling	1.09	0.0448	NaN	FN1,MT-ND4,PRF1
Th1 Pathway	1.07	0.0367	1	ICOS,IL6R,KLRD1,SOCS1
Activin Inhibin Signaling Pathway	1.07	0.03	0	ACVR1B,CCN2,COL2A1,CXCR4,INHBA,LIPE
Basal Cell Carcinoma Signaling	1.06	0.0435	NaN	BMP1,BMP8A,WNT7A
Trehalose Degradation II (Trehalase)	1.06	0.167	NaN	HK1
Urea Cycle	1.06	0.167	NaN	OTC
FXR/RXR Activation	1.01	0.0348	NaN	ABCG5,BAAT,LIPC,SCARB1
Oxytocin in Spinal Neurons Signaling Pathway	1.01	0.0571	NaN	CAMKK2,SOX15
Transcriptional Regulatory Network in Embryonic Stem Cells	0.994	0.0309	-2.236	ACVR1B,EOMES,FGFR1,INHBA,WNT7A
Phosphatidylcholine Biosynthesis I	0.993	0.143	NaN	PCYT1B
IL-15 Production	0.987	0.0342	0	FGFR1,ITK,KDR,SRMS
Th2 Pathway	0.938	0.0328	0	ACVR1B,CXCR4,ICOS,IL4R
Role of JAK family kinases in IL-6-type Cytokine Signaling	0.937	0.0385	NaN	IL6R,LBP,SOCS1
Sirtuin Signaling Pathway	0.932	0.026	0	ATG9A,MT-CYB,MT-ND4,NQO1,OTC,SCNN1A,SOD3
Natural Killer Cell Signaling	0.929	0.0294	0	COL2A1,FASLG,KLRB1,KLRD1,MAP3K9
Intrinsic Prothrombin Activation Pathway	0.927	0.0513	NaN	COL2A1,KLK7
Xenobiotic Metabolism Signaling	0.92	0.0258	NaN	CAMK2B,MAP3K9,NDST1,NQO1,SOD3,UGT2B10,UGT2B7
Tumor Microenvironment Pathway	0.898	0.0287	-0.447	CTLA4,CXCR4,FASLG,FN1,IL6R
Citrulline Biosynthesis	0.89	0.111	NaN	OTC
GDP-glucose Biosynthesis	0.89	0.111	NaN	HK1
cAMP-mediated signaling	0.883	0.0265	0	APLNR,CAMK2B,DUSP4,GLP1R,PKIB,RGS2
Xenobiotic Metabolism General Signaling Pathway	0.848	0.0303	1	MAP3K9,NQO1,UGT2B10,UGT2B7
Glucose and Glucose-1-phosphate Degradation	0.848	0.1	NaN	HK1
LPS/IL-1 Mediated Inhibition of RXR Function	0.832	0.0256	1	ABCG5,LBP,LIPC,NDST1,SCARB1,SOD3
Gustation Pathway	0.819	0.027	-0.447	ENTPD2,GLP1R,LIPC,LIPE,SCNN1A
Melatonin Degradation I	0.782	0.0417	NaN	UGT2B10,UGT2B7
Î³-glutamyl Cycle	0.775	0.0833	NaN	GGT1
UDP-N-acetyl-D-galactosamine Biosynthesis II	0.775	0.0833	NaN	HK1
CDX Gastrointestinal Cancer Signaling Pathway	0.773	0.026	-1.342	BMP1,BMP8A,FASLG,IL6R,WNT7A
Nicotine Degradation III	0.768	0.0408	NaN	UGT2B10,UGT2B7
Role of Pattern Recognition Receptors in Recognition of Bacteria and Viruses	0.761	0.028	NaN	CLEC7A,FASLG,Oas1c (includes others),PTX3
Cell Cycle: G2/M DNA Damage Checkpoint Regulation	0.754	0.04	NaN	CCNB1,HIPK2
FAT10 Cancer Signaling Pathway	0.754	0.04	NaN	ACVR1B,CXCR4
Pulmonary Healing Signaling Pathway	0.754	0.0256	-1.342	CCNB1,CXCR4,FGFR1,KDR,WNT7A
ID1 Signaling Pathway	0.748	0.0255	-2.236	ACVR1B,CCN2,FGFR1,FN1,IL6R
Human Embryonic Stem Cell Pluripotency	0.729	0.0251	-2.236	BMP1,BMP8A,FGFR1,INHBA,WNT7A
Triacylglycerol Biosynthesis	0.728	0.0385	NaN	LPIN1,PORCN
Aryl Hydrocarbon Receptor Signaling	0.725	0.027	NaN	FASLG,NFIC,NQO1,TFF1
Superpathway of Melatonin Degradation	0.716	0.0377	NaN	UGT2B10,UGT2B7
Choline Biosynthesis III	0.714	0.0714	NaN	PCYT1B
Leukotriene Biosynthesis	0.714	0.0714	NaN	GGT1
Serotonin Degradation	0.703	0.037	NaN	UGT2B10,UGT2B7
SPINK1 Pancreatic Cancer Pathway	0.703	0.037	NaN	CPM,KLK7
Role of Macrophages, Fibroblasts and Endothelial Cells in Rheumatoid Arthritis	0.694	0.0223	NaN	ADAMTS4,CAMK2B,FN1,IL6R,SOCS1,TRAF1,WNT7A
MSP-RON Signaling Pathway	0.691	0.0364	NaN	CSF2RB,KLK7
Granzyme B Signaling	0.688	0.0667	NaN	PRF1
Superpathway of Citrulline Metabolism	0.688	0.0667	NaN	OTC
Bile Acid Biosynthesis, Neutral Pathway	0.688	0.0667	NaN	BAAT
Role of JAK2 in Hormone-like Cytokine Signaling	0.68	0.0357	NaN	PRLR,SOCS1
Pulmonary Fibrosis Idiopathic Signaling Pathway	0.676	0.022	-1.134	ACVR1B,CCN2,COL2A1,COL4A6,FGFR1,FN1,WNT7A
Nicotine Degradation II	0.668	0.0351	NaN	UGT2B10,UGT2B7
Macrophage Classical Activation Signaling Pathway	0.664	0.0255	2	FASLG,IL23A,LBP,SOCS1
Extrinsic Prothrombin Activation Pathway	0.663	0.0625	NaN	F7
Chondroitin Sulfate Degradation (Metazoa)	0.663	0.0625	NaN	CEMIP2
GADD45 Signaling	0.646	0.0339	NaN	ACVR1B,CCNB1
Dermatan Sulfate Degradation (Metazoa)	0.64	0.0588	NaN	CEMIP2
Protein Kinase A Signaling	0.625	0.0207	0.378	ADD2,CAMK2B,DUSP4,DUSP7,FLNB,LIPE,PTPN5,PTPRC
LXR/RXR Activation	0.616	0.0268	NaN	ABCG5,APOA5,LBP
Xenobiotic Metabolism CAR Signaling Pathway	0.575	0.0233	0	NDST1,SOD3,UGT2B10,UGT2B7
Acute Phase Response Signaling	0.57	0.0231	0	FN1,IL6R,LBP,SOCS1
Xenobiotic Metabolism PXR Signaling Pathway	0.565	0.023	1	CAMK2B,NDST1,UGT2B10,UGT2B7
CREB Signaling in Neurons	0.562	0.0189	-0.905	APLNR,CAMK2B,CELSR2,FGFR1,GLP1R,GPR141,GPR146,GPR153,GPR87,GPRC5B,KDR
Pregnenolone Biosynthesis	0.561	0.0476	NaN	CYP26B1
Cardiac Hypertrophy Signaling (Enhanced)	0.559	0.0191	-3	ACVR1B,CAMK2B,CSF2RB,FASLG,FGFR1,IL22RA1,IL4R,IL6R,MAP3K9,WNT7A
Role of JAK1 and JAK3 in Î³c Cytokine Signaling	0.558	0.0294	NaN	IL4R,SOCS1
Phagosome Formation	0.554	0.0186	0.577	APLNR,CELSR2,CLEC4E,CLEC7A,FN1,GLP1R,GPR141,GPR146,GPR153,GPR87,GPRC5B,LBP
Role of NANOG in Mammalian Embryonic Stem Cell Pluripotency	0.548	0.0246	NaN	BMP1,BMP8A,WNT7A
Pyrimidine Deoxyribonucleotides De Novo Biosynthesis I	0.544	0.0455	NaN	NME4
Histidine Degradation VI	0.544	0.0455	NaN	CYP26B1
GÎ±s Signaling	0.541	0.0244	NaN	ADD2,GLP1R,RGS2
GM-CSF Signaling	0.541	0.0286	NaN	CAMK2B,CSF2RB
GP6 Signaling Pathway	0.535	0.0242	NaN	COL2A1,COL4A6,ITK
IL-6 Signaling	0.529	0.024	NaN	IL6R,LBP,SOCS1
Role of JAK1, JAK2 and TYK2 in Interferon Signaling	0.527	0.0435	NaN	SOCS1
IL-22 Signaling	0.512	0.0417	NaN	IL22RA1
Toll-like Receptor Signaling	0.508	0.027	NaN	LBP,TRAF1
Ubiquinol-10 Biosynthesis (Eukaryotic)	0.497	0.04	NaN	CYP26B1
Chemokine Signaling	0.493	0.0263	NaN	CAMK2B,CXCR4
G-Protein Coupled Receptor Signaling	0.491	0.0179	-0.577	APLNR,CAMK2B,CELSR2,DUSP4,GLP1R,GPR141,GPR146,GPR153,GPR87,GPRC5B,MAP3K9,RGS2
Iron homeostasis signaling pathway	0.488	0.0227	NaN	BMP1,BMP8A,IL6R
Reelin Signaling in Neurons	0.472	0.0222	NaN	ARHGEF37,CAMK2B,MAP3K9
Adipogenesis pathway	0.472	0.0222	NaN	FGFR1,LPIN1,SOX9
MSP-RON Signaling in Cancer Cells Pathway	0.467	0.0221	NaN	CSF2RB,ELF3,KLK7
Airway Inflammation in Asthma	0.457	0.0357	NaN	IL23A
IL-10 Signaling	0.456	0.0217	NaN	DDIT4,IL4R,IL6R
Myelination Signaling Pathway	0.454	0.0189	0	BMP1,BMP8A,DAG1,FGFR1,LINGO1,WNT7A
PI3K/AKT Signaling	0.45	0.0202	NaN	CSF2RB,IL22RA1,IL4R,IL6R
Sonic Hedgehog Signaling	0.445	0.0345	NaN	CCNB1
Role of Tissue Factor in Cancer	0.442	0.02	-1	ACVR1B,CCN2,F7,KDR
HIF1Î± Signaling	0.438	0.0199	-2	CAMK2B,HK1,IL6R,KDR
Apelin Adipocyte Signaling Pathway	0.424	0.0233	NaN	APLNR,LIPE
Interferon Signaling	0.422	0.0323	NaN	SOCS1
Insulin Secretion Signaling Pathway	0.421	0.0188	0.447	CAMK2B,GLP1R,KCNB1,PRLR,SCNN1A
BMP signaling pathway	0.418	0.023	NaN	BMP1,BMP8A
IL-12 Signaling and Production in Macrophages	0.418	0.0194	2	CAMKK2,COL2A1,IL23A,PRLR
TNFR2 Signaling	0.412	0.0312	NaN	TRAF1
Glutathione-mediated Detoxification	0.412	0.0312	NaN	Gsta4
S100 Family Signaling Pathway	0.402	0.0169	-0.577	APLNR,CAMK2B,CELSR2,FGFR1,GLP1R,GPR141,GPR146,GPR153,GPR87,GPRC5B,IL23A,WNT7A
4-1BB Signaling in T Lymphocytes	0.401	0.0303	NaN	TRAF1
Inhibition of Angiogenesis by TSP1	0.401	0.0303	NaN	KDR
Salvage Pathways of Pyrimidine Ribonucleotides	0.389	0.0217	NaN	MAP3K9,NME4
Coagulation System	0.382	0.0286	NaN	F7
Epithelial Adherens Junction Signaling	0.381	0.0195	NaN	ACVR1B,FGFR1,MAGI1
Prolactin Signaling	0.377	0.0213	NaN	PRLR,SOCS1
TGF-Î² Signaling	0.377	0.0213	NaN	ACVR1B,INHBA
IL-13 Signaling Pathway	0.372	0.0211	NaN	IL4R,SOCS1
RAR Activation	0.368	0.0171	-1.89	ACVR1B,CAMK2B,CSF2RB,FASLG,LIPE,SDR9C7,SOX9
Role of Cytokines in Mediating Communication between Immune Cells	0.364	0.027	NaN	IL23A
TWEAK Signaling	0.364	0.027	NaN	TRAF1
Role of Osteoblasts, Osteoclasts and Chondrocytes in Rheumatoid Arthritis	0.363	0.0181	NaN	ADAMTS4,BMP1,BMP8A,WNT7A
Sumoylation Pathway	0.362	0.0206	NaN	FASLG,SUMO2
T Cell Exhaustion Signaling Pathway	0.359	0.0172	-0.447	ACVR1B,CTLA4,EOMES,IL6R,KDR,Trbc1
Neutrophil Extracellular Trap Signaling Pathway	0.353	0.0171	0.816	CLEC7A,COL2A1,COL4A6,CTSG,MT-CYB,MT-ND4
Cachexia Signaling Pathway	0.348	0.017	-1.633	ACVR1B,DDIT4,FASLG,IL6R,INHBA,LIPE
Retinoate Biosynthesis I	0.347	0.0256	NaN	SDR9C7
IGF-1 Signaling	0.337	0.0196	NaN	CCN2,SOCS1
Macrophage Alternative Activation Signaling Pathway	0.334	0.0181	NaN	IL4R,SCARB1,SOCS1
Oxidative Phosphorylation	0.332	0.0194	NaN	MT-CYB,MT-ND4
Role of Osteoblasts in Rheumatoid Arthritis Signaling Pathway	0.325	0.0172	1	CTSG,FASLG,IL6R,WNT7A
April Mediated Signaling	0.324	0.0238	NaN	TRAF1
Axonal Guidance Signaling	0.323	0.0162	NaN	ADAMDEC1,ADAMTS15,ADAMTS4,BMP1,BMP8A,CXCR4,LINGO1,WNT7A
MSP-RON Signaling in Macrophages Pathway	0.318	0.0189	NaN	KLK7,SOCS1
B Cell Activating Factor Signaling	0.316	0.0233	NaN	TRAF1
Dermatan Sulfate Biosynthesis (Late Stages)	0.309	0.0227	NaN	NDST1
DNA damage-induced 14-3-3Ïƒ Signaling	0.309	0.0227	NaN	CCNB1
Breast Cancer Regulation by Stathmin1	0.304	0.0158	0.333	APLNR,CAMK2B,CELSR2,GLP1R,GPR141,GPR146,GPR153,GPR87,GPRC5B
Apelin Pancreas Signaling Pathway	0.303	0.0222	NaN	APLNR
ICOS-ICOSL Signaling in T Helper Cells	0.3	0.0163	NaN	CAMK2B,ICOS,ITK,PTPRC,Trbc1
iNOS Signaling	0.296	0.0217	NaN	LBP
IL-23 Signaling Pathway	0.296	0.0217	NaN	IL23A
Sperm Motility	0.293	0.0164	NaN	FGFR1,ITK,KDR,SRMS
nNOS Signaling in Skeletal Muscle Cells	0.29	0.0213	NaN	DAG1
Chondroitin Sulfate Biosynthesis (Late Stages)	0.29	0.0213	NaN	NDST1
PFKFB4 Signaling Pathway	0.29	0.0213	NaN	HK1
Hepatic Cholestasis	0.286	0.0167	NaN	ABCG5,FASLG,LBP
MYC Mediated Apoptosis Signaling	0.283	0.0208	NaN	FASLG
Apelin Muscle Signaling Pathway	0.283	0.0208	NaN	APLNR
Atherosclerosis Signaling	0.27	0.0169	NaN	COL2A1,CXCR4
CSDE1 Signaling Pathway	0.266	0.0196	NaN	FN1
Regulation of the Epithelial Mesenchymal Transition by Growth Factors Pathway	0.263	0.016	NaN	FASLG,FGFR1,IL6R
TR/RXR Activation	0.252	0.0163	NaN	APOA5,SCARB1
Lymphotoxin Î² Receptor Signaling	0.249	0.0185	NaN	TRAF1
Chondroitin Sulfate Biosynthesis	0.244	0.0182	NaN	NDST1
Multiple Sclerosis Signaling Pathway	0.241	0.0153	NaN	CTLA4,FASLG,IL23A
CD27 Signaling in Lymphocytes	0.239	0.0179	NaN	MAP3K9
SPINK1 General Cancer Pathway	0.239	0.0179	NaN	IL6R
Dermatan Sulfate Biosynthesis	0.235	0.0175	NaN	NDST1
DHCR24 Signaling Pathway	0.232	0.0155	NaN	SCARB1,SOX9
HGF Signaling	0.232	0.0155	NaN	ELF3,MAP3K9
SNARE Signaling Pathway	0.226	0.0153	NaN	CAMK2B,SYT11
IL-2 Signaling	0.216	0.0164	NaN	SOCS1
Phospholipases	0.208	0.0159	NaN	LIPC
Mitotic Roles of Polo-Like Kinase	0.2	0.0154	NaN	CCNB1
Role of WNT/GSK-3Î² Signaling in the Pathogenesis of Influenza	0.2	0.0154	NaN	WNT7A
Pyridoxal 5'-phosphate Salvage Pathway	0.2	0.0154	NaN	MAP3K9
Eicosanoid Signaling	0.2	0.0154	NaN	GGT1
Dilated Cardiomyopathy Signaling Pathway	0	0.0137	NaN	CAMK2B,DAG1
Neurovascular Coupling Signaling Pathway	0	0.00917	NaN	ENTPD2,SOX15
Oxytocin in Brain Signaling Pathway	0	0.0107	NaN	CAMKK2,RGS2
Oxytocin Signaling Pathway	0	0.011	NaN	CAMKK2,LIPE,SOX15
CLEAR Signaling Pathway	0	0.0106	NaN	DDIT4,FGFR1,KDR
Role of Osteoclasts in Rheumatoid Arthritis Signaling Pathway	0	0.00671	NaN	COL2A1,COL4A6
Glucocorticoid Receptor Signaling	0	0.0134	NaN	CSF2RB,IL22RA1,IL4R,IL6R,KRT17,MT-CYB,MT-ND4
Circadian Rhythm Signaling	0	0.0076	NaN	CAMK2B,SOX15
Leukocyte Extravasation Signaling	0	0.0107	NaN	CXCR4,ITK
Synaptic Long Term Potentiation	0	0.00769	NaN	CAMK2B
Actin Cytoskeleton Signaling	0	0.00847	NaN	FN1,LBP
Synaptic Long Term Depression	0	0.00524	NaN	SOX15
Chaperone Mediated Autophagy Signaling Pathway	0	0.00228	NaN	Trbc1
IL-33 Signaling Pathway	0	0.0118	NaN	CTSG,LPIN1
NOD1/2 Signaling Pathway	0	0.00613	NaN	FASLG
ABRA Signaling Pathway	0	0.0119	NaN	CCN2
WNK Renal Signaling Pathway	0	0.0098	NaN	SCNN1A
Acetylcholine Receptor Signaling Pathway	0	0.00529	NaN	CAMK2B
Adrenergic Receptor Signaling Pathway (Enhanced)	0	0.00521	NaN	FASLG
GABAergic Receptor Signaling Pathway (Enhanced)	0	0.00752	NaN	SLC6A13
Glutaminergic Receptor Signaling Pathway (Enhanced)	0	0.00318	NaN	CAMK2B
ISGylation Signaling Pathway	0	0.0115	NaN	FLNB
Microautophagy Signaling Pathway	0	0.0131	NaN	COL2A1,COL4A6
NFKBIE Signaling Pathway	0	0.00775	NaN	FASLG,Trbc1
Orexin Signaling Pathway	0	0.00431	NaN	CAMK2B
Sertoli Cell Germ Cell Junction Signaling Pathway (Enhanced)	0	0.0087	NaN	CAMK2B,MAP3K9
NRF2-mediated Oxidative Stress Response	0	0.0137	NaN	NQO1,SCARB1,SOD3
PPARÎ±/RXRÎ± Activation	0	0.00538	NaN	ACVR1B
p53 Signaling	0	0.0106	NaN	HIPK2
Mitochondrial Dysfunction	0	0.00923	NaN	CAMK2B,MT-CYB,MT-ND4
Role of BRCA1 in DNA Damage Response	0	0.0125	NaN	FANCL
Erythropoietin Signaling Pathway	0	0.012	NaN	CSF2RB,FASLG
Caveolar-mediated Endocytosis Signaling	0	0.0137	NaN	FLNB
IL-8 Signaling	0	0.00498	NaN	KDR
Role of PKR in Interferon Induction and Antiviral Response	0	0.00813	NaN	FASLG
Role of NFAT in Regulation of the Immune Response	0	0.00465	NaN	CD79A,ITK,Trbc1
FcÎ³RIIB Signaling in B Lymphocytes	0	0.0029	NaN	CD79A
LPS-stimulated MAPK Signaling	0	0.012	NaN	LBP
CCR5 Signaling in Macrophages	0	0.00647	NaN	FASLG,Trbc1
CD40 Signaling	0	0.0152	NaN	TRAF1
Calcium-induced T Lymphocyte Apoptosis	0	0.00386	NaN	Trbc1
Cytotoxic T Lymphocyte-mediated Apoptosis of Target Cells	0	0.0128	NaN	FASLG,PRF1,Trbc1
IL-3 Signaling	0	0.0128	NaN	CSF2RB
IL-17 Signaling	0	0.00637	NaN	FASLG
CXCR4 Signaling	0	0.0061	NaN	CXCR4
CTLA4 Signaling in Cytotoxic T Lymphocytes	0	0.00763	NaN	CTLA4,ITK,Trbc1
T Helper Cell Differentiation	0	0.0147	NaN	ICOS,IL4R,IL6R,Trbc1
CD28 Signaling in T Helper Cells	0	0.0127	NaN	CTLA4,ITK,PTPRC,Trbc1
Virus Entry via Endocytic Pathways	0	0.00885	NaN	FLNB
Dendritic Cell Maturation	0	0.00802	NaN	COL2A1,IL23A,Trbc1
Melatonin Signaling	0	0.0145	NaN	CAMK2B
Neuropathic Pain Signaling in Dorsal Horn Neurons	0	0.0101	NaN	CAMK2B
Endothelin-1 Signaling	0	0.00538	NaN	ECE1
Relaxin Signaling	0	0.00662	NaN	SOX15
Agrin Interactions at Neuromuscular Junction	0	0.0149	NaN	DAG1
Thrombin Signaling	0	0.00917	NaN	ARHGEF37,CAMK2B
Cardiac Hypertrophy Signaling	0	0.00797	NaN	IL6R,MAP3K9
Molecular Mechanisms of Cancer	0	0.0137	NaN	BMP1,BMP8A,CAMK2B,FASLG,HIPK2,WNT7A
Lipid Antigen Presentation by CD1	0	0.00448	NaN	Trbc1
Corticotropin Releasing Hormone Signaling	0	0.0135	NaN	FASLG,SOX15
HMGB1 Signaling	0	0.00645	NaN	FASLG
Maturity Onset Diabetes of Young (MODY) Signaling	0	0.0139	NaN	APOA5
GNRH Signaling	0	0.0108	NaN	CAMK2B,MAP3K9
ATM Signaling	0	0.0102	NaN	CCNB1
Antiproliferative Role of Somatostatin Receptor 2	0	0.013	NaN	SOX15
Germ Cell-Sertoli Cell Junction Signaling	0	0.00617	NaN	MAP3K9
Aldosterone Signaling in Epithelial Cells	0	0.0119	NaN	ICMT,SCNN1A
Growth Hormone Signaling	0	0.0147	NaN	SOCS1
Type I Diabetes Mellitus Signaling	0	0.013	NaN	FASLG,PRF1,SOCS1,Trbc1
Small Cell Lung Cancer Signaling	0	0.0105	NaN	TRAF1
Allograft Rejection Signaling	0	0.0113	NaN	FASLG,PRF1,Trbc1
Glioma Signaling	0	0.00813	NaN	CAMK2B
Autoimmune Thyroid Disease Signaling	0	0.0121	NaN	FASLG,PRF1,Trbc1
Acute Myeloid Leukemia Signaling	0	0.0111	NaN	CSF2RB
Thyroid Cancer Signaling	0	0.013	NaN	CXCR4
Graft-versus-Host Disease Signaling	0	0.0123	NaN	FASLG,PRF1,Trbc1
Type II Diabetes Mellitus Signaling	0	0.00662	NaN	SOCS1
Chronic Myeloid Leukemia Signaling	0	0.00366	NaN	WNT7A
Production of Nitric Oxide and Reactive Oxygen Species in Macrophages	0	0.00562	NaN	MAP3K9
p70S6K Signaling	0	0.00512	NaN	CD79A,IL4R
Colorectal Cancer Metastasis Signaling	0	0.00758	NaN	IL6R,WNT7A
mTOR Signaling	0	0.00495	NaN	DDIT4
G Protein Signaling Mediated by Tubby	0	0.00717	NaN	ITK,Trbc1
Communication between Innate and Adaptive Immune Cells	0	0.00369	NaN	CD79A,Trbc1
Systemic Lupus Erythematosus Signaling	0	0.00617	NaN	CD79A,IL6R,PTPRC,Trbc1
CDC42 Signaling	0	0.00557	NaN	ITK,Trbc1
ILK Signaling	0	0.0105	NaN	FLNB,FN1
EIF2 Signaling	0	0.00474	NaN	RPL21
AMPK Signaling	0	0.00844	NaN	CAMKK2,LIPE
PAK Signaling	0	0.00877	NaN	DSCAM
Hereditary Breast Cancer Signaling	0	0.0144	NaN	CCNB1,FANCL
Phospholipase C Signaling	0	0.00411	NaN	CD79A,ITK,Trbc1
Ovarian Cancer Signaling	0	0.00645	NaN	WNT7A
HER-2 Signaling in Breast Cancer	0	0.00457	NaN	ELF3
Altered T Cell and B Cell Signaling in Rheumatoid Arthritis	0	0.00726	NaN	CD79A,FASLG,IL23A,Trbc1
Role of NFAT in Cardiac Hypertrophy	0	0.00913	NaN	CAMK2B,IL6R
B Cell Development	0	0.00692	NaN	CD79A,PTPRC
RANK Signaling in Osteoclasts	0	0.0112	NaN	MAP3K9
Glioblastoma Multiforme Signaling	0	0.00595	NaN	WNT7A
Regulation of IL-2 Expression in Activated and Anergic T Lymphocytes	0	0.00339	NaN	Trbc1
NUR77 Signaling in T Lymphocytes	0	0.00669	NaN	FASLG,Trbc1
PKCÎ¸ Signaling in T Lymphocytes	0	0.00838	NaN	CAMK2B,MAP3K9,Trbc1
Role of Hypercytokinemia/hyperchemokinemia in the Pathogenesis of Influenza	0	0.0149	NaN	Oas1c (includes others)
Antiproliferative Role of TOB in T Cell Signaling	0	0.0042	NaN	Trbc1
OX40 Signaling Pathway	0	0.00373	NaN	Trbc1
PI3K Signaling in B Lymphocytes	0	0.00998	-1	CAMK2B,CD79A,IL4R,PTPRC
Cyclins and Cell Cycle Regulation	0	0.0122	NaN	CCNB1
Dopamine-DARPP32 Feedback in cAMP Signaling	0	0.00552	NaN	CAMKK2
NGF Signaling	0	0.00847	NaN	MAP3K9
Signaling by Rho Family GTPases	0	0.00385	NaN	MAP3K9
Sertoli Cell-Sertoli Cell Junction Signaling	0	0.0042	NaN	MAP3K9
Gap Junction Signaling	0	0.00518	NaN	SOX15
Telomerase Signaling	0	0.00962	NaN	ELF3
Hematopoiesis from Pluripotent Stem Cells	0	0.00415	NaN	Trbc1
eNOS Signaling	0	0.00671	NaN	KDR
VEGF Family Ligand-Receptor Interactions	0	0.0122	NaN	KDR
Ephrin B Signaling	0	0.0141	NaN	CXCR4
D-myo-inositol-5-phosphate Metabolism	0	0.0107	NaN	DUSP4,PTPRC
D-myo-inositol (1,4,5,6)-Tetrakisphosphate Biosynthesis	0	0.0117	NaN	DUSP4,PTPRC
Superpathway of Inositol Phosphate Compounds	0	0.00893	NaN	DUSP4,PTPRC
D-myo-inositol (3,4,5,6)-tetrakisphosphate Biosynthesis	0	0.0117	NaN	DUSP4,PTPRC
3-phosphoinositide Degradation	0	0.011	NaN	DUSP4,PTPRC
3-phosphoinositide Biosynthesis	0	0.0102	NaN	DUSP4,PTPRC
Stearate Biosynthesis I (Animals)	0	0.0145	NaN	PORCN
Antioxidant Action of Vitamin C	0	0.00935	NaN	CSF2RB
GÎ±i Signaling	0	0.00725	NaN	APLNR
GÎ±q Signaling	0	0.00606	NaN	RGS2
PEDF Signaling	0	0.012	NaN	FASLG
Agranulocyte Adhesion and Diapedesis	0	0.0109	NaN	CXCR4,FN1
Granulocyte Adhesion and Diapedesis	0	0.00606	NaN	CXCR4
Regulation of the Epithelial-Mesenchymal Transition Pathway	0	0.0104	NaN	FGFR1,WNT7A
TEC Kinase Signaling	0	0.00781	NaN	FASLG,ITK,Trbc1
Estrogen Receptor Signaling	0	0.005	NaN	MT-CYB,MT-ND4
ERK/MAPK Signaling	0	0.00962	NaN	DUSP4,ELF3
SAPK/JNK Signaling	0	0.00962	NaN	DUSP4,MAP3K9,Trbc1
Nitric Oxide Signaling in the Cardiovascular System	0	0.0087	NaN	KDR
Cardiac Î²-adrenergic Signaling	0	0.00588	NaN	PKIB
FGF Signaling	0	0.0116	NaN	FGFR1
JAK/STAT Signaling	0	0.0122	NaN	SOCS1
GABA Receptor Signaling	0	0.00781	NaN	SLC6A13
IL-4 Signaling	0	0.0134	1.342	COL2A1,COL4A6,IL4R,SOCS1,Trbc1
B Cell Receptor Signaling	0	0.00905	NaN	CAMK2B,CD79A,MAP3K9,PTPRC
Serotonin Receptor Signaling	0	0.00674	NaN	CAMK2B,GPBAR1,LIPE
Insulin Receptor Signaling	0	0.0145	NaN	LIPE,SCNN1A
Death Receptor Signaling	0	0.0106	NaN	FASLG
p38 MAPK Signaling	0	0.00877	NaN	FASLG
Apoptosis Signaling	0	0.00971	NaN	FASLG
NF-ÎºB Signaling	0	0.00798	NaN	FGFR1,KDR,Trbc1
VEGF Signaling	0	0.0104	NaN	KDR
Hypoxia Signaling in the Cardiovascular System	0	0.0132	NaN	NQO1
T Cell Receptor Signaling	0	0.0124	1.342	CTLA4,ICOS,ITK,PTPRC,Trbc1
GPCR-Mediated Integration of Enteroendocrine Signaling Exemplified by an L Cell	0	0.0139	NaN	GLP1R
GPCR-Mediated Nutrient Sensing in Enteroendocrine Cells	0	0.00862	NaN	GPBAR1
Phagosome Maturation	0	0.013	NaN	CTSG,DYNLT1
Autophagy	0	0.00952	NaN	ATG9A,CAMKK2
IL-7 Signaling Pathway	0	0.013	NaN	SOCS1
Neuroinflammation Signaling Pathway	0	0.014	NaN	ACVR1B,FASLG,IL6R,SLC6A13
Opioid Signaling Pathway	0	0.0037	NaN	CAMK2B
Adrenomedullin signaling pathway	0	0.00513	NaN	SOX15
Th17 Activation Pathway	0	0.0109	NaN	IL23A,IL6R,Trbc1
Endocannabinoid Cancer Inhibition Pathway	0	0.00699	NaN	CAMKK2
Apelin Cardiomyocyte Signaling Pathway	0	0.0103	NaN	APLNR
Apelin Endothelial Signaling Pathway	0	0.00719	NaN	APLNR
Synaptogenesis Signaling Pathway	0	0.00658	NaN	CAMK2B,SYT11
Systemic Lupus Erythematosus in T Cell Signaling Pathway	0	0.00939	NaN	FASLG,ICOS,IL23A,Trbc1
Systemic Lupus Erythematosus in B Cell Signaling Pathway	0	0.00784	0	CD79A,FASLG,IL6R,TRAF1
Senescence Pathway	0	0.0141	-2	ACVR1B,CCNB1,ELF3,HIPK2
Inhibition of ARE-Mediated mRNA Degradation Pathway	0	0.00645	NaN	FASLG
HOTAIR Regulatory Pathway	0	0.00637	NaN	WNT7A
Hepatic Fibrosis Signaling Pathway	0	0.0147	-1.633	ACVR1B,CCN2,COL2A1,FGFR1,KDR,WNT7A
Necroptosis Signaling Pathway	0	0.0141	NaN	CAMK2B,FASLG
Xenobiotic Metabolism AHR Signaling Pathway	0	0.0127	NaN	NQO1
Semaphorin Neuronal Repulsive Signaling Pathway	0	0.00694	NaN	VCAN
Regulation of the Epithelial Mesenchymal Transition in Development Pathway	0	0.0118	NaN	WNT7A
Kinetochore Metaphase Signaling Pathway	0	0.00917	NaN	CCNB1
Coronavirus Pathogenesis Pathway	0	0.0108	NaN	FASLG,Oas1c (includes others)
Calcium Signaling	0	0.00957	NaN	CAMK2B,CAMKK2
Ephrin Receptor Signaling	0	0.005	NaN	CXCR4
