# Supplementary material for: Maternal opioid use is associated with altered placental bacterial DNA and activation of immune-apoptotic pathways
Source: NeuroImmune Pharm Ther. 2025 Dec 16;4(4):353–62. doi: 10.1515/nipt-2025-0011 (PMC12755123; doi:10.1515/nipt-2025-0011)
Supplement: Supplementary file 3 — Supplementary Material Details [file j_nipt-2025-0011_suppl_003.zip › Table S4 disease pathway.xlsx]

## Sheet: disease pathway
Categories	Diseases or Functions Annotation	p-value	Predicted Activation State	Activation z-score	Molecules	# Molecules
Cell-To-Cell Signaling and Interaction,Hematological System Development and Function,Immune Cell Trafficking,Inflammatory Response	Activation of cytotoxic T cells	1.31e-05	Increased	2.414	BACH2,CTLA4,FASLG,Gzmb,IL23A,PRF1	6
Cell Death and Survival,Cellular Compromise	Cytotoxicity of cytotoxic T cells	3.24e-05	Increased	2.2	BACH2,Gzmb,IL23A,PRF1,PTPRC	5
Developmental Disorder,Hereditary Disorder,Organismal Injury and Abnormalities	Familial congenital malformation	4.72e-05	Increased	2.605	ADAMTS4,BACH2,CCN2,CCNB1,COL2A1,CYP26B1,ECE1,FLNB,GGT1,KMT2E,PORCN,PRF1,SOCS1,SOX11,SOX9,WNT7A	16
Cell Death and Survival	Apoptosis	0.000286	Increased	3.059	ADNP,Apela,B4GALNT1,BACH2,BCL11A,BMF,BMP8A,CAMK2B,CCBE1,CCN2,CCNB1,CIDEC,CLEC4E,COL2A1,CXCR4,CYP26B1,DAG1,DDIT4,DUSP4,FASLG,FGFR1,FN1,GLP1R,GPBAR1,Gzmb,GZMH,HIPK2,HK1,ICOS,IL4R,IL6R,INHBA,ITK,KCNB1,KDR,KLF7,KREMEN1,KRT17,LIPE,mir-351,NDST1,NFIC,NQO1,OGT,PCDHGA11,PCDHGC3,PRF1,PRLR,PTN,PTPRC,SOCS1,SOX11,SOX9,SRCAP,ST3GAL1,SUMO2,SUN2,TDRD9,TRAF1,VCAN,WNT7A	61
Cell Death and Survival	Killing of lymphocytes	0.000375	Increased	2.168	BACH2,FASLG,PRF1,SH2D1B,Sh2d1b2	5
Organismal Injury and Abnormalities,Organismal Survival	Organismal death	0.000424	Increased	3.462	ACVR1B,ADAMTS4,ADK,ADNP,Apela,APLNR,APLP1,ARC,ASPA,ATG9A,B4GALNT1,BCL11A,BMF,BMP1,CCBE1,CCN2,CLEC4E,CLEC7A,COL2A1,COLQ,CRIM1,CTLA4,CXCR4,CYP26B1,DAG1,DBI,DSCAM,DTL,ECE1,EDN2,EOMES,EXTL3,F7,FANCL,FASLG,FAT1,FGFR1,FLNB,FN1,FOXQ1,GDF6,GGT1,Gzmb,HAPLN1,HIPK2,ICMT,IL4R,IL6R,INHBA,JPH3,KCNK5,KDR,KLF7,KMT2E,NDST1,NFIC,PCDHGA11,PCDHGC3,PLOD1,PORCN,PRF1,PTN,PTPRC,PTX3,RAI1,SCARB1,SCNN1A,SOCS1,SOD3,SOX11,S…	78
Organismal Injury and Abnormalities	Abnormal abdomen morphology	0.00182	Increased	2.003	ADAMTS4,BACH2,BMF,BMP1,CCNB1,CRIM1,EDN2,FANCL,FRAS1,GGT1,KMT2E,PRF1,SOCS1,SOX11,SOX9,WNT7A	16
Cellular Development,Hematological System Development and Function,Lymphoid Tissue Structure and Development	Maturation of leukocytes	0.00206	Increased	2.373	BACH2,CLEC7A,CXCR4,ELF3,EOMES,ICOS,IL23A,ITK,PTPRC	9
Cell Death and Survival,Organismal Injury and Abnormalities	Necrosis	0.00308	Increased	2.354	ADNP,B4GALNT1,BACH2,BCL11A,BMF,CCN2,CCNB1,CD79A,COL2A1,CSF2RB,CTLA4,CXCR4,DAG1,DDIT4,DUSP4,FASLG,FGFR1,FN1,GLP1R,GPBAR1,Gzmb,GZMH,HIPK2,HK1,ICOS,IL6R,INHBA,ITK,JPH3,KCNB1,KDR,KLF7,LBP,LINGO1,LIPE,LPIN1,NDST1,NFIC,NQO1,OGT,PCDHGA11,PCDHGC3,PRF1,PRLR,PTN,PTPRC,SCARB1,SOCS1,SOX11,SOX9,SRCAP,ST3GAL1,SUN2,TRAF1,VCAN,WNT7A	56
Hematological System Development and Function,Lymphoid Tissue Structure and Development,Tissue Morphology	Quantity of alpha-beta T lymphocytes	0.0038	Increased	2.579	BMF,CD69,CTLA4,FGFR1,ICOS,ITK,PRF1,PTPRC	8
Organismal Injury and Abnormalities,Organismal Survival	Neonatal death	0.00502	Increased	2.092	ATG9A,BCL11A,CCN2,COL2A1,CXCR4,CYP26B1,DSCAM,ECE1,F7,HAPLN1,INHBA,KMT2E,NDST1,SCARB1,SCNN1A,SOX11,SOX9,SUN2	18
Cell Death and Survival	Killing of cells	0.0131	Increased	2.347	BACH2,CCN2,FASLG,PRF1,SH2D1B,Sh2d1b2	6
Infectious Diseases,Organismal Injury and Abnormalities	Infection of mammalia	7.21e-05	Decreased	-2.461	ADAMDEC1,CEACAM1,CLEC4E,CLEC7A,CSF2RB,CXCR4,DUSP4,Gsta4,Gzmb,IL23A,IL4R,IL6R,ITK,KMT2E,LBP,PRF1,PTX3,SAMHD1,TRPV2	19
Cellular Compromise	Depletion of lymphocytes	0.00042	Decreased	-2.207	CD79A,CTLA4,CXCR4,EOMES,KLRB1	5
Infectious Diseases,Organismal Injury and Abnormalities	Infection by RNA virus	0.00783	Decreased	-2.333	CEACAM1,CXCR4,DAG1,Gzmb,PRF1,PTX3,SAMHD1	7
Lipid Metabolism,Small Molecule Biochemistry,Vitamin and Mineral Metabolism	Steroid metabolism	1.16e-06		1.037	ABCG5,ASPA,BAAT,CYP39A1,DBI,FGFR1,HDC,INHBA,LIPC,LIPE,PEX5L,PRLR,SCARB1,UGT2B7	14
Cell Death and Survival,Cellular Compromise	Cytotoxicity of lymphocytes	1.72e-06		1.734	BACH2,CTLA4,FASLG,FN1,Gzmb,IL23A,KLRB1,OGT,PRF1,PTPRC,SOCS1	11
Inflammatory Response	Cell-mediated response	2.73e-06		0.887	CD276,CLEC7A,CTLA4,ELF3,FN1,GZMH,ICOS,IL23A,IL4R,ITK,KLRB1,PRF1,SH2D1B,Sh2d1b2	14
Cellular Function and Maintenance,Lipid Metabolism,Small Molecule Biochemistry	Endocytosis of lipid	3.47e-06			CLEC4E,SCARB1,SYT11	3
Cellular Function and Maintenance,Hematological System Development and Function	Function of natural killer cells	4.12e-06			CD96,Gzmb,ICOS,KLRB1,PRF1,PTPRC,SH2D1B	7
Cellular Development,Cellular Growth and Proliferation,Hematological System Development and Function,Lymphoid Tissue Structure and Development	Cell proliferation of T lymphocytes	4.2e-06		0.302	BACH2,CD276,CD69,CD79A,CEACAM1,CSF2RB,CTLA4,CXCR4,DDIT4,EOMES,FASLG,FOXD2,Gzmb,ICMT,ICOS,IL23A,IL4R,IL6R,ITK,KDR,KLRB1,KLRD1,PRF1,PTPRC,RGS2,SAMSN1,SOCS1,TRAF1	28
Cellular Development,Cellular Growth and Proliferation,Lymphoid Tissue Structure and Development	Expansion of lymphoid cells	4.29e-06		-1.031	CD69,CTLA4,DDIT4,EOMES,FASLG,Gzmb,ICOS,IL23A,IL4R,IL6R,ITK,PRF1,PTPRC,SOCS1	14
Cellular Movement,Immune Cell Trafficking	Leukocyte migration	4.32e-06		-0.006	BACH2,BCL9L,CD276,CD69,CEACAM1,CLEC4E,CLEC7A,CSF2RB,CTLA4,CTSG,CXCR4,CYP26B1,DDIT4,F7,FASLG,FGFR1,FN1,Gzmb,HDC,ICOS,IL23A,IL4R,IL6R,ITK,KDR,LBP,LIPE,NDST1,NFIC,NQO1,OLR1,PRF1,PTN,PTPRC,PTX3,SAMSN1,SOCS1,Tmsb4x (includes others),TRAF1,TRPV2,VCAN	41
Protein Synthesis	Quantity of protein in blood	5.06e-06		-0.227	ADAMDEC1,CAMKK2,CEACAM1,CIDEC,CLEC4E,CLEC7A,GCKR,GGT1,GLP1R,GPBAR1,Gsta4,HDC,Hmgn3,ICOS,IL4R,IL6R,LIPC,LIPE,OLR1,PCYT1B,PRF1,PRLR,PTN,RAI1,SAMSN1,SCARB1,SLC13A5,SLC26A7,SOCS1	29
Cellular Development,Cellular Growth and Proliferation,Organ Development,Skeletal and Muscular System Development and Function,Tissue Development	Proliferation of myoblasts	7.6e-06			ANKRD2,ATOH8,FOXK1,mir-351,SOX15,ZNF609	6
Organismal Development	Morphology of body cavity	9.54e-06			ADD2,Apela,APLNR,B4GALNT1,BCL11A,BMF,BMP1,CCBE1,CCN2,CD69,CEACAM1,CLEC4E,CLEC7A,Cmya5,COL2A1,CRIM1,CSF2RB,CTHRC1,CTLA4,CXCR4,CYP26B1,DAG1,ECE1,EDN2,ENTPD2,FANCL,FASLG,FAT1,FGFR1,FN1,FRAS1,GGT1,GLP1R,GPBAR1,HDC,ICMT,ICOS,IL4R,IL6R,INHBA,ITK,KMT2E,LIPC,NDST1,NQO1,Oas1c (includes others),OGT,PCYT1B,PRF1,PRLR,PTN,PTPRC,PTX3,RGS2,SCARB1,SLC13A5,SOCS1,SOX11,SOX9,STOX1,TFF1,Tmsb4x (includes others),TTC9…	65
Cellular Development,Cellular Growth and Proliferation	Proliferation of progenitor cells	1.01e-05		-0.497	ANKRD2,ATOH8,BCL11A,CD79A,CEACAM1,CSF2RB,CYP26B1,EOMES,FGFR1,FOXK1,HIPK2,IL4R,ITK,LPIN1,mir-351,Prl7a2,SOCS1,SOX15,ZNF609	19
Cell Death and Survival,Cellular Compromise	Cytotoxicity of CD8+ T lymphocyte	1.02e-05		1	BACH2,CTLA4,Gzmb,PRF1	4
Organismal Development	Abnormal morphology of body cavity	1.07e-05			ADD2,Apela,APLNR,BCL11A,BMF,BMP1,CCBE1,CCN2,CEACAM1,CLEC4E,CLEC7A,Cmya5,COL2A1,CRIM1,CSF2RB,CTHRC1,CTLA4,CXCR4,CYP26B1,DAG1,ECE1,EDN2,ENTPD2,FANCL,FASLG,FAT1,FGFR1,FN1,FRAS1,GGT1,GPBAR1,HDC,ICMT,ICOS,IL4R,IL6R,ITK,KMT2E,LIPC,NDST1,NQO1,Oas1c (includes others),PCYT1B,PRF1,PRLR,PTN,PTPRC,PTX3,RGS2,SCARB1,SLC13A5,SOCS1,SOX11,STOX1,TFF1,Tmsb4x (includes others),WNT7A,XIRP1	58
Cell Death and Survival,Cellular Compromise	Cytotoxicity of T lymphocytes	1.48e-05		1.97	BACH2,CTLA4,FASLG,Gzmb,IL23A,PRF1,PTPRC	7
Cellular Development,Cellular Growth and Proliferation,Hematological System Development and Function,Lymphoid Tissue Structure and Development	Expansion of leukocytes	1.48e-05		-0.977	CD69,CSF2RB,CTLA4,DDIT4,EOMES,Gzmb,ICOS,IL23A,IL4R,IL6R,ITK,PRF1,PTPRC,SOCS1	14
Cellular Movement	Cellular infiltration by blood cells	1.63e-05		-0.378	BCL9L,CD276,CD69,CLEC4E,CSF2RB,CTLA4,CTSG,CYP26B1,DDIT4,F7,FASLG,FN1,Gzmb,ICOS,IL23A,IL4R,IL6R,ITK,KDR,LIPE,NDST1,NQO1,PRF1,PTX3,SOCS1,Tmsb4x (includes others),TRAF1	27
Cellular Development,Cellular Growth and Proliferation,Hematological System Development and Function,Lymphoid Tissue Structure and Development	Expansion of lymphocytes	1.88e-05		-0.775	CD69,CTLA4,DDIT4,EOMES,Gzmb,ICOS,IL23A,IL4R,IL6R,ITK,PRF1,PTPRC,SOCS1	13
Cellular Growth and Proliferation,Lymphoid Tissue Structure and Development	Proliferation of lymphatic system cells	1.93e-05		0.218	BACH2,BCL11A,CD276,CD69,CD79A,CEACAM1,COL2A1,CSF2RB,CTLA4,CXCR4,DDIT4,EOMES,FASLG,FOXD2,Gm36723,Gzmb,ICMT,ICOS,IL23A,IL4R,IL6R,ITK,KDR,KLRB1,KLRD1,LPIN1,PRF1,Prl7a2,PTPRC,RGS2,SAMSN1,SOCS1,TRAF1	33
Developmental Disorder,Organismal Injury and Abnormalities	Dysgenesis	2.18e-05		1.4	BACH2,BCL11A,BMF,CCN2,COL2A1,CRIM1,CTHRC1,CTLA4,CYP26B1,ECE1,EDN2,FANCL,FGFR1,FRAS1,GGT1,ICMT,INHBA,KLF7,KMT2E,NDST1,NQO1,PRF1,PTPRC,SOX11,SOX9,VANGL2,WNT7A	27
Cellular Development,Cellular Growth and Proliferation	Expansion of blood cells	2.19e-05		-1.036	CD69,CSF2RB,CTLA4,DDIT4,EOMES,FGFR1,Gzmb,ICOS,IL23A,IL4R,IL6R,ITK,PRF1,PTPRC,SOCS1	15
Connective Tissue Disorders,Inflammatory Disease,Inflammatory Response,Organismal Injury and Abnormalities,Skeletal and Muscular Disorders	Inflammation of joint	2.22e-05		0.206	BMP1,CD276,CD69,COL2A1,CSF2RB,CTLA4,CTSG,CXCR4,F7,FASLG,FGFR1,ICOS,IL23A,IL4R,IL6R,KDR,NQO1,SOCS1,SOD3	19
Cellular Development,Cellular Growth and Proliferation,Hematological System Development and Function,Lymphoid Tissue Structure and Development	Proliferation of lymphocytes	2.46e-05		0.103	BACH2,BCL11A,CD276,CD69,CD79A,CEACAM1,CSF2RB,CTLA4,CXCR4,DDIT4,EOMES,FASLG,FOXD2,Gm36723,Gzmb,ICMT,ICOS,IL23A,IL4R,IL6R,ITK,KDR,KLRB1,KLRD1,LPIN1,PRF1,PTPRC,RGS2,SAMSN1,SOCS1,TRAF1	31
Protein Synthesis	Quantity of cytokine	2.59e-05		-0.213	ADAMDEC1,CAMKK2,CEACAM1,CIDEC,CLEC4E,CLEC7A,HDC,ICOS,IL4R,IL6R,OLR1,PRF1,PRLR,RAI1,SAMSN1,SCARB1,SOCS1	17
Cellular Function and Maintenance	Cellular homeostasis	3.17e-05		-0.576	ACVR1B,ATG9A,BACH2,BCL11A,BMF,CA2,CAMKK2,CD69,CD79A,CEACAM1,CLEC4E,CLEC7A,CSF2RB,CTLA4,CXCR4,CYP26B1,DDIT4,DUSP4,ELF3,EOMES,FGFR1,GCKR,GGT1,Gm36723,GPBAR1,GPRC5B,Gsta4,HDC,ICOS,IL23A,IL4R,IL6R,INHBA,ITK,KCNB1,KCNK5,KDR,KLRD1,LPIN1,OGT,PEX5L,PTPRC,RFTN1,SCNN1A,SLC13A5,SOCS1,SOGA1,SYT11,TMPRSS3,XIRP1	50
Cell Death and Survival	Killing of splenocytes	3.39e-05			PRF1,SH2D1B,Sh2d1b2	3
Cellular Movement	Cellular infiltration	3.4e-05		-0.355	BCL9L,CD276,CD69,CLEC4E,COL2A1,CSF2RB,CTLA4,CTSG,CYP26B1,DDIT4,F7,FASLG,FN1,Gzmb,ICOS,IL23A,IL4R,IL6R,ITK,KDR,LIPE,NDST1,NQO1,PRF1,PTX3,SOCS1,Tmsb4x (includes others),TRAF1	28
Cell Death and Survival,Organismal Injury and Abnormalities	Cell death of immune cells	3.64e-05		0.296	BCL11A,BMF,CD79A,CSF2RB,CTLA4,CXCR4,DDIT4,DUSP4,FASLG,FN1,GPBAR1,Gzmb,HK1,ICOS,IL6R,INHBA,ITK,NQO1,OGT,PRF1,PRLR,PTN,PTPRC,SCARB1,SOCS1,ST3GAL1,TRAF1	27
Cellular Movement,Hematological System Development and Function,Immune Cell Trafficking	Cellular infiltration by leukocytes	3.95e-05		-0.527	BCL9L,CD276,CD69,CSF2RB,CTLA4,CTSG,CYP26B1,DDIT4,F7,FASLG,FN1,Gzmb,ICOS,IL23A,IL4R,IL6R,ITK,KDR,LIPE,NDST1,NQO1,PRF1,PTX3,SOCS1,Tmsb4x (includes others),TRAF1	26
Tissue Morphology	Quantity of cells	4.2e-05		-1.391	ACVR1B,ADAMDEC1,ADAMTS4,ADD2,APLP1,ARC,ASPA,B4GALNT1,BACH2,BCL11A,BMF,CAMKK2,CCBE1,CCN2,CD69,CD79A,CLEC4E,CLEC7A,COLQ,CSF2RB,CTLA4,CXCR4,CYP26B1,DBI,DSCAM,DTL,DUSP4,EOMES,FANCL,FASLG,FAT1,FGFR1,FN1,GGT1,GLP1R,Gzmb,HDC,HIPK2,ICOS,IL23A,IL4R,IL6R,ITK,KDR,KLF7,KMT2E,KREMEN1,LIPC,LIPE,NQO1,OGT,PCDHGA11,PCDHGC3,PCYT1B,PRF1,PTN,PTPRC,PTX3,RFTN1,SAMSN1,SCARB1,SLC6A13,SOCS1,SOX11,SOX15,SOX9,ST3GAL1,Syna,…	71
Cellular Development,Cellular Growth and Proliferation,Hematological System Development and Function,Lymphoid Tissue Structure and Development	Expansion of T lymphocytes	4.34e-05		-1.408	CD69,CTLA4,DDIT4,EOMES,Gzmb,ICOS,IL23A,IL4R,IL6R,ITK,PRF1	11
Metabolic Disease,Organismal Injury and Abnormalities	Glucose metabolism disorder	4.5e-05		-0.767	9930111J21Rik1/Gm12185,9930111J21Rik2,AADAC,ABCG5,ADK,BMP1,CD96,CEACAM1,CIDEC,COL2A1,Cryzl2,CSF2RB,CTHRC1,CTLA4,CXCR4,Dancr,F7,Fads2b,FASLG,FN1,GCKR,GLP1R,HAPLN1,HDC,HK1,ICOS,IL23A,IL4R,KDR,KLRB1,LIPE,LPIN1,NPB,NQO1,Oas1c (includes others),OGT,OTC,PKIB,PRF1,PRLR,PTN,RIDA,SCNN1A,SH2D1B,SOCS1,TMPRSS3,UGT2B10,WNT7A	48
Cellular Development,Cellular Growth and Proliferation	Proliferation of blood cells	4.84e-05		-0.085	BACH2,BCL11A,CD276,CD69,CD79A,CEACAM1,CSF2RB,CTLA4,CXCR4,DDIT4,EOMES,FASLG,FGFR1,FOXD2,Gm36723,Gzmb,HIPK2,ICMT,ICOS,IL23A,IL4R,IL6R,ITK,KDR,KLRB1,KLRD1,LPIN1,PRF1,Prl7a2,PTPRC,RGS2,SAMSN1,SOCS1,TRAF1	34
Developmental Disorder,Organismal Injury and Abnormalities	Aplasia or hypoplasia	5.09e-05		1.23	BACH2,BCL11A,BMF,CCN2,COL2A1,CRIM1,CTHRC1,CTLA4,CYP26B1,ECE1,EDN2,FANCL,FGFR1,FRAS1,GGT1,ICMT,KLF7,KMT2E,NDST1,NQO1,PRF1,PTPRC,SOX11,SOX9,VANGL2,WNT7A	26
Cell Death and Survival,Organismal Injury and Abnormalities	Cell death of blood cells	5.25e-05		0.454	BCL11A,BMF,CD79A,CSF2RB,CTLA4,CXCR4,DDIT4,DUSP4,FASLG,FN1,GPBAR1,Gzmb,HIPK2,HK1,ICOS,IL6R,INHBA,ITK,NQO1,OGT,PRF1,PRLR,PTN,PTPRC,SCARB1,SOCS1,ST3GAL1,TRAF1	28
Cellular Movement	Migration of cells	5.42e-05		-0.647	ATG9A,BACH2,BCL9L,CAMKK2,CCBE1,CD276,CD69,CEACAM1,CELSR2,CLEC4E,CLEC7A,CSF2RB,CTLA4,CTSG,CXCR4,CYP26B1,DDIT4,EDN2,EOMES,F7,FASLG,FGFR1,FLNB,FN1,Gzmb,HDC,ICOS,IL23A,IL4R,IL6R,INHBA,ITK,KDR,LBP,LIPE,NDST1,NFIC,NQO1,OLR1,PRF1,PTN,PTPRC,PTX3,RANBP3L,SAMSN1,SOCS1,STON1,SUN2,Tmsb4x (includes others),TRAF1,TRPV2,VCAN,WNT7A	53
Cancer,Endocrine System Disorders,Gastrointestinal Disease,Organismal Injury and Abnormalities	Pancreatic tumor	5.71e-05		1	BMP1,CCN2,CLEC7A,CXCR4,Dancr,FGFR1,IL23A,KDR,LIPE,PTPRC,Tmsb4x (includes others)	11
Inflammatory Response	Immune response of cells	5.93e-05		1.619	CD69,CD79A,CEACAM1,CLEC7A,CSF2RB,CTLA4,CTSG,ELF3,FASLG,FN1,GZMH,ICOS,ITK,KLRB1,NHLRC2,PTPRC,PTX3,SCARB1,SOCS1,SYT11,TRPV2	21
Cancer,Organismal Injury and Abnormalities	Extraadrenal retroperitoneal tumor	6.14e-05		1	BMP1,CCN2,CLEC7A,CTLA4,CXCR4,Dancr,FGFR1,IL23A,KDR,LIPE,PTPRC,Tmsb4x (includes others)	12
Cellular Growth and Proliferation	Expansion of cells	6.8e-05		-1.042	CD69,CEACAM1,CSF2RB,CTLA4,DDIT4,EOMES,FASLG,FGFR1,Gzmb,ICOS,IL23A,IL4R,IL6R,ITK,PRF1,PTPRC,SOCS1	17
Cell Death and Survival,Organismal Injury and Abnormalities	Cell death of T lymphocytes	7.72e-05		1.147	BMF,CTLA4,DDIT4,FASLG,Gzmb,ICOS,IL6R,ITK,NQO1,OGT,PRF1,PTN,PTPRC,SOCS1,ST3GAL1,TRAF1	16
Cell Death and Survival	Killing of tumor cell lines	8.17e-05		1.973	BACH2,FASLG,PRF1,SH2D1B,Sh2d1b2	5
Cancer,Gastrointestinal Disease,Organismal Injury and Abnormalities	Pancreaticobiliary neoplasm	9e-05		1.664	BMP1,CCN2,CLEC7A,CXCR4,Dancr,ELF3,FGFR1,FN1,IL23A,KDR,LIPE,PTPRC,Tmsb4x (includes others)	13
Cellular Movement,Hematological System Development and Function,Immune Cell Trafficking	Cell movement of mononuclear leukocytes	9.05e-05		0.034	BACH2,BCL9L,CD69,CEACAM1,CSF2RB,CTLA4,CTSG,CXCR4,CYP26B1,DDIT4,FASLG,FN1,HDC,ICOS,IL23A,IL4R,IL6R,ITK,NQO1,PRF1,SAMSN1,SOCS1	22
Cancer,Organismal Injury and Abnormalities	Neoplasia of colorectal cancer cell lines	9.16e-05		-0.947	CEACAM1,CTHRC1,FN1,HK1,IL22RA1,MAGI1,OLR1,SOX9,VANGL1	9
Lipid Metabolism,Small Molecule Biochemistry,Vitamin and Mineral Metabolism	Metabolism of sterol	9.28e-05		1.332	ABCG5,ASPA,CYP39A1,DBI,FGFR1,LIPC,PEX5L,SCARB1	8
Cellular Movement,Hematological System Development and Function,Immune Cell Trafficking	Cellular infiltration by mononuclear leukocytes	0.000106		0.14	BCL9L,CSF2RB,CTLA4,CTSG,CYP26B1,DDIT4,FASLG,FN1,ICOS,IL23A,IL4R,IL6R,ITK,PRF1,SOCS1	15
Organismal Injury and Abnormalities,Respiratory Disease	Lung lesion	0.000107		-0.182	ATOH8,BACH2,CCNB1,CLEC7A,CSF2RB,CTLA4,CTSG,CXCR4,DDIT4,ELF3,FASLG,FGFR1,FN1,ICOS,IL23A,IL4R,IL6R,INHBA,ITK,KDR,KLRG1,MAGI1,MAP3K9,NQO1,PORCN,PRF1,PTPRC,SOCS1,SOX9,WNT7A	30
Cellular Function and Maintenance,Hematological System Development and Function	Function of lymphocytes	0.000108			CD276,CD69,CD96,CSF2RB,CTLA4,Gzmb,ICOS,IL23A,IL4R,ITK,KLRB1,PRF1,PTPRC,SAMSN1,SH2D1B,SOCS1	16
Cell Death and Survival,Organismal Injury and Abnormalities	Cell death of lymphocytes	0.000108		1.402	BCL11A,BMF,CTLA4,DDIT4,DUSP4,FASLG,Gzmb,ICOS,IL6R,ITK,NQO1,OGT,PRF1,PTN,PTPRC,SOCS1,ST3GAL1,TRAF1	18
Cellular Movement	Cell movement of myeloid cells	0.000119		0.394	CD69,CEACAM1,CLEC4E,CTSG,CXCR4,CYP26B1,DDIT4,F7,FASLG,FN1,Gzmb,ICOS,IL23A,IL4R,IL6R,ITK,KDR,LBP,LIPE,NDST1,NQO1,PTN,PTX3,SOCS1,Tmsb4x (includes others),TRPV2	26
Cellular Movement,Hematological System Development and Function,Immune Cell Trafficking	Cell movement of leukocytes	0.000121		-0.119	BACH2,BCL9L,CD276,CD69,CEACAM1,CSF2RB,CTLA4,CTSG,CXCR4,CYP26B1,DDIT4,F7,FASLG,FN1,Gzmb,HDC,ICOS,IL23A,IL4R,IL6R,ITK,KDR,LBP,LIPE,NDST1,NQO1,PRF1,PTN,PTX3,SAMSN1,SOCS1,Tmsb4x (includes others),TRAF1,TRPV2	34
Cellular Development,Cellular Growth and Proliferation,Hematological System Development and Function,Lymphoid Tissue Structure and Development	Proliferation of innate lymphoid cells	0.000125		1.501	BACH2,EOMES,Gm36723,ICOS,KLRB1,PRF1,PTPRC,SOCS1	8
Connective Tissue Disorders,Developmental Disorder,Gastrointestinal Disease,Organismal Injury and Abnormalities,Skeletal and Muscular Disorders	Micrognathia	0.000132		0.849	COL2A1,CYP26B1,ECE1,FGFR1,NDST1,SOX11	6
Digestive System Development and Function,Embryonic Development,Organismal Development	Morphogenesis of gastrointestinal tract	0.000132			CYP26B1,FGFR1,FN1,INHBA,SOX11,VANGL2	6
Embryonic Development,Organismal Development	Development of body trunk	0.000143		-0.316	Apela,APLNR,BMF,CCBE1,CCN2,Cmya5,COL2A1,CSF2RB,CXCR4,DAG1,ECE1,EDN2,EOMES,FANCL,FASLG,FAT1,FGFR1,FN1,FRAS1,GDF6,GGT1,GLP1R,GPBAR1,ICMT,IL4R,IL6R,INHBA,ITK,KDR,LBP,NDST1,Oas1c (includes others),OGT,PCYT1B,PRLR,PTN,PTPRC,RAI1,SCARB1,SOCS1,SOX11,SOX9,TENM4,VANGL2,VCAN,WNT7A,XIRP1	47
Cell-mediated Immune Response,Cellular Development,Cellular Function and Maintenance,Cellular Growth and Proliferation,Embryonic Development,Hematological System Development and Function,Hematopoiesis,Lymphoid Tissue Structure and Development,Organ Development,Organismal Development,Tissue Development	Differentiation of T lymphocytes	0.000158		-0.382	ACVR1B,BACH2,BCL11A,CD69,CD79A,CLEC4E,CTLA4,CXCR4,CYP26B1,ELF3,ICOS,IL23A,IL4R,IL6R,INHBA,ITK,KLRD1,PTPRC,RFTN1,SOCS1	20
Cancer,Organismal Injury and Abnormalities	Extracranial solid tumor	0.000164		-0.137	ACVR1B,ADK,ANKRD11,ATOH8,BCL9L,BMP1,CCN2,CCNB1,CLEC7A,CTLA4,CTSG,CXCR4,Dancr,ELF3,FASLG,FAT1,FGFR1,FLNB,FN1,HIPK2,ICOS,IL23A,IL4R,IL6R,INHBA,KDR,KLRG1,LIPE,MAGI1,MAP3K9,NQO1,OTC,PCYT1B,PLOD1,PORCN,PRF1,PRLR,PTPRC,SOCS1,SOX9,TFF1,Tmsb4x (includes others),TTC28,VCAN,WNT7A	45
Cellular Function and Maintenance	Maintenance of T lymphocytes	0.000169		-0.261	BACH2,CXCR4,ICOS,ITK	4
Cell-mediated Immune Response,Cellular Development,Cellular Function and Maintenance,Cellular Growth and Proliferation,Embryonic Development,Hematological System Development and Function,Hematopoiesis,Lymphoid Tissue Structure and Development,Organ Development,Organismal Development,Tissue Development	Differentiation of CD4+ T-lymphocytes	0.000195		-1.977	ACVR1B,CD69,CLEC4E,CTLA4,ICOS,IL23A,IL4R,INHBA,ITK,RFTN1,SOCS1	11
Cell-To-Cell Signaling and Interaction,Cellular Movement	Recruitment of cells	0.0002		0.978	CD69,CLEC4E,CLEC7A,CSF2RB,CTSG,CXCR4,FASLG,FGFR1,HDC,IL23A,NDST1,NFIC,OLR1,PTN,PTX3,SOD3,TRAF1,VCAN	18
Post-Translational Modification	Phosphorylation of protein	0.000204		-1.373	ADNP,CAMK2B,CCNB1,CD79A,CTDSP2,CXCR4,Gm36723,GPRC5B,HIPK2,ITK,KDR,MAST2,PRLR,PTPRC,SAMSN1,SCARB1,SOCS1,SOX9,ST3GAL1	19
Cellular Compromise	Lysis of plasma membrane	0.00023			FASLG,PRF1	2
Organismal Development,Respiratory System Development and Function	Length of snout	0.00023			COL2A1,HAPLN1	2
Cell-To-Cell Signaling and Interaction,Cellular Movement,Hematological System Development and Function,Immune Cell Trafficking	Recruitment of leukocytes	0.000241		0.965	CD69,CLEC4E,CLEC7A,CSF2RB,CTSG,CXCR4,FASLG,FGFR1,HDC,IL23A,NDST1,NFIC,OLR1,PTN,PTX3,TRAF1,VCAN	17
Cancer,Organismal Injury and Abnormalities	Solid tumor	0.000249		-0.379	ACVR1B,ADK,ANKRD11,ATOH8,BACH2,BCL9L,BMF,BMP1,CAMK2B,CCN2,CCNB1,CLEC7A,CTLA4,CTSG,CXCR4,Dancr,ELF3,FASLG,FAT1,FGFR1,FLNB,FN1,GGT1,Gsta4,HIPK2,HK1,ICOS,IL23A,IL4R,IL6R,INHBA,KDR,KLRG1,LIPE,LPIN1,MAGI1,MAP3K9,NQO1,OTC,PCYT1B,PLOD1,PORCN,PRF1,PRLR,PTPN5,PTPRC,Raet1d/Raet1e,SCARB1,SOCS1,SOX11,SOX9,Sprr2a1/Sprr2a2,TFF1,Tmsb4x (includes others),TTC28,VCAN,WNT7A	57
Cell Death and Survival	Killing of T lymphocytes	0.000255		1.98	FASLG,PRF1,SH2D1B,Sh2d1b2	4
Inflammatory Disease,Organismal Injury and Abnormalities	Chronic inflammatory disorder	0.000256		0.64	BACH2,BMP1,CD69,CD79A,COL2A1,CSF2RB,CTLA4,CTSG,CXCR4,ICOS,IL4R,IL6R,PTPRC	13
Cell-mediated Immune Response,Cellular Movement,Hematological System Development and Function,Immune Cell Trafficking	T cell migration	0.000259		-0.722	BACH2,BCL9L,CD69,CEACAM1,CTLA4,CXCR4,CYP26B1,DDIT4,FASLG,ICOS,IL23A,IL4R,ITK,PRF1,SOCS1	15
Cellular Development,Cellular Growth and Proliferation,Hematological System Development and Function,Lymphoid Tissue Structure and Development	NK cell proliferation	0.00027		1.172	BACH2,EOMES,Gm36723,KLRB1,PRF1,PTPRC,SOCS1	7
Cancer,Organismal Injury and Abnormalities	Cancer	0.000277		-0.811	ADK,ANKRD11,ARHGEF37,BACH2,BCL11A,BCL9L,BMF,BMP1,CCN2,CCNB1,CD79A,CD96,CEACAM1,CTDSP2,CTHRC1,CTLA4,CTSG,CXCR4,Dancr,DTL,DUSP4,DUSP7,ELF3,EOMES,FASLG,FAT1,FGFR1,FLNB,FN1,Gsta4,HIPK2,HK1,ICMT,ICOS,IL22RA1,IL23A,IL4R,IL6R,INHBA,KDR,KLF7,KRT17,LIPE,LPIN1,MAGI1,MAP3K9,NQO1,OTC,PLOD1,PRF1,PRLR,PTN,PTPRC,Raet1d/Raet1e,SCARB1,SOCS1,SOX11,SYT11,TFF1,TTC28,VCAN	61
Cell-To-Cell Signaling and Interaction,Hematological System Development and Function,Immune Cell Trafficking,Inflammatory Response	Activation of mononuclear leukocytes	0.00029		1.6	BACH2,CD79A,CEACAM1,CSF2RB,CTLA4,FASLG,FN1,Gzmb,ICOS,IL23A,IL4R,IL6R,ITK,KLRB1,PRF1,PTPRC,SAMSN1,SOCS1,TRAF1	19
Cell-To-Cell Signaling and Interaction,Hematological System Development and Function,Immune Cell Trafficking	Binding of antigen presenting cells	0.000294		0.882	CXCR4,FASLG,LBP,PTPRC,SCARB1,TRPV2	6
Organismal Injury and Abnormalities	Edema	0.000305		1.96	ADNP,Apela,CCBE1,CD69,CRIM1,CXCR4,DDIT4,ECE1,F7,FN1,KDR,OLR1,SCNN1A,SOCS1,SOD3,SOX11	16
Cell Death and Survival	Killing of lymphoma cell lines	0.000308			FASLG,PRF1,SH2D1B,Sh2d1b2	4
Inflammatory Response	Antibody-dependent cell-mediated cytotoxicity	0.000308		0.87	GZMH,KLRB1,SH2D1B,Sh2d1b2	4
Cancer,Organismal Injury and Abnormalities	Invasive cancer	0.000315		-0.059	ARHGEF37,BACH2,BCL9L,BMP1,CCN2,CD96,CEACAM1,CTHRC1,CTLA4,CTSG,CXCR4,DTL,FASLG,FAT1,FN1,HK1,ICMT,ICOS,IL22RA1,IL23A,IL4R,INHBA,KDR,KLF7,KRT17,LIPE,MAGI1,PLOD1,PRF1,PRLR,PTN,SOX11,SYT11,VCAN	34
Connective Tissue Disorders,Immunological Disease,Inflammatory Disease,Inflammatory Response,Organismal Injury and Abnormalities,Skeletal and Muscular Disorders	Rheumatoid arthritis	0.000333			BMP1,COL2A1,CSF2RB,CTSG,CXCR4,ICOS,IL4R,IL6R	8
Developmental Disorder,Organismal Injury and Abnormalities	Hypoplasia	0.000336		1.23	BACH2,BCL11A,CCN2,COL2A1,CRIM1,CTHRC1,CTLA4,CYP26B1,ECE1,EDN2,FANCL,FGFR1,FRAS1,GGT1,KMT2E,NDST1,NQO1,PRF1,PTPRC,SOX11,SOX9,VANGL2,WNT7A	23
Inflammatory Response,Organismal Injury and Abnormalities,Respiratory Disease	Inflammation of respiratory system component	0.000339		0.256	BACH2,CD276,CD69,CLEC7A,CSF2RB,CTLA4,DDIT4,ELF3,EOMES,FASLG,Gzmb,ICOS,IL4R,IL6R,ITK,NQO1,PTPRC,SOCS1	18
Connective Tissue Development and Function,Tissue Morphology	Quantity of connective tissue	0.000363		0.775	ASPA,CAMKK2,CCBE1,CCN2,CEACAM1,CIDEC,COL2A1,FASLG,FGFR1,FN1,GGT1,GLP1R,GPBAR1,HDC,HIPK2,IL23A,KMT2E,KREMEN1,LIPE,NQO1,PRF1,PRLR,PTPRC,RAI1,SCARB1,SLC13A5	26
Inflammatory Response	Rejection	0.000368			CEACAM1,CTLA4,FN1,KLRB1	4
Cell-To-Cell Signaling and Interaction	Activation of cells	0.000379		1.984	BACH2,CD79A,CEACAM1,CIDEC,CLEC7A,CSF2RB,CTLA4,CTSG,CXCR4,CYP26B1,ENTPD2,FASLG,FN1,GGT1,GLP1R,Gzmb,ICOS,IL23A,IL4R,IL6R,ITK,KLRB1,KMT2E,LBP,PRF1,PTPRC,SAMSN1,SOCS1,TAC3,TRAF1,WNT7A	31
Organismal Survival	Survival of organism	0.000382		-1.331	ASPA,CAMKK2,CCN2,CD69,CD79A,CEACAM1,COLQ,CSF2RB,CTLA4,CXCR4,CYP26B1,DUSP4,EDN2,F7,FASLG,Firre,Gzmb,HIPK2,IL23A,IL4R,INHBA,ITK,KDR,KLRB1,LBP,OLR1,OTC,PRF1,PTPRC,PTX3,RAI1,SCARB1,SOCS1	33
Embryonic Development,Hematological System Development and Function,Humoral Immune Response,Lymphoid Tissue Structure and Development,Organ Development,Organismal Development,Tissue Development	Development of germinal center	0.000385			CTLA4,FASLG,ICOS	3
Lipid Metabolism,Small Molecule Biochemistry,Vitamin and Mineral Metabolism	Metabolism of cholesterol	0.000387		1.332	ABCG5,ASPA,CYP39A1,DBI,LIPC,PEX5L,SCARB1	7
Cellular Movement	Cell movement	0.000395		-0.48	ATG9A,BACH2,BCL9L,CA2,CAMKK2,CCBE1,CD276,CD69,CEACAM1,CELSR2,CLEC4E,CLEC7A,COL2A1,CSF2RB,CTLA4,CTSG,CXCR4,CYP26B1,DDIT4,EDN2,EOMES,F7,FASLG,FGFR1,FLNB,FN1,Gzmb,HDC,ICOS,IL23A,IL4R,IL6R,INHBA,ITK,KDR,LBP,LIPE,NDST1,NFIC,NQO1,OLR1,PRF1,PTN,PTPRC,PTX3,RANBP3L,SAMSN1,SOCS1,SOD3,STON1,SUN2,Tmsb4x (includes others),TRAF1,TRPV2,VCAN,WNT7A	56
Cellular Function and Maintenance	Function of leukocytes	0.000411			CCBE1,CD276,CD69,CD96,CLEC4E,CLEC7A,CSF2RB,CTLA4,DUSP4,Gzmb,ICOS,IL23A,IL4R,ITK,KDR,KLRB1,PRF1,PTPRC,SAMSN1,SH2D1B,SOCS1	21
Cancer,Organismal Injury and Abnormalities	Metastasis	0.000412		-0.059	ARHGEF37,BACH2,BCL9L,BMP1,CCN2,CD96,CEACAM1,CTHRC1,CTLA4,CTSG,CXCR4,DTL,FASLG,FAT1,FN1,HK1,ICMT,IL22RA1,IL23A,IL4R,INHBA,KDR,KLF7,KRT17,LIPE,MAGI1,PLOD1,PRF1,PRLR,PTN,SOX11,SYT11,VCAN	33
Tissue Development	Organization of extracellular matrix	0.000421			ADAMTS15,ADAMTSL2,APLP1,COL4A6,ELF3,PBXIP1,PTX3,SOX9	8
Organismal Development,Organismal Injury and Abnormalities	Abnormal morphology of abdomen	0.000424			ADD2,Apela,BMF,BMP1,CCBE1,CEACAM1,CLEC7A,CRIM1,CSF2RB,CTHRC1,CTLA4,CYP26B1,EDN2,FANCL,FASLG,FAT1,FRAS1,GGT1,GPBAR1,ICMT,ICOS,IL4R,KMT2E,LIPC,NQO1,Oas1c (includes others),PCYT1B,PRF1,PRLR,PTN,PTPRC,PTX3,SCARB1,SLC13A5,SOCS1,SOX11,STOX1,TFF1,WNT7A	39
Inflammatory Response,Organismal Injury and Abnormalities	Inflammation of absolute anatomical region	0.000433		0.07	ADAMDEC1,BACH2,BMF,BMP1,CD276,CD69,CD79A,CEACAM1,CIDEC,CLEC4E,CLEC7A,COL2A1,CSF2RB,CTLA4,CTSG,CXCR4,DDIT4,DTL,ELF3,F7,FASLG,FGFR1,GPBAR1,HDC,ICOS,IL23A,IL4R,IL6R,INHBA,ITK,KDR,KLRB1,LBP,LIPE,NQO1,OGT,PRF1,PTPRC,RFTN1,RIDA,SLC6A13,SOCS1,SOD3	43
Developmental Disorder,Hereditary Disorder,Organismal Injury and Abnormalities,Skeletal and Muscular Disorders	Oligodactyly	0.000437		1.982	CYP26B1,PORCN,SOX9,WNT7A	4
Cellular Movement,Hematological System Development and Function,Immune Cell Trafficking	Cell movement of lymphocytes	0.000478		-0.164	BACH2,BCL9L,CD69,CEACAM1,CSF2RB,CTLA4,CXCR4,CYP26B1,DDIT4,FASLG,HDC,ICOS,IL23A,IL4R,ITK,NQO1,PRF1,SAMSN1,SOCS1	19
Embryonic Development,Hair and Skin Development and Function,Organ Development,Organismal Development,Tissue Development	Formation of skin	0.000485		0.284	ACVR1B,CYP26B1,DBI,EDN2,FGFR1,FLNB,FOXQ1,FRAS1,INHBA,KDR,KLK7,KRT17,SOCS1,SOX9,VANGL2	15
Inflammatory Response,Organismal Injury and Abnormalities	Inflammation of organ	0.000497		0.325	ADAMDEC1,BACH2,BMF,CD276,CD69,CD79A,CD96,CEACAM1,CIDEC,CLEC4E,CLEC7A,CSF2RB,CTLA4,CYP26B1,DDIT4,DTL,ELF3,FASLG,GPBAR1,HDC,ICOS,IL23A,IL4R,IL6R,INHBA,ITK,KDR,KLK7,KLRB1,KRT17,LBP,LIPE,NQO1,OGT,PRF1,PTPRC,RFTN1,RIDA,SLC6A13,SOCS1,SOD3	41
Organismal Development,Tissue Development	Morphogenesis of epithelial tissue	0.000499			CA2,DAG1,FAT1,FLNB,FRAS1,KDR,KRT17,PRLR	8
Cellular Development,Embryonic Development,Nervous System Development and Function,Organismal Development,Tissue Development	Differentiation of oligodendrocyte precursor cells	0.000513			FN1,PTN,SOX9,TENM4	4
Developmental Disorder,Embryonic Development,Organismal Development,Organismal Injury and Abnormalities,Tissue Morphology	Lack of limb bud	0.000523			FGFR1,FN1,SOX11	3
Hematological System Development and Function,Lymphoid Tissue Structure and Development,Tissue Morphology	Quantity of naive T lymphocytes	0.000523			BACH2,CTLA4,ITK	3
Embryonic Development,Organismal Development,Reproductive System Development and Function	Development of female reproductive tract	0.000569		0.728	BMF,CCN2,FANCL,GGT1,INHBA,KDR,Oas1c (includes others),PCYT1B,PTN,SCARB1,WNT7A	11
Cancer,Organismal Injury and Abnormalities	Non-central nervous system malignant neoplasm	0.000572		0.292	ADK,ANKRD11,BMP1,CCN2,CCNB1,CTLA4,CTSG,CXCR4,Dancr,ELF3,EOMES,FASLG,FAT1,FGFR1,FLNB,FN1,HIPK2,ICOS,IL23A,IL4R,IL6R,KDR,LIPE,MAGI1,MAP3K9,NQO1,OTC,PRF1,PRLR,PTPRC,SOCS1,TTC28,VCAN	33
Immunological Disease,Inflammatory Disease,Organismal Injury and Abnormalities	Immune mediated inflammatory disease	0.000573		1.66	ADD2,BMF,BMP1,CD69,CLEC4E,COL2A1,CSF2RB,CTLA4,CTSG,CXCR4,CYP26B1,FASLG,GPBAR1,ICOS,IL4R,IL6R,ITK,NQO1,PTPRC,SOCS1	20
Embryonic Development,Hair and Skin Development and Function,Organ Development,Organismal Development,Tissue Development	Formation of hair follicle	0.000588			ACVR1B,CYP26B1,DBI,FOXQ1,INHBA,KRT17,SOX9,VANGL2	8
Cell-To-Cell Signaling and Interaction,Hematological System Development and Function,Immune Cell Trafficking,Inflammatory Response	Activation of regulatory T lymphocytes	0.0006		1.067	BACH2,CTLA4,ICOS,IL6R	4
Cell Death and Survival	Killing of natural killer cells	0.0006		1.962	BACH2,PRF1,SH2D1B,Sh2d1b2	4
Lipid Metabolism,Small Molecule Biochemistry	Metabolism of membrane lipid derivative	0.000647		0.568	ABCG5,ASPA,B4GALNT1,CYP39A1,DBI,FGFR1,KDR,LIPC,LIPE,LPIN1,PCYT1B,PEX5L,SCARB1,TRPV2	14
Cellular Movement,Hematological System Development and Function,Immune Cell Trafficking,Inflammatory Response	Cell movement of phagocytes	0.000649		-0.345	CD69,CEACAM1,CSF2RB,CTSG,CXCR4,CYP26B1,DDIT4,F7,FASLG,FN1,Gzmb,IL23A,IL4R,IL6R,KDR,LBP,LIPE,NDST1,NQO1,PTN,PTX3,SOCS1,Tmsb4x (includes others),TRPV2	24
Cell Death and Survival	Cytolysis	0.00065		1.732	CEACAM1,CTLA4,Gzmb,KLRB1,PRF1,PTPRC,Raet1d/Raet1e,SH2D1B,Sh2d1b2	9
Cell-mediated Immune Response,Cellular Development,Cellular Function and Maintenance,Cellular Growth and Proliferation,Embryonic Development,Hematological System Development and Function,Hematopoiesis,Lymphoid Tissue Structure and Development,Organ Development,Organismal Development,Tissue Development	Differentiation of Th17 cells	0.000655		-1.091	ACVR1B,CD69,CLEC4E,CTLA4,ICOS,IL23A,IL4R,INHBA	8
Protein Synthesis	Production of protein	0.00067		0.514	BACH2,BMF,CD276,CD69,CLEC4E,CSF2RB,CTLA4,DUSP4,FASLG,ICOS,IL4R,ITK,PRF1,RFTN1,SAMSN1,SOCS1	16
Cellular Function and Maintenance	Homeostasis of leukocytes	0.000671		-0.706	ACVR1B,BACH2,BCL11A,BMF,CD69,CD79A,CLEC4E,CSF2RB,CTLA4,CXCR4,CYP26B1,ELF3,EOMES,Gm36723,ICOS,IL23A,IL4R,IL6R,INHBA,ITK,KDR,KLRD1,PTPRC,RFTN1,SOCS1	25
Lipid Metabolism,Small Molecule Biochemistry,Vitamin and Mineral Metabolism	Synthesis of steroid	0.000678		0.212	ABCG5,ASPA,CYP39A1,DBI,HDC,INHBA,LIPE,PEX5L,PRLR,SCARB1	10
Cell-To-Cell Signaling and Interaction,Hematological System Development and Function,Immune Cell Trafficking,Inflammatory Response	Activation of lymphocytes	0.000682		1.408	BACH2,CD79A,CEACAM1,CSF2RB,CTLA4,FASLG,Gzmb,ICOS,IL23A,IL4R,IL6R,ITK,KLRB1,PRF1,PTPRC,SAMSN1,SOCS1,TRAF1	18
Cellular Development,Cellular Growth and Proliferation,Nervous System Development and Function,Tissue Development	Proliferation of neuronal cells	0.000683		-0.437	B4GALNT1,CAMK2B,CAMKK2,COBL,COLQ,CXCR4,DSCAM,FGFR1,FN1,IL6R,KLF7,LINGO1,OGT,PRLR,PTN,TRPV2,VCAN	17
Cardiovascular System Development and Function,Tissue Morphology	Relaxation of mesenteric resistance artery	0.000683			RGS2,SOD3	2
Antimicrobial Response	Elimination of Murine cytomegalovirus	0.000683			Gzmb,PRF1	2
Cellular Function and Maintenance	Maintenance of TREG cells	0.000683			BACH2,ICOS	2
Cellular Assembly and Organization,Cellular Function and Maintenance,Organismal Development,Tissue Development	Delay in formation of actin stress fibers	0.000683			CCN2,FN1	2
Cell Death and Survival,Organismal Injury and Abnormalities	Cell death of Th2 cells	0.000683			FASLG,Gzmb	2
Cellular Development,Tissue Development	Differentiation of hair follicle stem cells	0.000683			ACVR1B,SOX9	2
Cellular Development,Embryonic Development,Hair and Skin Development and Function,Organ Development,Organismal Development,Tissue Development	Differentiation of interfollicular epidermal cells	0.000683			ACVR1B,SOX9	2
Cell-To-Cell Signaling and Interaction,Hematological System Development and Function,Immune Cell Trafficking	Attachment of macrophages	0.000683			CSF2RB,FN1	2
Cellular Compromise	Permeability transition of cells	0.000683			CXCR4,PTX3	2
Cellular Function and Maintenance,Cellular Movement,Hematological System Development and Function,Lymphoid Tissue Structure and Development	Presence of T lymphocytes	0.00069			CD69,CXCR4,EOMES	3
Developmental Disorder,Organ Morphology,Organismal Development,Organismal Injury and Abnormalities,Reproductive System Development and Function,Reproductive System Disease	Hypoplasia of uterus	0.000696			EDN2,FANCL,GGT1,WNT7A	4
Organ Morphology,Organismal Development,Reproductive System Development and Function	Morphology of ovary	0.000706			EDN2,FANCL,GGT1,INHBA,LIPC,Oas1c (includes others),PCYT1B,PTN,PTX3,SCARB1	10
Organismal Injury and Abnormalities,Reproductive System Disease	Infertility	0.000731		-0.113	ABCG5,B4GALNT1,BMP8A,CCNB1,FANCL,GGT1,INHBA,KMT2E,LIPE,NDST1,PCYT1B,Prl4a1,PRLR,PTN,PTX3,SCARB1,TDRD9,WNT7A	18
Cellular Function and Maintenance	Function of blood cells	0.000739			ADD2,CCBE1,CD276,CD69,CD96,CLEC4E,CLEC7A,CSF2RB,CTLA4,DUSP4,Gzmb,ICOS,IL23A,IL4R,ITK,KDR,KLRB1,PRF1,PTPRC,SAMSN1,SH2D1B,SOCS1	22
Lipid Metabolism,Small Molecule Biochemistry	Synthesis of lipid	0.000766		0.996	ABCG5,APOA5,ASPA,B4GALNT1,CAMKK2,CEACAM1,CLEC7A,CYP39A1,DBI,EDN2,HDC,INHBA,KDR,LIPE,LPIN1,OGT,PCYT1B,PEX5L,PRLR,SCARB1,TRPV2	21
Endocrine System Disorders,Gastrointestinal Disease,Metabolic Disease,Organismal Injury and Abnormalities	Diabetes mellitus	0.000773		0	9930111J21Rik1/Gm12185,9930111J21Rik2,AADAC,ABCG5,ADK,BMP1,CD96,COL2A1,Cryzl2,CSF2RB,CTLA4,CXCR4,Dancr,F7,Fads2b,FASLG,FN1,HAPLN1,HK1,ICOS,IL23A,KLRB1,LPIN1,NPB,Oas1c (includes others),OTC,PKIB,PRF1,RIDA,SCNN1A,SH2D1B,SOCS1,TMPRSS3,UGT2B10,WNT7A	35
Cell-mediated Immune Response,Cellular Movement,Hematological System Development and Function,Immune Cell Trafficking	Cell movement of T lymphocytes	0.000788		-0.844	BACH2,BCL9L,CD69,CTLA4,CXCR4,CYP26B1,DDIT4,FASLG,IL23A,IL4R,ITK,PRF1,SOCS1	13
Antimicrobial Response,Inflammatory Response	Antimicrobial response	0.000806			ADAMTS4,CLEC4E,CLEC7A,CTSG,Gzmb,IL23A,PRF1,PTPRC,SAMHD1,SOCS1,Sprr2a1/Sprr2a2,TRIM56	12
Developmental Disorder,Neurological Disease,Organismal Injury and Abnormalities	Dysmyelination	0.000828		-0.728	ASPA,B4GALNT1,CSF2RB,DAG1,FASLG,LINGO1,LPIN1,OGT,PRF1,PTPRC	10
Cell Signaling	Tyrosine phosphorylation	0.000836		-1.808	CD79A,KDR,PTPRC,SAMSN1,SCARB1,SH2D1B,SOCS1	7
Cellular Development,Embryonic Development,Nervous System Development and Function,Organismal Development,Tissue Development	Differentiation of oligodendrocytes	0.000836		-0.44	CXCR4,FN1,LINGO1,PTN,SOX9,TENM4,VCAN	7
Cell Death and Survival,Organismal Injury and Abnormalities	Apoptosis of T lymphocytes	0.000837		1.052	BMF,FASLG,Gzmb,ICOS,IL6R,ITK,NQO1,OGT,PRF1,PTPRC,SOCS1,ST3GAL1,TRAF1	13
Hematological System Development and Function,Tissue Morphology	Quantity of antigen presenting cells	0.000837		0.187	B4GALNT1,BACH2,BCL11A,CAMKK2,CCBE1,CLEC4E,DBI,FASLG,IL23A,IL4R,KMT2E,LIPC,LIPE,PRF1,PTN,PTX3,SCARB1,SOCS1	18
Developmental Disorder,Hereditary Disorder,Organismal Injury and Abnormalities	Dwarfism	0.000848		0	ADAMTSL2,CCN2,COL2A1,FGFR1,GGT1,HAPLN1	6
Cell Death and Survival,Cellular Compromise	Cytotoxicity of natural killer cells	0.000848		0.97	FASLG,FN1,KLRB1,OGT,PRF1,SOCS1	6
Embryonic Development,Organismal Development,Tissue Development	Development of craniofacial tissue	0.000864			ECE1,FGFR1,INHBA,SOX11,SOX9	5
Molecular Transport	Quantity of bicarbonate	0.000887			EDN2,KCNK5,SLC26A7	3
Cellular Development,Cellular Growth and Proliferation,Hematological System Development and Function,Lymphoid Tissue Structure and Development	Proliferation of cytotoxic T cells	0.000887			BACH2,CXCR4,Gzmb	3
Cell-To-Cell Signaling and Interaction,Hematological System Development and Function,Immune Cell Trafficking,Inflammatory Response	Binding of peritoneal macrophages	0.000887			FASLG,SCARB1,TRPV2	3
Endocrine System Disorders,Organ Morphology,Organismal Development,Organismal Injury and Abnormalities,Reproductive System Development and Function,Reproductive System Disease	Abnormal morphology of ovary	0.000889			EDN2,FANCL,GGT1,LIPC,Oas1c (includes others),PCYT1B,PTN,PTX3,SCARB1	9
Lipid Metabolism,Molecular Transport,Small Molecule Biochemistry	Transport of lipid	0.000889		-1.321	ABCA13,ABCG5,APOA5,ATP8B3,LBP,LIPC,LIPE,SCARB1,SLC13A5	9
Cell-To-Cell Signaling and Interaction,Hematological System Development and Function	Interaction of mononuclear leukocytes	0.000891		0.692	CTLA4,CXCR4,FASLG,FN1,IL6R,ITK,LBP,SCARB1	8
Cellular Compromise	Depletion of T lymphocytes	0.000919			CTLA4,CXCR4,EOMES,KLRB1	4
Developmental Disorder,Hereditary Disorder,Organismal Injury and Abnormalities,Skeletal and Muscular Disorders	Familial congenital anomaly of limb	0.000948		1.982	CYP26B1,FLNB,PORCN,SOX9,WNT7A	5
Cell Death and Survival,Organismal Injury and Abnormalities	Apoptosis of lymphocytes	0.00098		1.299	BCL11A,BMF,DUSP4,FASLG,Gzmb,ICOS,IL6R,ITK,NQO1,OGT,PRF1,PTPRC,SOCS1,ST3GAL1,TRAF1	15
Cell-mediated Immune Response,Cellular Movement,Hematological System Development and Function,Immune Cell Trafficking	Infiltration by T lymphocytes	0.00104		-0.752	BCL9L,CTLA4,CYP26B1,DDIT4,FASLG,IL23A,IL4R,ITK,PRF1,SOCS1	10
Cell-To-Cell Signaling and Interaction,Inflammatory Response	Immune response of leukocytes	0.00104		1.089	CD69,CD79A,CSF2RB,CTLA4,CTSG,FASLG,FN1,ICOS,ITK,KLRB1,PTPRC,PTX3,SCARB1,TRPV2	14
Connective Tissue Disorders,Developmental Disorder,Hereditary Disorder,Organismal Injury and Abnormalities,Skeletal and Muscular Disorders	Familial skeletal dysplasia	0.00105			ADAMTS4,CCN2,COL2A1,WNT7A	4
Connective Tissue Development and Function,Connective Tissue Disorders,Embryonic Development,Organ Morphology,Organismal Development,Organismal Injury and Abnormalities,Skeletal and Muscular Disorders,Skeletal and Muscular System Development and Function,Tissue Development	Abnormal morphology of metaphysis	0.00105			COL2A1,HAPLN1,KREMEN1,PTPRC	4
Cellular Function and Maintenance	Lymphocyte homeostasis	0.00107		-0.414	ACVR1B,BACH2,BCL11A,BMF,CD69,CD79A,CLEC4E,CTLA4,CXCR4,CYP26B1,ELF3,EOMES,Gm36723,ICOS,IL23A,IL4R,IL6R,INHBA,ITK,KDR,KLRD1,PTPRC,RFTN1,SOCS1	24
Humoral Immune Response,Protein Synthesis	Production of antibody	0.00108		-0.063	BACH2,BMF,CD276,CD69,CLEC4E,CSF2RB,CTLA4,DUSP4,FASLG,ICOS,IL4R,ITK,PRF1,RFTN1,SAMSN1	15
Cell-mediated Immune Response,Cellular Movement,Hematological System Development and Function,Immune Cell Trafficking	Movement of CD4+ T-lymphocytes	0.00111		-1.023	CD69,CTLA4,CXCR4,DDIT4,IL23A,IL4R,ITK	7
Cell-To-Cell Signaling and Interaction,Hematological System Development and Function,Immune Cell Trafficking,Inflammatory Response	Binding of macrophages	0.00113		0.882	FASLG,LBP,PTPRC,SCARB1,TRPV2	5
Cell-To-Cell Signaling and Interaction,Cellular Movement	Recruitment of myeloid cells	0.00116		-0.151	CD69,CLEC4E,CSF2RB,CTSG,CXCR4,FASLG,FGFR1,NDST1,NFIC,OLR1,PTN,PTX3,TRAF1,VCAN	14
Cell-mediated Immune Response,Cellular Function and Maintenance,Hematological System Development and Function	T cell homeostasis	0.00117		-0.572	ACVR1B,BACH2,BCL11A,BMF,CD69,CD79A,CLEC4E,CTLA4,CXCR4,CYP26B1,ELF3,EOMES,ICOS,IL23A,IL4R,IL6R,INHBA,ITK,KDR,KLRD1,PTPRC,RFTN1,SOCS1	23
Embryonic Development,Endocrine System Development and Function,Organ Development,Organismal Development,Reproductive System Development and Function,Tissue Development	Folliculogenesis	0.00119		0.728	CCN2,FANCL,GGT1,INHBA,KDR,Oas1c (includes others),PCYT1B,PTN	8
Connective Tissue Disorders,Organismal Injury and Abnormalities,Skeletal and Muscular Disorders	Non-traumatic arthropathy	0.0012			BMP1,COL2A1,CSF2RB,CTSG,CXCR4,FGFR1,ICOS,IL4R,IL6R	9
Cell Death and Survival	Cell death of progenitor cells	0.00122		1.19	BCL11A,BMF,DAG1,DDIT4,DUSP4,FASLG,HIPK2,NQO1,PRF1,PTN,PTPRC,SOX11	12
Cell-mediated Immune Response,Cellular Development,Cellular Function and Maintenance,Cellular Growth and Proliferation,Embryonic Development,Hematological System Development and Function,Hematopoiesis,Lymphoid Tissue Structure and Development,Organ Development,Organismal Development,Tissue Development	Differentiation of helper T lymphocytes	0.00124		-0.391	ACVR1B,CD69,CLEC4E,CTLA4,ELF3,ICOS,IL23A,IL4R,INHBA,ITK,KLRD1	11
Cell-To-Cell Signaling and Interaction	Adhesion of blood cells	0.00126		-0.834	CEACAM1,CSF2RB,CXCR4,FASLG,FN1,IL6R,ITK,KLRG1,LBP,PTPRC,PTX3,SCARB1,TRPV2	13
Immunological Disease,Organismal Injury and Abnormalities	Systemic autoimmune syndrome	0.00128		0.416	9930111J21Rik1/Gm12185,9930111J21Rik2,BMP1,CD96,COL2A1,CSF2RB,CTLA4,CTSG,CXCR4,FASLG,ICOS,IL4R,IL6R,PRF1,RIDA,SH2D1B,SOCS1	17
Developmental Disorder,Organismal Injury and Abnormalities	Hypoplasia of organ	0.00132		1.324	BACH2,BCL11A,CCN2,COL2A1,CRIM1,CTHRC1,CTLA4,ECE1,EDN2,FANCL,FRAS1,GGT1,KMT2E,NDST1,PRF1,PTPRC,SOX11,SOX9,VANGL2,WNT7A	20
Cellular Compromise	Disorganization of actin filaments	0.00135			FAT1,FLNB	2
Cardiovascular Disease,Immunological Disease,Organismal Injury and Abnormalities	Vascular leak syndrome of spleen	0.00135			FASLG,PRF1	2
Cellular Compromise	Depletion of natural killer cells	0.00135			EOMES,KLRB1	2
Lipid Metabolism,Small Molecule Biochemistry	Internalization of glycosphingolipid	0.00135			CLEC4E,SYT11	2
Hematological Disease,Metabolic Disease,Organismal Injury and Abnormalities	Acidemia	0.00135			EDN2,SLC26A7	2
Cell-To-Cell Signaling and Interaction,Hematological System Development and Function	Aggregation of red blood cells	0.00135			HDC,PTX3	2
Cell Death and Survival	Cytolysis of leukocyte cell lines	0.00135			KLRB1,PRF1	2
Cell-To-Cell Signaling and Interaction	Binding of colorectal cancer cell lines	0.00135			CEACAM1,VANGL1	2
Cell-To-Cell Signaling and Interaction,Hematological System Development and Function,Immune Cell Trafficking,Inflammatory Response	Activation of TREG cells	0.00138			BACH2,CTLA4,IL6R	3
Drug Metabolism,Lipid Metabolism,Molecular Transport,Small Molecule Biochemistry,Vitamin and Mineral Metabolism	Concentration of tretinoin	0.00138			CYP26B1,LIPE,OLR1	3
Cell-mediated Immune Response,Cellular Movement,Hematological System Development and Function,Hematopoiesis,Immune Cell Trafficking	Migration of thymocytes	0.00138			CD69,CXCR4,IL4R	3
Cellular Movement,Hematological System Development and Function,Immune Cell Trafficking	Lymphocyte migration	0.00145		-0.05	BACH2,BCL9L,CD69,CEACAM1,CTLA4,CXCR4,CYP26B1,DDIT4,FASLG,HDC,ICOS,IL23A,IL4R,ITK,PRF1,SOCS1	16
Cellular Growth and Proliferation	Outgrowth of cells	0.00146		-1.044	CAMK2B,DSCAM,FGFR1,FN1,IL6R,KCNB1,KDR,KLF7,OGT,PTN,TRPV2,VCAN	12
Cellular Development,Cellular Growth and Proliferation,Hematological System Development and Function,Lymphoid Tissue Structure and Development	Proliferative capacity of regulatory T lymphocytes	0.00146		0.931	BACH2,CTLA4,ICOS,IL6R,KDR	5
Protein Synthesis	Quantity of interleukin	0.00152		0.152	ADAMDEC1,CLEC4E,CLEC7A,ICOS,IL4R,IL6R,OLR1,PRF1,SCARB1	9
Cellular Assembly and Organization,Cellular Function and Maintenance	Organization of cytoskeleton	0.00155		-1.587	ADAMTS4,ARC,CAMK2B,CAMKK2,CCN2,CELSR2,COBL,CTLA4,CXCR4,DAG1,DSCAM,DYNLT1,ECE1,EDN2,F7,FAT1,FGFR1,FLNB,FN1,GPRC5B,INHBA,KDR,KLF7,KRT17,LINGO1,LPIN1,MYO16,OGT,PTN,RAI1,SHROOM3,SOX9,Sprr2a1/Sprr2a2,SUN2,TENM4,Tmsb4x (includes others),TRPV2,VANGL2,WNT7A	39
Cell-mediated Immune Response,Cellular Movement,Hematological System Development and Function,Immune Cell Trafficking	Cell movement of CD4+ T-lymphocytes	0.00156		-1.016	CTLA4,CXCR4,DDIT4,IL23A,IL4R,ITK	6
Carbohydrate Metabolism	Quantity of carbohydrate	0.00159		-1.827	CAMKK2,CCN2,CIDEC,CTHRC1,EDN2,F7,FGFR1,GCKR,GLP1R,Hmgn3,IL4R,LBP,LIPE,LPIN1,NDST1,NQO1,OGT,PRF1,PRLR,SCARB1,SLC13A5,SOCS1	22
Cell-To-Cell Signaling and Interaction,Cellular Assembly and Organization	Cell-cell contact	0.00162		-0.128	ADAMTS15,ADD2,ATP8B3,CLEC7A,Cmya5,COLQ,DAG1,DUSP4,FAT1,GPBAR1,HIPK2,IL4R,KMT2E,OGT,PCDHGA11,PCDHGC3,PRLR,PTPRC,PTX3,RGS2,SCARB1,SOX9,SUN2,Syna,TDRD9,WNT7A	26
Developmental Disorder,Neurological Disease,Organismal Injury and Abnormalities	Demyelination	0.00164		-0.728	ASPA,B4GALNT1,CSF2RB,DAG1,FASLG,LPIN1,OGT,PRF1	8
Cell-To-Cell Signaling and Interaction	Interaction of blood cells	0.00167		-0.301	CEACAM1,CSF2RB,CTLA4,CXCR4,FASLG,FN1,IL6R,ITK,KLRG1,LBP,PTPRC,PTX3,SCARB1,TRPV2	14
Cellular Development,Cellular Growth and Proliferation,Hematological System Development and Function,Lymphoid Tissue Structure and Development	Expansion of TREG cells	0.00168			CTLA4,ICOS,IL6R	3
Connective Tissue Disorders,Inflammatory Response,Organismal Injury and Abnormalities,Skeletal and Muscular Disorders	Swelling of joint	0.00169			COL2A1,FN1,IL6R,TRAF1	4
Cell-To-Cell Signaling and Interaction,Hematological System Development and Function	Binding of mononuclear leukocytes	0.00171		0.393	CXCR4,FASLG,FN1,IL6R,ITK,LBP,SCARB1	7
Cell-To-Cell Signaling and Interaction,Hematological System Development and Function	Interaction of leukocytes	0.00175		-0.301	CEACAM1,CSF2RB,CTLA4,CXCR4,FASLG,FN1,IL6R,ITK,KLRG1,LBP,PTPRC,SCARB1,TRPV2	13
Cell-To-Cell Signaling and Interaction,Cellular Movement,Hematological System Development and Function,Immune Cell Trafficking,Inflammatory Response	Recruitment of phagocytes	0.00179		0.227	CD69,CLEC4E,CTSG,CXCR4,FASLG,FGFR1,NDST1,NFIC,OLR1,PTN,PTX3,TRAF1,VCAN	13
Cancer,Organismal Injury and Abnormalities	Tumorigenesis of tissue	0.00183		-0.753	ANKRD11,CAMK2B,CCN2,CCNB1,CTLA4,CXCR4,ELF3,EOMES,FAT1,FGFR1,FN1,Gsta4,ICMT,ICOS,IL23A,IL6R,KDR,LIPE,MAP3K9,NQO1,OTC,PRF1,PRLR,PTPN5,SOCS1,SOX11,Sprr2a1/Sprr2a2,TFF1,Tmsb4x (includes others),VCAN	30
Cancer,Organismal Injury and Abnormalities	Growth of melanoma	0.00186		-1.067	CCN2,CTLA4,FASLG,FGFR1,SOCS1	5
Inflammatory Disease,Organismal Injury and Abnormalities,Respiratory Disease	Airway hyperresponsiveness	0.00186		-0.104	CD69,CXCR4,ICOS,IL4R,IL6R,ITK,NDST1,SCARB1	8
Cellular Development,Cellular Growth and Proliferation,Organ Development,Skeletal and Muscular System Development and Function,Tissue Development	Proliferation of muscle cells	0.00189		-0.056	ANKRD2,ATOH8,CCBE1,FAT1,FGFR1,FOXK1,IL6R,mir-351,SOCS1,SOX15,TENM4,ZNF609	12
Connective Tissue Development and Function,Embryonic Development,Organismal Development,Skeletal and Muscular System Development and Function,Tissue Development	Morphology of bone	0.00189			BMP1,CCN2,COL2A1,CTHRC1,ECE1,FASLG,FLNB,GDF6,GGT1,GPR87,HAPLN1,HDC,IL23A,INHBA,KREMEN1,NDST1,NFIC,PRLR,PTN,PTPRC,RAI1,SLC13A5,SOX11,SOX9,WNT7A	25
Cell-mediated Immune Response,Cellular Development,Cellular Function and Maintenance,Cellular Growth and Proliferation,Embryonic Development,Hematological System Development and Function,Hematopoiesis,Lymphoid Tissue Structure and Development,Organ Development,Organismal Development,Tissue Development	T cell development	0.00192		-0.286	ACVR1B,BACH2,BCL11A,CD69,CD79A,CLEC4E,CTLA4,CXCR4,CYP26B1,ELF3,EOMES,ICOS,IL23A,IL4R,IL6R,INHBA,ITK,KDR,KLRD1,PTPRC,RFTN1,SOCS1	22
Cancer,Organismal Injury and Abnormalities	Neoplasia of cells	0.00194		-1.846	ARHGEF37,B4GALNT1,BACH2,BCL11A,BCL9L,BMF,CCNB1,CD79A,CEACAM1,CTDSP2,CTHRC1,CTLA4,CXCR4,DTL,DUSP4,DUSP7,EOMES,FASLG,FAT1,FN1,GAREM1,Gsta4,HK1,ICMT,IL22RA1,INHBA,KRT17,LPIN1,MAGI1,NQO1,OLR1,PLOD1,PRF1,PRLR,PTPRC,Raet1d/Raet1e,SCARB1,SOCS1,SOX9,SYT11,VANGL1,VCAN	42
Developmental Disorder,Embryonic Development,Organismal Development,Organismal Injury and Abnormalities,Tissue Morphology	Abnormal morphology of embryonic tissue	0.00196			ACVR1B,ADNP,Apela,ARC,BMP1,CCN2,COL2A1,CXCR4,CYP26B1,DAG1,ECE1,EOMES,FGFR1,FN1,HAPLN1,ICMT,INHBA,NDST1,Prl4a1,SCARB1,SOX11,SUN2,Syna,WNT7A	24
Cellular Development,Skeletal and Muscular System Development and Function,Tissue Development	Differentiation of myoblasts	0.00199		-0.218	ANKRD2,BCL9L,mir-351,RANBP3L,SOCS1,SOX9	6
Lipid Metabolism,Small Molecule Biochemistry	Lipolysis	0.00199		-1.046	APOA5,CIDEC,EDN2,FASLG,GGT1,IL4R,LIPE,OGT,SCARB1	9
Cellular Development,Cellular Growth and Proliferation,Nervous System Development and Function,Tissue Development	Growth of neurites	0.00199		-0.724	B4GALNT1,CAMK2B,COBL,CXCR4,DSCAM,FGFR1,FN1,IL6R,KLF7,LINGO1,OGT,PTN,TRPV2	13
Cell-To-Cell Signaling and Interaction,Cellular Movement,Hematological System Development and Function,Immune Cell Trafficking	Recruitment of inflammatory leukocytes	0.00202			CLEC7A,CXCR4,NDST1	3
Cancer,Organismal Injury and Abnormalities	Intraabdominal organ tumor	0.00204		1.244	BMP1,CCN2,CLEC7A,CTLA4,CXCR4,Dancr,ELF3,FASLG,FGFR1,FN1,HIPK2,IL23A,INHBA,KDR,LIPE,NQO1,OTC,PCYT1B,PLOD1,PTPRC,SOCS1,TFF1,Tmsb4x (includes others),TTC28,VCAN	25
Embryonic Development,Endocrine System Development and Function,Organ Development,Organismal Development,Reproductive System Development and Function,Tissue Development	Development of ovary	0.00206		0.728	CCN2,FANCL,GGT1,INHBA,KDR,Oas1c (includes others),PCYT1B,PTN,SCARB1	9
Cardiovascular Disease,Inflammatory Disease,Organismal Injury and Abnormalities	Myocarditis	0.0021		0.762	CTLA4,IL23A,PRF1,SOCS1	4
Carbohydrate Metabolism,Molecular Transport,Small Molecule Biochemistry	Clearance of D-glucose	0.0021			GCKR,GLP1R,GPBAR1,LIPE	4
Cellular Assembly and Organization,Cellular Function and Maintenance	Organization of cytoplasm	0.00214		-1.383	ADAMTS4,ARC,CAMK2B,CAMKK2,CCN2,CELSR2,COBL,CTLA4,CXCR4,DAG1,DSCAM,DYNLT1,ECE1,EDN2,F7,FAT1,FGFR1,FLNB,FN1,GPRC5B,INHBA,KDR,KLF7,KRT17,LINGO1,LPIN1,mir-351,MYO16,OGT,PTN,PTX3,RAI1,SHROOM3,SOX9,Sprr2a1/Sprr2a2,SUN2,TENM4,Tmsb4x (includes others),TRPV2,VANGL2,WNT7A	41
Organismal Injury and Abnormalities	Non-malignant disorder	0.00222		-0.514	ACVR1B,CAMK2B,COL2A1,ECE1,F7,FASLG,FGFR1,FN1,GLP1R,Gsta4,HAPLN1,IL6R,INHBA,KDR,KLF7,KLRB1,NDST1,NFIC,PRLR,PTPN5,SOX11,Sprr2a1/Sprr2a2,TFF1,VCAN	24
DNA Replication, Recombination, and Repair	Nicking of DNA	0.00223			Gzmc,GZMH	2
Nervous System Development and Function	Response of glossopharyngeal nerve	0.00223			ENTPD2,GLP1R	2
Developmental Disorder,Neurological Disease,Organismal Injury and Abnormalities	Demyelination of sciatic nerve	0.00223			DAG1,OGT	2
Cardiovascular System Development and Function,Cell Death and Survival,Skeletal and Muscular System Development and Function	Cell viability of cardiomyocytes	0.00223			Ftx,GLP1R	2
Cellular Movement,Hematological System Development and Function	Extravasation of plasma	0.00223			HDC,ITK	2
Cell Death and Survival	Killing of dendritic cells	0.00223			SH2D1B,Sh2d1b2	2
Skeletal and Muscular System Development and Function,Tissue Development	Growth of airway smooth muscle	0.00223			IL6R,SOX9	2
Cellular Development,Cellular Growth and Proliferation,Embryonic Development,Nervous System Development and Function,Organ Development,Organismal Development,Tissue Development,Visual System Development and Function	Development of retinal ganglion cells	0.00223			EOMES,SOX11	2
Lipid Metabolism,Small Molecule Biochemistry	Hydrolysis of cholesterol ester	0.00223			LIPE,SCARB1	2
Lipid Metabolism,Small Molecule Biochemistry,Vitamin and Mineral Metabolism	Catabolism of cholesterol	0.00223			CYP39A1,SCARB1	2
Cell Morphology	Budding of cells	0.00223			CCBE1,FGFR1	2
Infectious Diseases,Organismal Injury and Abnormalities	HIV infection	0.00223			CXCR4,SAMHD1	2
Cell-To-Cell Signaling and Interaction,Hematological System Development and Function,Immune Cell Trafficking	Adhesion of immune cells	0.00223		-0.834	CEACAM1,CSF2RB,CXCR4,FASLG,FN1,IL6R,ITK,KLRG1,LBP,PTPRC,SCARB1,TRPV2	12
Cancer	Cell transformation	0.00225		-1.842	ARHGEF37,B4GALNT1,BACH2,BCL11A,BCL9L,BMF,CCNB1,CD79A,CEACAM1,CSF2RB,CTDSP2,CTHRC1,CTLA4,CXCR4,DTL,DUSP4,DUSP7,EOMES,FASLG,FAT1,FN1,GAREM1,Gsta4,HK1,ICMT,IL22RA1,INHBA,KRT17,LPIN1,MAGI1,NQO1,OLR1,PLOD1,PRF1,PRLR,PTN,PTPRC,Raet1d/Raet1e,SCARB1,SNX29,SOCS1,SOX9,SYT11,VANGL1,VCAN	45
Nervous System Development and Function,Tissue Morphology	Morphology of nervous tissue	0.00228			ADAMTS4,ARC,B4GALNT1,CAMK2B,CAMKK2,Cmya5,COBL,COLQ,CXCR4,DAG1,DSCAM,ECE1,FASLG,FGFR1,HIPK2,IL4R,IL6R,KLF7,MYO16,NDST1,NQO1,OGT,PTPRC,SCNN1A,SOX11,SUN2,TENM4,VANGL2,VCAN	29
Humoral Immune Response,Protein Synthesis	Quantity of immunoglobulin	0.00229		-0.068	BACH2,BMF,CD276,CD69,CLEC4E,CSF2RB,DUSP4,FASLG,ICOS,IL4R,ITK,PRF1,RFTN1,SAMSN1	14
Embryonic Development,Organismal Development,Tissue Morphology	Morphology of ectoderm	0.00232			ACVR1B,ARC,DAG1,EOMES	4
Embryonic Development,Hematological System Development and Function,Lymphoid Tissue Structure and Development,Organ Development,Organismal Development,Tissue Development	Development of lymph follicle	0.00232			CTLA4,FASLG,ICOS,SOCS1	4
Lipid Metabolism,Small Molecule Biochemistry,Vitamin and Mineral Metabolism	Synthesis of sterol	0.00232		0.687	ABCG5,ASPA,DBI,HDC,PEX5L	5
Cancer,Hematological Disease,Organismal Injury and Abnormalities	Mature lymphocytic neoplasm	0.00233			BCL11A,BMF,CCNB1,CD79A,CTDSP2,DUSP4,DUSP7,LPIN1,PRF1,PTPRC	10
Cellular Development,Cellular Growth and Proliferation,Hematological System Development and Function,Hematopoiesis	Proliferation of hematopoietic cells	0.00236		-0.534	BCL11A,CD79A,CEACAM1,EOMES,FGFR1,HIPK2,IL4R,IL6R,ITK,LPIN1,Prl7a2,SOCS1	12
Cell-To-Cell Signaling and Interaction,Cellular Movement,Hematological System Development and Function,Immune Cell Trafficking	Recruitment of granulocytes	0.00239		0.145	CD69,CLEC4E,CSF2RB,CTSG,FASLG,NDST1,OLR1,PTN,PTX3,TRAF1,VCAN	11
Lipid Metabolism,Small Molecule Biochemistry	Distribution of lipid	0.00239			APOA5,PTPRC,SCARB1	3
Cellular Compromise,Organismal Injury and Abnormalities	Degeneration of germ cells	0.00239			BMP8A,GGT1,SCARB1	3
Lipid Metabolism,Molecular Transport,Small Molecule Biochemistry	Uptake of long chain fatty acid	0.00239			LIPE,OLR1,SCARB1	3
Cell Morphology	Keratinization	0.00239			CYP26B1,KRT17,SOCS1	3
Cell-To-Cell Signaling and Interaction,Cellular Movement,Hematological System Development and Function,Immune Cell Trafficking,Inflammatory Response	Recruitment of neutrophils	0.00241		0.605	CD69,CLEC4E,CTSG,FASLG,NDST1,OLR1,PTN,PTX3,TRAF1,VCAN	10
Cellular Development,Cellular Growth and Proliferation,Embryonic Development,Hematological System Development and Function,Hematopoiesis,Lymphoid Tissue Structure and Development,Organ Development,Organismal Development,Tissue Development	Lymphopoiesis	0.00241		-0.222	ACVR1B,BACH2,BCL11A,CD69,CD79A,CLEC4E,CTLA4,CXCR4,CYP26B1,ELF3,EOMES,FASLG,Gm36723,ICOS,IL23A,IL4R,IL6R,INHBA,ITK,KDR,KLRD1,KMT2E,PTPRC,RFTN1,SOCS1,ST3GAL1	26
Cellular Function and Maintenance,Hematological System Development and Function	Function of T lymphocytes	0.00242			CD276,CD69,CSF2RB,CTLA4,Gzmb,ICOS,IL23A,IL4R,ITK,PRF1,PTPRC,SAMSN1	12
Cancer,Organismal Injury and Abnormalities	Epithelial neoplasm	0.00244		-0.399	ANKRD11,CAMK2B,CCN2,CCNB1,CTLA4,CXCR4,ELF3,FAT1,FGFR1,FN1,Gsta4,ICOS,IL23A,IL6R,KDR,LIPE,MAP3K9,NQO1,OTC,PRF1,PRLR,PTPN5,SOCS1,SOX11,Sprr2a1/Sprr2a2,TFF1,Tmsb4x (includes others),VCAN	28
Cellular Movement	Cellular infiltration by myeloid cells	0.00245		-0.269	CLEC4E,CTSG,CYP26B1,DDIT4,F7,FASLG,Gzmb,ICOS,IL6R,ITK,KDR,LIPE,NDST1,NQO1,PTX3,SOCS1,Tmsb4x (includes others)	17
Cellular Movement	Migration of progenitor cells	0.0025		-0.659	CAMKK2,CD69,CXCR4,EOMES,IL4R	5
Organ Morphology,Reproductive System Development and Function	Quantity of ovarian follicle	0.00252		1.026	CCN2,GGT1,INHBA,Oas1c (includes others),PCYT1B,PRLR,PTN	7
Connective Tissue Disorders,Inflammatory Disease,Inflammatory Response,Organismal Injury and Abnormalities,Skeletal and Muscular Disorders	Polyarthritis	0.00252		1.066	CD69,COL2A1,FGFR1,ICOS,IL23A,KDR,NQO1	7
Organismal Injury and Abnormalities,Skeletal and Muscular Disorders	Abnormality of limb	0.00254		0.156	CCN2,CD276,Cmya5,COL2A1,CYP26B1,DAG1,FLNB,FN1,GDF6,GPR87,HAPLN1,IL23A,PORCN,SOX9,WNT7A	15
Lipid Metabolism,Molecular Transport,Small Molecule Biochemistry	Concentration of lipid	0.00261		0.988	ABCG5,APOA5,B4GALNT1,CEACAM1,CIDEC,CYP26B1,DBI,EDN2,F7,FASLG,GGT1,GLP1R,GPBAR1,Hmgn3,IL4R,INHBA,LBP,LIPC,LIPE,LPIN1,NDST1,NQO1,OGT,OLR1,PEX5L,PRF1,PRLR,PTN,RAI1,SCARB1,SCNN1A,SLC13A5	32
Organismal Injury and Abnormalities,Tissue Morphology	Area of lesion	0.00265			ABCG5,FASLG,Gzmb,KDR,PTX3,SCARB1	6
Cell Signaling,Post-Translational Modification	Tyrosine phosphorylation of protein	0.00265			CD79A,KDR,PTPRC,SAMSN1,SCARB1,SOCS1	6
Organismal Injury and Abnormalities	Abdominal lesion	0.00265		0.955	BMF,BMP1,CA2,CCN2,CIDEC,CLEC7A,CTLA4,CXCR4,Dancr,DUSP4,ELF3,FASLG,FGFR1,FN1,FRAS1,GPBAR1,HIPK2,IL23A,IL4R,IL6R,INHBA,KDR,KLRB1,LIPE,NQO1,OTC,PCYT1B,PLOD1,PRF1,PTPRC,SOCS1,SOX9,TFF1,Tmsb4x (includes others),TTC28,VCAN	36
Connective Tissue Disorders,Organ Morphology,Organismal Development,Organismal Injury and Abnormalities,Skeletal and Muscular Disorders,Skeletal and Muscular System Development and Function	Abnormal morphology of long bones	0.00268			CCN2,COL2A1,HAPLN1,KREMEN1,PTPRC	5
Hematological System Development and Function,Tissue Morphology	Quantity of leukocytes	0.0027		0.02	ADAMDEC1,B4GALNT1,BACH2,BCL11A,BMF,CAMKK2,CCBE1,CD69,CD79A,CLEC4E,CLEC7A,CSF2RB,CTLA4,CXCR4,DBI,EOMES,FASLG,FGFR1,Gzmb,HDC,ICOS,IL23A,IL4R,ITK,KMT2E,LIPC,LIPE,NQO1,PRF1,PTN,PTPRC,PTX3,SAMSN1,SCARB1,SLC6A13,SOCS1,ST3GAL1,TRAF1,VCAN	39
Cell-To-Cell Signaling and Interaction,Hematological System Development and Function,Immune Cell Trafficking,Inflammatory Response	Activation of T lymphocytes	0.0027		1.589	BACH2,CEACAM1,CSF2RB,CTLA4,FASLG,Gzmb,ICOS,IL23A,IL4R,IL6R,ITK,PRF1,SOCS1,TRAF1	14
Developmental Disorder,Organismal Injury and Abnormalities,Skeletal and Muscular Disorders	Congenital anomaly of digit	0.00276		1.843	CRIM1,CYP26B1,FLNB,KREMEN1,PORCN,SOX9,WNT7A	7
Connective Tissue Development and Function,Connective Tissue Disorders,Embryonic Development,Gastrointestinal Disease,Organ Morphology,Organismal Development,Organismal Injury and Abnormalities,Skeletal and Muscular Disorders,Skeletal and Muscular System Development and Function,Tissue Development	Abnormal morphology of jaw bone	0.00276			CCN2,COL2A1,ECE1,HAPLN1,INHBA,NDST1,NFIC	7
Cellular Growth and Proliferation,Tissue Development	Generation of progenitor cells	0.00277		0.625	CD79A,CSF2RB,CXCR4,EOMES,IL4R,INHBA,ITK,KMT2E,Prl7a2,PTPRC,SOCS1,SOX15	12
Cancer,Organismal Injury and Abnormalities	Extrapancreatic malignant tumor	0.00278		0.611	ADK,ANKRD11,BCL11A,BMF,BMP1,CCN2,CCNB1,CD79A,CTDSP2,CTLA4,CXCR4,Dancr,DUSP4,DUSP7,ELF3,EOMES,FASLG,FGFR1,FLNB,FN1,HIPK2,ICOS,IL23A,IL4R,LIPE,LPIN1,NQO1,OTC,PRF1,PTPRC,Raet1d/Raet1e,SCARB1,SOCS1,SOX11,TTC28,VCAN	36
Connective Tissue Development and Function,Connective Tissue Disorders,Developmental Disorder,Embryonic Development,Gastrointestinal Disease,Organ Morphology,Organismal Development,Organismal Injury and Abnormalities,Skeletal and Muscular Disorders,Skeletal and Muscular System Development and Function,Tissue Development	Abnormal morphology of mandible	0.0028			CCN2,COL2A1,ECE1,HAPLN1,NDST1,NFIC	6
Cell-To-Cell Signaling and Interaction	Binding of tumor cell lines	0.0028		-1	CEACAM1,CLEC7A,FN1,IL6R,VANGL1,VCAN	6
Cardiovascular Disease,Organismal Injury and Abnormalities,Respiratory Disease	Vascular leak syndrome of lung	0.00281			F7,FASLG,PRF1	3
Auditory Disease,Dermatological Diseases and Conditions,Inflammatory Disease,Inflammatory Response,Organismal Injury and Abnormalities	Dermatitis of ear	0.00281			ICOS,IL23A,SOD3	3
Developmental Disorder,Hereditary Disorder,Organismal Injury and Abnormalities	Disproportionate dwarfism	0.00281			COL2A1,GGT1,HAPLN1	3
Lipid Metabolism,Molecular Transport,Small Molecule Biochemistry	Uptake of fatty acid	0.00283		-1.154	APOA5,LIPE,OLR1,SCARB1	4
Digestive System Development and Function,Embryonic Development,Organismal Development	Development of digestive system	0.00292		-0.061	COL2A1,CYP26B1,ECE1,FGFR1,FN1,FRAS1,GPBAR1,ICMT,INHBA,LBP,NFIC,OGT,SLC13A5,SOCS1,SOX11,SOX9,VANGL2	17
Hematological System Development and Function,Hematopoiesis,Lymphoid Tissue Structure and Development,Organ Morphology,Tissue Morphology	Quantity of double-negative T lymphocyte	0.00295		-1.706	BCL11A,CD79A,CTLA4,ITK,KMT2E,PTPRC	6
Cancer,Organismal Injury and Abnormalities	Abdominal neoplasm	0.00298		0.619	BMP1,CCN2,CLEC7A,CTLA4,CXCR4,Dancr,ELF3,FASLG,FGFR1,FN1,HIPK2,IL23A,INHBA,KDR,LIPE,NQO1,OTC,PCYT1B,PLOD1,PTPRC,SOCS1,SOX9,TFF1,Tmsb4x (includes others),TTC28,VCAN	26
Hematological System Development and Function,Lymphoid Tissue Structure and Development,Tissue Morphology	Quantity of CD8+ T lymphocyte	0.00301		1.111	BACH2,BCL11A,BMF,CXCR4,EOMES,Gzmb,ICOS,IL4R,ITK,PRF1,PTPRC	11
Organ Morphology,Reproductive System Development and Function	Quantity of gonad	0.00307		-0.135	B4GALNT1,CCN2,CXCR4,CYP26B1,FANCL,GGT1,INHBA,LIPE,Oas1c (includes others),PCYT1B,PRLR,PTN	12
Cell-To-Cell Signaling and Interaction	Response of mononuclear leukocytes	0.00315		0.476	CD69,CD79A,CSF2RB,FASLG,FN1,ICOS,ITK,KLRB1,PTPRC	9
Developmental Disorder,Organismal Injury and Abnormalities	Congenital malformation of genitourinary system	0.00319		1.4	BMF,CCNB1,CRIM1,EDN2,FANCL,FRAS1,GGT1,SOCS1,SOX9,WNT7A	10
Cellular Movement,Hematological System Development and Function,Immune Cell Trafficking	Cell movement of granulocytes	0.00321		0.475	CD69,CEACAM1,CTSG,CYP26B1,DDIT4,F7,FASLG,Gzmb,ICOS,IL23A,IL6R,ITK,LBP,NDST1,NQO1,PTX3	16
Cell-To-Cell Signaling and Interaction,Hematological System Development and Function	Activation of blood cells	0.00322		1.444	BACH2,CD79A,CEACAM1,CSF2RB,CTLA4,CTSG,ENTPD2,FASLG,FN1,Gzmb,ICOS,IL23A,IL4R,IL6R,ITK,KLRB1,KMT2E,LBP,PRF1,PTPRC,SAMSN1,SOCS1,TRAF1	23
Carbohydrate Metabolism,Small Molecule Biochemistry	Synthesis of heparan sulfate proteoglycan	0.00327			EXTL3,NDST1,VANGL2	3
Developmental Disorder,Embryonic Development,Organismal Development,Organismal Injury and Abnormalities,Tissue Morphology	Abnormal morphology of extraembryonic ectoderm	0.00327			ACVR1B,ARC,DAG1	3
Connective Tissue Development and Function,Skeletal and Muscular System Development and Function	Condensation of cartilage tissue	0.00327			CCN2,COL2A1,SOX9	3
Cellular Movement,Hematological System Development and Function,Immune Cell Trafficking	Cellular infiltration by lymphocytes	0.00327		-0.345	BCL9L,CSF2RB,CTLA4,CYP26B1,DDIT4,FASLG,IL23A,IL4R,ITK,PRF1,SOCS1	11
Lipid Metabolism,Small Molecule Biochemistry,Vitamin and Mineral Metabolism	Homeostasis of cholesterol	0.00328			DBI,FN1,GPBAR1,LIPC,LIPE,SCARB1	6
Connective Tissue Disorders,Developmental Disorder,Organismal Injury and Abnormalities,Skeletal and Muscular Disorders	Hypoplasia of bone	0.00328		0.784	COL2A1,ECE1,NDST1,SOX11,SOX9	5
Lipid Metabolism,Small Molecule Biochemistry	Phospholipid flip-flop of phosphatidylserine	0.00331			Gzmc,GZMH	2
Cell-mediated Immune Response,Cellular Movement,Hematological System Development and Function,Hematopoiesis,Immune Cell Trafficking	Emigration of thymocytes	0.00331			CXCR4,IL4R	2
Cell-mediated Immune Response,Cellular Development,Cellular Function and Maintenance,Cellular Growth and Proliferation,Embryonic Development,Hematological System Development and Function,Hematopoiesis,Lymphoid Tissue Structure and Development,Organ Development,Organ Morphology,Organismal Development,Tissue Development,Tissue Morphology	Expansion of innate-like lymphocytes	0.00331			EOMES,IL4R	2
Digestive System Development and Function,Embryonic Development,Organ Development,Organismal Development	Development of molar tooth	0.00331			INHBA,NFIC	2
Carbohydrate Metabolism,Lipid Metabolism,Molecular Transport,Small Molecule Biochemistry	Concentration of lipopolysaccharide	0.00331			IL4R,LBP	2
Cellular Movement	Invasion of colorectal cancer cell lines	0.00331			AADAC,VANGL1	2
Cell-To-Cell Signaling and Interaction	Binding of cell surface	0.00331			NDST1,SCARB1	2
Lipid Metabolism,Molecular Transport,Small Molecule Biochemistry	Accumulation of diacylglycerol	0.00331			CLEC4E,LIPE	2
Cell Cycle,Hematological System Development and Function	Entry into S phase of T lymphocytes	0.00331			CTLA4,IL4R	2
Cell Death and Survival,Organismal Injury and Abnormalities	Cell death of cytotoxic T cells	0.00331			FASLG,PRF1	2
Cell Death and Survival	Killing of melanoma cell lines	0.00331			BACH2,FASLG	2
Organismal Development,Organismal Injury and Abnormalities	Abnormal morphology of head	0.00333			ACVR1B,ADAMTS4,ASPA,B4GALNT1,BMP1,CCN2,CELSR2,Cmya5,COBL,COL2A1,CXCR4,DSCAM,ECE1,ENTPD2,FASLG,FGFR1,FLNB,FOXQ1,GDF6,GGT1,HAPLN1,HDC,INHBA,KLF7,NDST1,NFIC,PORCN,PRLR,RAI1,RGS2,SOX11,SUN2,VANGL2	33
Hematological System Development and Function,Tissue Morphology	Quantity of blood cells	0.00341		-0.212	ADAMDEC1,ADD2,B4GALNT1,BACH2,BCL11A,BMF,CAMKK2,CCBE1,CD69,CD79A,CLEC4E,CLEC7A,CSF2RB,CTLA4,CXCR4,DBI,EOMES,FASLG,FGFR1,Gzmb,HDC,ICOS,IL23A,IL4R,IL6R,ITK,KDR,KMT2E,LIPC,LIPE,NQO1,PRF1,PTN,PTPRC,PTX3,SAMSN1,SCARB1,SLC6A13,SOCS1,ST3GAL1,TRAF1,VCAN	42
Tissue Development	Accumulation of cells	0.00342		0.683	BMF,CIDEC,CLEC4E,CTLA4,FASLG,FGFR1,HDC,ICOS,IL23A,IL4R,IL6R,ITK,KDR,PTX3,SOX9	15
Lipid Metabolism,Molecular Transport,Small Molecule Biochemistry	Quantity of steroid	0.00344		1.782	ABCG5,APOA5,B4GALNT1,CIDEC,DBI,EDN2,FASLG,GGT1,GLP1R,GPBAR1,Hmgn3,INHBA,LIPC,LIPE,OLR1,PEX5L,PRLR,PTN,RAI1,SCARB1,SCNN1A	21
Connective Tissue Development and Function,Connective Tissue Disorders,Embryonic Development,Organismal Development,Organismal Injury and Abnormalities,Skeletal and Muscular Disorders,Skeletal and Muscular System Development and Function,Tissue Development	Abnormal morphology of skull	0.00346			BMP1,CCN2,COL2A1,ECE1,FLNB,HAPLN1,INHBA,NDST1,NFIC,RAI1,SOX11	11
Cellular Development,Cellular Growth and Proliferation	Development of progenitor cells	0.00349		0.625	CD79A,CSF2RB,CXCR4,EOMES,IL4R,INHBA,ITK,KMT2E,Prl7a2,PTPRC,SOCS1,SOX15	12
Carbohydrate Metabolism,Molecular Transport,Small Molecule Biochemistry	Concentration of D-glucose	0.00354		-1.99	CAMKK2,CIDEC,CTHRC1,EDN2,FGFR1,GCKR,GLP1R,Hmgn3,LIPE,NQO1,OGT,PRF1,PRLR,SCARB1,SLC13A5,SOCS1	16
Cell Morphology,Immunological Disease,Lymphoid Tissue Structure and Development,Organismal Injury and Abnormalities	Abnormal morphology of lymphocytes	0.0036			BACH2,BCL11A,BMF,CD79A,CTLA4,FASLG,Gzmb,ITK,PTPRC,SOCS1	10
Nervous System Development and Function	Morphology of nervous system	0.00373			ADAMTS4,ARC,ASPA,B4GALNT1,CAMK2B,CAMKK2,CELSR2,Cmya5,COBL,COL2A1,COLQ,CXCR4,DAG1,DSCAM,ECE1,FASLG,FGFR1,GDF6,HDC,HIPK2,IL4R,IL6R,KLF7,MYO16,NDST1,NQO1,OGT,PORCN,PRF1,PTPRC,RGS2,SCNN1A,SOX11,SUN2,TENM4,VANGL2,VCAN	37
Cardiovascular System Development and Function,Organismal Development,Tissue Morphology	Outgrowth of blood vessel	0.00377			CCN2,CXCR4,KDR	3
Cancer,Organismal Injury and Abnormalities	Cancer of cells	0.00399		-1.652	ARHGEF37,BACH2,BCL11A,BCL9L,BMF,CCNB1,CD79A,CEACAM1,CTDSP2,CTHRC1,CTLA4,CXCR4,DTL,DUSP4,DUSP7,FASLG,FAT1,FN1,Gsta4,HK1,ICMT,IL22RA1,INHBA,KRT17,LPIN1,MAGI1,NQO1,PLOD1,PRF1,PTPRC,Raet1d/Raet1e,SCARB1,SOCS1,SYT11,VCAN	35
Lipid Metabolism,Molecular Transport,Small Molecule Biochemistry	Cholesterol transport	0.00402		-1.96	ABCA13,ABCG5,APOA5,LIPC,LIPE,SCARB1	6
Connective Tissue Development and Function,Tissue Morphology	Quantity of fibroblasts	0.00404			CCN2,FGFR1,FN1,HIPK2	4
Inflammatory Response,Organismal Injury and Abnormalities	Inflammation of body cavity	0.00417		0.24	ADAMDEC1,BACH2,BMF,CD69,CD79A,CEACAM1,CIDEC,CLEC4E,CLEC7A,CSF2RB,CTLA4,DDIT4,ELF3,FASLG,GPBAR1,ICOS,IL23A,IL4R,IL6R,ITK,KLRB1,LBP,LIPE,NQO1,PRF1,PTPRC,RIDA,SLC6A13,SOCS1	29
Organismal Development	Length of absolute anatomical region	0.00423			CCN2,CD69,COL2A1,HAPLN1,PRLR,SOX9	6
Cancer,Organismal Injury and Abnormalities	Intrathoracic organ tumor	0.00425		-1.031	ATOH8,CCNB1,CTSG,CXCR4,FN1,IL4R,IL6R,INHBA,KDR,KLRG1,MAGI1,MAP3K9,NQO1,PORCN,PRF1,PTPRC,WNT7A	17
Cellular Movement,Hematological System Development and Function,Immune Cell Trafficking	Cell movement of antigen presenting cells	0.0043		-1.003	CEACAM1,CSF2RB,CXCR4,DDIT4,F7,FASLG,FN1,IL4R,KDR,LIPE,NQO1,PTN,PTX3,SOCS1,Tmsb4x (includes others),TRPV2	16
Cancer,Gastrointestinal Disease,Organismal Injury and Abnormalities	Digestive organ tumor	0.0043		1.319	ACVR1B,ANKRD11,BMP1,CCN2,CLEC7A,CTLA4,CXCR4,Dancr,ELF3,FASLG,FGFR1,FN1,HIPK2,IL23A,KDR,LIPE,NQO1,OTC,PLOD1,PTPRC,SOCS1,TFF1,Tmsb4x (includes others),VCAN	24
Lipid Metabolism,Molecular Transport,Small Molecule Biochemistry,Vitamin and Mineral Metabolism	Concentration of retinol	0.00432			CYP26B1,LIPE,OLR1	3
Cell-mediated Immune Response,Cellular Development,Cellular Function and Maintenance,Cellular Growth and Proliferation,Embryonic Development,Hematological System Development and Function,Hematopoiesis,Lymphoid Tissue Structure and Development,Organ Development,Organismal Development,Tissue Development	Differentiation of effector T lymphocytes	0.00432			CD69,CTLA4,ICOS	3
Hematological System Development and Function,Lymphoid Tissue Structure and Development,Tissue Morphology	Number of activated T lymphocyte	0.00432			FASLG,PRF1,SOCS1	3
Ophthalmic Disease,Organismal Injury and Abnormalities	Eyelids open at birth	0.0044			CYP26B1,INHBA,SOX11,VANGL2	4
Tissue Development	Homeostasis of tissue	0.00444			ANKRD11,CCN2,CIDEC,COL2A1,EDN2,LBP,SOX9	7
Cell-To-Cell Signaling and Interaction	Response of myeloid leukocytes	0.00444		-0.314	CSF2RB,CTSG,FN1,ICOS,PTX3,SCARB1	6
Embryonic Development,Organ Development,Organismal Development,Reproductive System Development and Function,Tissue Development	Development of internal genitalia	0.00446		-0.2	BMF,BMP8A,CCN2,FANCL,GGT1,INHBA,KDR,KMT2E,LIPE,Oas1c (includes others),PCYT1B,PTN,SCARB1,SOX9,WNT7A	15
Cardiovascular Disease,Cardiovascular System Development and Function,Organismal Injury and Abnormalities,Tissue Morphology	Abnormal morphology of artery	0.00455			Apela,BMP1,ECE1,F7,FN1,PLOD1,SCARB1,Tmsb4x (includes others)	8
Nervous System Development and Function,Tissue Morphology	Quantity of neuroglia	0.00455		0.342	ADAMTS4,B4GALNT1,DBI,FASLG,HIPK2,OGT,PTPRC,SOX9	8
Cellular Function and Maintenance,Cellular Movement,Hematological System Development and Function,Immune Cell Trafficking,Inflammatory Response,Lymphoid Tissue Structure and Development	Localization of T lymphocytes	0.00459			CD69,CXCR4	2
Cardiovascular Disease,Gastrointestinal Disease,Hepatic System Disease,Organismal Injury and Abnormalities	Vascular leak syndrome of liver	0.00459			FASLG,PRF1	2
Lipid Metabolism,Molecular Transport,Small Molecule Biochemistry	Distribution of cholesterol	0.00459			APOA5,SCARB1	2
Digestive System Development and Function,Gastrointestinal Disease,Organ Morphology,Organismal Development,Organismal Injury and Abnormalities	Lack of tongue	0.00459			ECE1,NDST1	2
Connective Tissue Disorders,Organismal Injury and Abnormalities,Skeletal and Muscular Disorders	Osteopenia of tibia	0.00459			GGT1,GLP1R	2
Cardiovascular Disease,Organismal Injury and Abnormalities	Vascular rupture	0.00459			CCN2,PLOD1	2
Nervous System Development and Function	Response of chorda tympani	0.00459			ENTPD2,GLP1R	2
Tissue Morphology	Quantity of basal cells	0.00459			EOMES,SOX9	2
Cell-mediated Immune Response,Cellular Movement,Hematological System Development and Function,Immune Cell Trafficking	Migration of naive T lymphocytes	0.00459			BACH2,ITK	2
Organismal Development	Morphology of head	0.00463			ACVR1B,ADAMTS4,ASPA,B4GALNT1,BMP1,CCN2,CELSR2,CLEC4E,Cmya5,COBL,COL2A1,CXCR4,DSCAM,ECE1,ENTPD2,FASLG,FGFR1,FLNB,GDF6,GGT1,HAPLN1,HDC,INHBA,KLF7,MYO16,NDST1,NFIC,PORCN,PRLR,PTPRC,RAI1,RGS2,SOX11,SOX9,SUN2,VANGL2	36
Cell Death and Survival	Apoptosis of progenitor cells	0.00466		1.29	BCL11A,BMF,DAG1,DUSP4,FASLG,HIPK2,NQO1,PRF1,PTPRC,SOX11	10
Hematological System Development and Function,Lymphoid Tissue Structure and Development,Tissue Morphology	Quantity of effector T lymphocytes	0.00477		1.91	CAMKK2,CTLA4,ICOS,SOCS1	4
Hematological System Development and Function,Lymphoid Tissue Structure and Development,Tissue Morphology	Quantity of gamma-delta T lymphocytes	0.00478		1.342	BCL11A,IL23A,ITK,PTPRC,SOCS1	5
Cancer,Organismal Injury and Abnormalities	Malignant solid tumor	0.00485		-0.249	ADK,ANKRD11,BACH2,BMF,BMP1,CCN2,CCNB1,CTLA4,CTSG,CXCR4,Dancr,ELF3,FASLG,FAT1,FGFR1,FLNB,FN1,Gsta4,HIPK2,ICOS,IL23A,IL4R,IL6R,KDR,LIPE,MAGI1,MAP3K9,NQO1,OTC,PRF1,PRLR,PTPRC,Raet1d/Raet1e,SCARB1,SOCS1,SOX11,TFF1,TTC28,VCAN	39
Cell Cycle	Entry into cell division of leukocytes	0.00491			CTLA4,IL4R,SOCS1	3
Cell Death and Survival	Killing of phagocytes	0.00491			FASLG,SH2D1B,Sh2d1b2	3
Protein Synthesis	Quantity of IL-10 in blood	0.00491			ADAMDEC1,OLR1,PRF1	3
Cell Death and Survival	Killing of antigen presenting cells	0.00491			FASLG,SH2D1B,Sh2d1b2	3
Cell-To-Cell Signaling and Interaction,Humoral Immune Response,Inflammatory Response	Immune response of B lymphocytes	0.00491			CD69,CD79A,ICOS	3
Cellular Development,Cellular Growth and Proliferation,Hematological System Development and Function,Hematopoiesis,Tissue Development	Development of hematopoietic progenitor cells	0.005		0.625	CD79A,CSF2RB,CXCR4,EOMES,IL4R,INHBA,ITK,KMT2E,Prl7a2,PTPRC,SOCS1	11
Hematological System Development and Function,Tissue Morphology	Quantity of myeloid cells	0.00503		-0.111	ADAMDEC1,ADD2,B4GALNT1,BACH2,CAMKK2,CCBE1,CLEC4E,CLEC7A,CSF2RB,CXCR4,DBI,FASLG,HDC,IL23A,IL4R,IL6R,KDR,KMT2E,LIPC,LIPE,NQO1,PRF1,PTN,PTX3,SCARB1,SOCS1	26
Cancer,Organismal Injury and Abnormalities	Ductal neoplasm	0.00505		1.067	CCN2,ELF3,FGFR1,FN1,ICOS,IL23A,LIPE,Tmsb4x (includes others)	8
Cell-To-Cell Signaling and Interaction	Response of granulocytes	0.00507		0.068	CSF2RB,CTSG,FN1,ICOS,PTX3	5
Lipid Metabolism,Small Molecule Biochemistry	Storage of lipid	0.00507		-1.992	B4GALNT1,CIDEC,LIPE,LPIN1,SCARB1	5
Gastrointestinal Disease,Organismal Injury and Abnormalities	Benign oral disorder	0.00513		0.152	ACVR1B,COL2A1,F7,FGFR1,FN1,HAPLN1,INHBA,KLRB1,NDST1,NFIC,SOX11	11
Cellular Development,Cellular Growth and Proliferation,Hematological System Development and Function,Hematopoiesis	Proliferation of hematopoietic progenitor cells	0.00513		-0.268	BCL11A,CD79A,CEACAM1,EOMES,FGFR1,HIPK2,IL4R,ITK,LPIN1,Prl7a2,SOCS1	11
Hematological System Development and Function,Inflammatory Response,Tissue Morphology	Quantity of macrophages	0.00517		-0.365	B4GALNT1,BACH2,CAMKK2,CCBE1,IL23A,IL4R,KMT2E,LIPC,LIPE,PRF1,PTN,SCARB1,SOCS1	13
Embryonic Development,Organismal Development	Development of abdomen	0.00527		1	BMF,CCN2,CXCR4,FANCL,FGFR1,FRAS1,GDF6,GGT1,GLP1R,GPBAR1,ICMT,INHBA,KDR,LBP,Oas1c (includes others),OGT,PCYT1B,PTN,SCARB1,SOCS1,SOX9,VANGL2,WNT7A	23
Cancer,Organismal Injury and Abnormalities	Non-hematological solid tumor	0.00527		-0.224	ANKRD11,BACH2,CAMK2B,CCN2,CCNB1,CTLA4,CXCR4,ELF3,FASLG,FAT1,FGFR1,FN1,Gsta4,ICOS,IL23A,IL6R,KDR,LIPE,MAP3K9,NQO1,OTC,PCYT1B,PRF1,PRLR,PTPN5,SOCS1,SOX11,Sprr2a1/Sprr2a2,TFF1,Tmsb4x (includes others),TTC28,VCAN	32
Cellular Movement,Hematological System Development and Function,Immune Cell Trafficking	Cellular infiltration by granulocytes	0.00527		-0.185	CTSG,CYP26B1,DDIT4,F7,FASLG,Gzmb,ICOS,IL6R,ITK,NDST1,NQO1,PTX3	12
Hematological System Development and Function,Lymphoid Tissue Structure and Development,Tissue Morphology	Quantity of natural killer T lymphocytes	0.00536		0.896	CSF2RB,ICOS,ITK,KMT2E,PTPRC,SOCS1	6
Cell Cycle	Mitogenesis	0.00537			CEACAM1,DBI,FGFR1,PTX3,SOCS1	5
Cell Death and Survival,Organismal Injury and Abnormalities	Apoptosis of leukocytes	0.00537		1.195	BCL11A,BMF,DUSP4,FASLG,GPBAR1,Gzmb,ICOS,IL6R,ITK,NQO1,OGT,PRF1,PTPRC,SOCS1,ST3GAL1,TRAF1	16
Connective Tissue Development and Function,Tissue Morphology	Quantity of adipose tissue	0.0054		0.509	ASPA,CAMKK2,CEACAM1,CIDEC,GLP1R,GPBAR1,HDC,KMT2E,LIPE,NQO1,PRLR,RAI1,SLC13A5	13
Cell-To-Cell Signaling and Interaction,Hematological System Development and Function,Inflammatory Response	Binding of professional phagocytic cells	0.00541		0.44	CEACAM1,CXCR4,FASLG,LBP,PTPRC,SCARB1,TRPV2	7
Cell-To-Cell Signaling and Interaction,Hematological System Development and Function,Immune Cell Trafficking,Inflammatory Response	Activation of leukocytes	0.00553		1.247	BACH2,CD79A,CEACAM1,CSF2RB,CTLA4,FASLG,FN1,Gzmb,ICOS,IL23A,IL4R,IL6R,ITK,KLRB1,KMT2E,LBP,PRF1,PTPRC,SAMSN1,SOCS1,TRAF1	21
Hematological System Development and Function,Inflammatory Response,Tissue Morphology	Quantity of phagocytes	0.00553		0.565	ADAMDEC1,B4GALNT1,BACH2,BCL11A,CAMKK2,CCBE1,CLEC4E,CLEC7A,FASLG,HDC,IL23A,IL4R,KMT2E,LIPC,LIPE,NQO1,PRF1,PTN,PTX3,SCARB1,SOCS1	21
Cellular Compromise,Inflammatory Response	Degranulation of natural killer cells	0.00555			KLRB1,PRF1,PTPRC	3
Cellular Development,Connective Tissue Development and Function	Differentiation of adipose cell lines	0.00555			CAMKK2,FN1,HIPK2	3
Cell Morphology,Cellular Assembly and Organization,Cellular Function and Maintenance	Depolarization of mitochondria	0.00555			Gzmb,Gzmc,GZMH	3
Embryonic Development,Organismal Development,Tissue Development	Development of branchial arch	0.00555			FGFR1,SOX11,SOX9	3
Organ Morphology,Reproductive System Development and Function	Quantity of corpus luteum	0.00557		1.067	CCN2,GGT1,INHBA,Oas1c (includes others)	4
Inflammatory Disease,Inflammatory Response,Organismal Injury and Abnormalities,Respiratory Disease	Inflammation of airway	0.00559		-0.314	CD276,CD69,EOMES,Gzmb,ICOS,IL4R,IL6R,ITK	8
Cancer,Organismal Injury and Abnormalities	Upper abdominal cancer	0.00564		1.168	BMP1,CCN2,CTLA4,CXCR4,Dancr,ELF3,FASLG,FGFR1,FN1,IL23A,LIPE,NQO1,OTC,SOCS1,VCAN	15
Cellular Movement,Hematological System Development and Function,Immune Cell Trafficking,Inflammatory Response	Cellular infiltration by phagocytes	0.00575		-1.104	CSF2RB,CTSG,CYP26B1,DDIT4,F7,FASLG,Gzmb,IL6R,KDR,LIPE,NDST1,NQO1,PTX3,SOCS1,Tmsb4x (includes others)	15
Organismal Development,Organismal Injury and Abnormalities,Skeletal and Muscular Disorders,Skeletal and Muscular System Development and Function	Abnormal morphology of skeleton	0.00575			CCN2,COL2A1,CYP26B1,ECE1,FGFR1,FLNB,GDF6,GPR87,HAPLN1,RAI1,SOX11,SOX9,WNT7A	13
Embryonic Development,Organismal Development,Skeletal and Muscular System Development and Function	Mineralization of bone	0.00578		0.218	CD276,COL2A1,FLNB,ICMT,PRLR,PTN,SOX11,SOX9	8
Cancer,Hematological Disease,Immunological Disease,Organismal Injury and Abnormalities	Mature B-cell neoplasm	0.00593			BCL11A,BMF,CCNB1,CD79A,CTDSP2,DUSP4,DUSP7,LPIN1,PTPRC	9
Organ Morphology,Organismal Development,Organismal Injury and Abnormalities,Reproductive System Development and Function,Reproductive System Disease	Abnormal morphology of internal genitalia	0.00594			BMF,BMP8A,CYP26B1,EDN2,FANCL,GGT1,INHBA,KMT2E,LIPC,LIPE,Oas1c (includes others),PCYT1B,PTN,PTX3,SCARB1,TDRD9,WNT7A	17
Connective Tissue Development and Function,Embryonic Development,Organismal Development,Skeletal and Muscular System Development and Function,Tissue Development	Cartilage development	0.00597			BMP1,CCN2,COL2A1,HAPLN1,PBXIP1,SOX11,SOX9,WNT7A	8
Cellular Development,Cellular Growth and Proliferation,Digestive System Development and Function,Hepatic System Development and Function,Organ Development	Proliferation of liver cells	0.00597		0.059	CEACAM1,CSF2RB,CXCR4,FASLG,IL4R,IL6R,PTN,SOCS1	8
Cancer,Organismal Injury and Abnormalities,Respiratory Disease	Lung tumor	0.00599		-0.806	ATOH8,CCNB1,CTSG,CXCR4,FN1,IL4R,IL6R,INHBA,KDR,KLRG1,MAGI1,MAP3K9,NQO1,PORCN,PRF1,WNT7A	16
Small Molecule Biochemistry	Production of histamine	0.00606			HDC,KLRB1	2
Connective Tissue Disorders,Dental Disease,Developmental Disorder,Digestive System Development and Function,Gastrointestinal Disease,Organismal Development,Organismal Injury and Abnormalities,Skeletal and Muscular Disorders	Lack of mandibular incisor	0.00606			INHBA,NFIC	2
Organ Development,Respiratory System Development and Function	Function of lung	0.00606			CLEC7A,SOD3	2
Cell Death and Survival	Killing of hematopoietic cells	0.00606			SH2D1B,Sh2d1b2	2
Developmental Disorder,Neurological Disease,Organismal Injury and Abnormalities	Craniorachischisis	0.00606			FGFR1,VANGL2	2
Cellular Development,Cellular Growth and Proliferation,Hematological System Development and Function,Lymphoid Tissue Structure and Development	Expansion of natural killer cells	0.00606			PTPRC,SOCS1	2
Digestive System Development and Function,Gastrointestinal Disease,Hepatic System Development and Function,Hepatic System Disease,Inflammatory Disease,Inflammatory Response,Organ Development,Organismal Injury and Abnormalities	Fulminant hepatitis	0.00606			FASLG,KLRB1	2
Cell-To-Cell Signaling and Interaction,Inflammatory Response	Cytotoxic reaction of leukocytes	0.00606			CTSG,FASLG	2
Cell Death and Survival,Organismal Injury and Abnormalities	Cell death of lymphoblasts	0.00606			FASLG,PRF1	2
Organismal Injury and Abnormalities,Renal and Urological Disease	Bleeding of kidney	0.00606			COL2A1,CXCR4	2
Cell-To-Cell Signaling and Interaction,Hematological System Development and Function,Inflammatory Response	Immune response of natural killer cells	0.00606			FN1,KLRB1	2
Inflammatory Response,Organismal Injury and Abnormalities	Inflammation of secretory structure	0.00607		-0.562	CD79A,CTLA4,ICOS,LIPE,PRF1,RIDA,SOCS1	7
Nutritional Disease,Organismal Injury and Abnormalities	Weight gain	0.00609		0.152	CAMK2B,CIDEC,CYP26B1,FLNB,GLP1R,GPBAR1,HDC,HIPK2,INHBA,LIPC,NPB,PRLR,PTN,TTC9	14
Cellular Development,Cellular Growth and Proliferation,Hematological System Development and Function,Lymphoid Tissue Structure and Development	Proliferation of activated T lymphocytes	0.00613		0.864	CD69,CD79A,CTLA4,FASLG,ICOS,ITK,KLRD1,PTPRC,SOCS1,TRAF1	10
Connective Tissue Development and Function,Organismal Development,Skeletal and Muscular System Development and Function,Tissue Morphology	Morphology of cartilage tissue	0.00614			CCN2,COL2A1,FLNB,GDF6,RAI1,SOX9	6
Connective Tissue Development and Function,Tissue Development	Accumulation of connective tissue cells	0.00623			CIDEC,IL6R,SOX9	3
Cellular Function and Maintenance	Retention of cells	0.00623			CXCR4,ICOS,NFIC	3
Hematological System Development and Function,Hematopoiesis,Tissue Development	Accumulation of hematopoietic progenitor cells	0.00623			BMF,FASLG,IL4R	3
Auditory and Vestibular System Development and Function,Embryonic Development,Organ Development,Organ Morphology,Organismal Development,Tissue Development	Morphogenesis of cochlea	0.00623			CTHRC1,SOX9,VANGL2	3
Embryonic Development,Organismal Development	Morphogenesis of head	0.00625			ANKRD11,COL2A1,CTHRC1,CYP26B1,FGFR1,FN1,HIPK2,INHBA,NDST1,SOX9,VANGL2	11
Hematological System Development and Function,Lymphoid Tissue Structure and Development,Tissue Morphology	Quantity of T lymphocytes	0.00628		0.83	BACH2,BCL11A,BMF,CAMKK2,CD69,CD79A,CSF2RB,CTLA4,CXCR4,EOMES,FASLG,FGFR1,Gzmb,HDC,ICOS,IL23A,IL4R,ITK,KMT2E,NQO1,PRF1,PTPRC,SOCS1,ST3GAL1	24
Cellular Development,Cellular Growth and Proliferation,Nervous System Development and Function,Organismal Development,Tissue Development	Development of neurons	0.00647		-1.354	ADAMTS4,ADD2,CAMK2B,CAMKK2,CCN2,COBL,COLQ,CXCR4,DAG1,DSCAM,DYNLT1,ECE1,EDN2,EOMES,FGFR1,GPRC5B,HIPK2,KLF7,LINGO1,MYO16,OGT,PTN,RAI1,RGS2,SOX11,SUN2,TENM4,WNT7A	28
Cell Morphology,Hematological System Development and Function,Immunological Disease,Lymphoid Tissue Structure and Development,Organismal Injury and Abnormalities	Abnormal morphology of T lymphocytes	0.00654			BCL11A,CTLA4,FASLG,Gzmb,ITK,PTPRC,SOCS1	7
Cell-mediated Immune Response,Cellular Development,Cellular Function and Maintenance,Cellular Growth and Proliferation,Embryonic Development,Hematological System Development and Function,Hematopoiesis,Lymphoid Tissue Structure and Development,Organ Development,Organismal Development,Tissue Development	Differentiation of regulatory T lymphocytes	0.0067		0	BACH2,ICOS,IL23A,IL4R,ITK	5
Cell Death and Survival,Organismal Injury and Abnormalities	Cell death of hematopoietic progenitor cells	0.00681		0.711	BCL11A,BMF,DDIT4,DUSP4,FASLG,HIPK2,NQO1,PRF1,PTN,PTPRC	10
Organismal Development,Organismal Injury and Abnormalities,Reproductive System Development and Function,Reproductive System Disease	Abnormal morphology of reproductive system	0.00692			Apela,BMF,BMP8A,CIDEC,CYP26B1,EDN2,FANCL,GGT1,INHBA,KMT2E,LIPC,LIPE,Oas1c (includes others),PCYT1B,Prl4a1,PTN,PTX3,SCARB1,STOX1,Syna,TDRD9,WNT7A	22
Hair and Skin Development and Function,Organ Morphology	Thickness of skin	0.00695			FGFR1,KLK7,SOCS1,SOD3	4
Developmental Disorder,Neurological Disease,Organismal Injury and Abnormalities	Demyelination of nerves	0.00695		0.152	B4GALNT1,DAG1,OGT,PRF1	4
Antimicrobial Response	Clearance of virus	0.00695		0.033	KLRB1,PRF1,PTPRC,PTX3	4
Lipid Metabolism,Small Molecule Biochemistry,Vitamin and Mineral Metabolism	Synthesis of cholesterol	0.00695		1.332	ABCG5,ASPA,DBI,PEX5L	4
Cellular Development,Cellular Growth and Proliferation,Hematological System Development and Function,Lymphoid Tissue Structure and Development	Proliferation of naive T lymphocytes	0.00697			CD69,CTLA4,SOCS1	3
Cell Death and Survival,Organismal Injury and Abnormalities	Apoptosis of blood cells	0.00714		1.363	BCL11A,BMF,DUSP4,FASLG,GPBAR1,Gzmb,HIPK2,ICOS,IL6R,ITK,NQO1,OGT,PRF1,PTPRC,SOCS1,ST3GAL1,TRAF1	17
Cellular Development,Hematological System Development and Function,Lymphoid Tissue Structure and Development	Maturation of lymphocytes	0.0073		1.71	BACH2,CXCR4,EOMES,ICOS,ITK,PTPRC	6
Endocrine System Disorders,Gastrointestinal Disease,Inflammatory Disease,Inflammatory Response,Organismal Injury and Abnormalities	Inflammation of pancreas	0.0073		-0.933	CTLA4,ICOS,LIPE,PRF1,RIDA,SOCS1	6
Cancer,Gastrointestinal Disease,Organismal Injury and Abnormalities	Digestive system cancer	0.00738		1.283	ANKRD11,BMP1,CCN2,CTLA4,CXCR4,Dancr,ELF3,FASLG,FGFR1,FN1,HIPK2,IL23A,LIPE,NQO1,OTC,SOCS1,VCAN	17
Endocrine System Disorders,Gastrointestinal Disease,Inflammatory Disease,Inflammatory Response,Organismal Injury and Abnormalities	Insulitis	0.00745		-1.98	CTLA4,ICOS,PRF1,RIDA	4
Cellular Development,Cellular Growth and Proliferation,Hematological System Development and Function,Lymphoid Tissue Structure and Development	Proliferation of helper T lymphocytes	0.00745			CD69,ICOS,KLRD1,SOCS1	4
Cellular Growth and Proliferation,Tissue Development	Proliferation of neural cells	0.0075		-0.48	B4GALNT1,CAMK2B,CAMKK2,COBL,COLQ,CXCR4,DSCAM,FGFR1,FN1,IL6R,KLF7,LINGO1,OGT,PRLR,PTN,SOX11,TRPV2,VCAN,WNT7A	19
Cell-To-Cell Signaling and Interaction	Binding of lymphatic system cells	0.00762		-0.412	CSF2RB,CXCR4,FASLG,IL6R,ITK,SCARB1	6
Cancer,Organismal Injury and Abnormalities	Growth of malignant tumor	0.00769		-0.859	CCN2,CTLA4,CXCR4,ELF3,FASLG,FAT1,FGFR1,FN1,INHBA,KDR,KLF7,SOCS1,SOX11	13
Cell-To-Cell Signaling and Interaction,Hematological System Development and Function,Hypersensitivity Response	Response of eosinophils	0.00772			CSF2RB,ICOS	2
Connective Tissue Disorders,Inflammatory Response,Organismal Injury and Abnormalities,Skeletal and Muscular Disorders	Swelling of knee joint	0.00772			IL6R,TRAF1	2
Cellular Development,Connective Tissue Development and Function	Adipogenesis of adipose cell lines	0.00772			GLP1R,LPIN1	2
Digestive System Development and Function,Embryonic Development,Organ Development,Organismal Development	Development of incisor	0.00772			INHBA,NFIC	2
Cellular Development,Cellular Growth and Proliferation,Hematological System Development and Function,Lymphoid Tissue Structure and Development	Proliferation of Th1 cells	0.00772			ICOS,KLRD1	2
Cell-To-Cell Signaling and Interaction,Nervous System Development and Function	Conduction of sciatic nerve	0.00772			BMP1,DAG1	2
Cancer,Hematological Disease,Immunological Disease,Organismal Injury and Abnormalities	Lymphomagenesis of B-cell non-Hodgkin lymphoma	0.00772			BMF,PRF1	2
Lipid Metabolism,Small Molecule Biochemistry	Catabolism of triacylglycerol	0.00772			APOA5,LIPE	2
Hematological System Development and Function,Hematopoiesis,Immune Cell Trafficking,Inflammatory Response,Tissue Development	Accumulation of thymocytes	0.00772			FASLG,IL4R	2
Cellular Development,Cellular Growth and Proliferation,Hematological System Development and Function,Lymphoid Tissue Structure and Development	Expansion of natural killer T lymphocytes	0.00772			CTLA4,ITK	2
Organismal Development,Skeletal and Muscular System Development and Function	Morphology of skeleton	0.00784			CCN2,COL2A1,CYP26B1,ECE1,FGFR1,FLNB,GDF6,GPR87,HAPLN1,PRLR,RAI1,SOX11,SOX9,WNT7A	14
Cell-mediated Immune Response,Cellular Development,Cellular Function and Maintenance,Cellular Growth and Proliferation,Embryonic Development,Hematological System Development and Function,Hematopoiesis,Lymphoid Tissue Structure and Development,Organ Development,Organismal Development,Tissue Development	Differentiation of Th2 cells	0.00784			CTLA4,ELF3,ICOS,IL4R,ITK	5
Molecular Transport	Quantity of anion	0.00784		1.342	ASPA,EDN2,HDC,KCNK5,SLC26A7	5
Cellular Growth and Proliferation,Tissue Development	Proliferation of epithelial cells	0.00788		-1.739	CEACAM1,CXCR4,EDN2,FASLG,FGFR1,FN1,IL4R,IL6R,INHBA,KDR,KRT17,PTN,SOCS1,SOX11,SOX9,VANGL1,WNT7A	17
Cancer,Organismal Injury and Abnormalities	Neoplasia of tumor cell lines	0.00789		-1.595	ARHGEF37,BACH2,BCL9L,CEACAM1,CTHRC1,CXCR4,DTL,FASLG,FN1,HK1,ICMT,IL22RA1,INHBA,KRT17,MAGI1,OLR1,PLOD1,PRF1,PRLR,SOX9,SYT11,VANGL1,VCAN	23
Organismal Development,Organismal Injury and Abnormalities,Skeletal and Muscular Disorders	Abnormal morphology of limb	0.00791			CCN2,Cmya5,COL2A1,CYP26B1,FLNB,GDF6,GPR87,HAPLN1,PORCN,SOX9,WNT7A	11
Cell Death and Survival,Cellular Function and Maintenance	Clearance of cells	0.00794		-0.218	FASLG,HDC,ICOS,IL23A,ITK,SOCS1	6
Nervous System Development and Function,Neurological Disease,Organismal Injury and Abnormalities	Abnormal morphology of nervous system	0.00795			ADAMTS4,ASPA,B4GALNT1,CAMKK2,CELSR2,Cmya5,COBL,COL2A1,COLQ,CXCR4,DSCAM,ECE1,FASLG,FGFR1,GDF6,HDC,HIPK2,IL4R,KLF7,MYO16,NDST1,NQO1,OGT,PORCN,PRF1,PTPRC,RGS2,SOX11,SUN2,VANGL2,VCAN	31
Connective Tissue Disorders,Inflammatory Disease,Inflammatory Response,Organismal Injury and Abnormalities,Skeletal and Muscular Disorders	Experimentally-induced arthritis	0.00795		0	CD69,CTLA4,FASLG,FGFR1,ICOS,IL23A,KDR,NQO1	8
Digestive System Development and Function,Organismal Development	Morphology of mouth	0.00795			ECE1,ENTPD2,FASLG,FGFR1,INHBA,NDST1,NFIC,SOX9	8
Inflammatory Response	Th2 immune response	0.00798		0.903	ELF3,ICOS,IL4R,ITK	4
Organismal Injury and Abnormalities	Wound	0.00811		-1.067	B4GALNT1,FGFR1,FN1,Gsta4,IL4R,IL6R,INHBA,NFIC,VANGL2	9
Humoral Immune Response,Protein Synthesis	Quantity of IgG2a	0.00827		-0.64	BACH2,CD69,DUSP4,ICOS,IL4R,RFTN1	6
Cell-mediated Immune Response,Cellular Development,Cellular Function and Maintenance,Cellular Growth and Proliferation,Embryonic Development,Hematological System Development and Function,Hematopoiesis,Lymphoid Tissue Structure and Development,Organ Development,Organismal Development,Tissue Development	Formation of thymocytes	0.00827			CXCR4,EOMES,IL4R,ITK,PTPRC,SOCS1	6
Connective Tissue Disorders,Inflammatory Disease,Inflammatory Response,Organismal Injury and Abnormalities,Skeletal and Muscular Disorders	Collagen-induced arthritis	0.00827		0.81	CD69,FGFR1,ICOS,IL23A,KDR,NQO1	6
Cellular Movement,Hematological System Development and Function,Immune Cell Trafficking,Inflammatory Response	Infiltration by neutrophils	0.00833		-0.711	CTSG,CYP26B1,DDIT4,F7,FASLG,Gzmb,IL6R,NDST1,NQO1,PTX3	10
Inflammatory Response	Innate immune response	0.0084			ATG9A,CLEC4E,FN1,LBP,NQO1,SH2D1B,TRIM56	7
Cell Death and Survival,Hematological System Development and Function	Cell viability of B-lymphocyte derived cell lines	0.00853		-0.277	CSF2RB,FGFR1,FN1,SOCS1	4
Cell Death and Survival	Cytolysis of natural killer cells	0.00853			Gzmb,PRF1,SH2D1B,Sh2d1b2	4
Cellular Function and Maintenance,Hematological System Development and Function	Function of Th2 cells	0.00853			CD276,ICOS,IL4R,SAMSN1	4
Carbohydrate Metabolism	Binding of carbohydrate	0.00859			FN1,LBP,NDST1	3
Cell-To-Cell Signaling and Interaction,Connective Tissue Development and Function	Adhesion of fibroblasts	0.00859			CCN2,FN1,VCAN	3
Inflammatory Response,Organismal Injury and Abnormalities	Systemic inflammation	0.00859			KLRB1,OLR1,SCARB1	3
Cancer,Gastrointestinal Disease,Organismal Injury and Abnormalities	Hepato-pancreato-biliary cancer	0.00861		1.168	BMP1,CCN2,CXCR4,Dancr,ELF3,FASLG,FGFR1,FN1,IL23A,LIPE,NQO1,OTC,SOCS1,VCAN	14
Lipid Metabolism,Molecular Transport,Small Molecule Biochemistry	Concentration of cholesterol	0.00861		1.675	ABCG5,APOA5,B4GALNT1,CIDEC,DBI,FASLG,GPBAR1,LIPC,LIPE,OLR1,PEX5L,PTN,SCARB1,SCNN1A	14
Lipid Metabolism,Small Molecule Biochemistry	Fatty acid metabolism	0.00861		-1.359	ABCA13,ABCG5,APOA5,ATP8B3,B4GALNT1,CLEC7A,EDN2,LBP,LIPC,LIPE,LPIN1,NQO1,SCARB1,SLC13A5	14
Cell Death and Survival	Cytolysis of lymphocytes	0.00867			Gzmb,PRF1,PTPRC,SH2D1B,Sh2d1b2	5
Nutritional Disease,Organismal Injury and Abnormalities	Obesity	0.00875		-1.318	CAMKK2,CCNB1,CEACAM1,CIDEC,DDIT4,GLP1R,HDC,IL4R,LIPE,LPIN1,NPB,OGT,PRLR,RAI1,SLC13A5,WNT7A	16
Connective Tissue Disorders,Organismal Development,Organismal Injury and Abnormalities,Skeletal and Muscular Disorders	Abnormal morphology of bone	0.00879			BMP1,CCN2,COL2A1,ECE1,FLNB,GDF6,GGT1,GPR87,HAPLN1,INHBA,KREMEN1,NDST1,NFIC,PTPRC,RAI1,SOX11,SOX9,WNT7A	18
Cell Death and Survival,Organismal Injury and Abnormalities	Cell death of connective tissue cells	0.00882		1.918	BACH2,BMF,CCNB1,COL2A1,DDIT4,DUSP4,FASLG,FN1,GLP1R,Gzmb,HIPK2,JPH3,LIPE,NFIC,PRF1,PTN,SRCAP,SUN2,WNT7A	19
Tissue Development	Growth of epithelial tissue	0.00895		-1.421	CEACAM1,CXCR4,EDN2,FASLG,FGFR1,FN1,HIPK2,IL4R,IL6R,INHBA,KDR,KRT17,PTN,SCARB1,SOCS1,SOX11,SOX9,VANGL1,WNT7A	19
Cell-To-Cell Signaling and Interaction,Inflammatory Response	Immune response of T lymphocytes	0.00897		-0.223	CD69,CSF2RB,FASLG,FN1,ICOS,ITK	6
Cellular Development,Cellular Growth and Proliferation,Digestive System Development and Function,Hepatic System Development and Function,Organ Development,Tissue Development	Proliferation of hepatocytes	0.00899		0.059	CEACAM1,CXCR4,FASLG,IL4R,IL6R,PTN,SOCS1	7
Drug Metabolism,Endocrine System Development and Function,Lipid Metabolism,Small Molecule Biochemistry,Vitamin and Mineral Metabolism	Synthesis of progesterone	0.0091		0.689	DBI,INHBA,LIPE,PRLR	4
Amino Acid Metabolism	Quantity of aromatic amino acid	0.00911		-0.298	EDN2,mir-351,OGT,PRLR,SLC26A7	5
Cell-To-Cell Signaling and Interaction,Hematological System Development and Function	Interaction of lymphocytes	0.00933		0.294	CTLA4,CXCR4,FASLG,IL6R,ITK,SCARB1	6
Molecular Transport	Transport of molecule	0.00935		1.326	ABCA13,ABCG5,ADD2,APOA5,ATP8B3,CA2,CAMK2B,CSF2RB,DAG1,FGFR1,FRAS1,GCKR,GLP1R,HDC,IL22RA1,INHBA,KCNB1,KCNK5,LBP,LIPC,LIPE,NDST1,PRF1,PTPRC,SCARB1,SCNN1A,SLC13A5,SLC26A7,SLC6A13,SOX11,SYT11,TRPV2,WNT7A	33
Organismal Development,Tissue Development	Development of epithelial tissue	0.00943		0.068	CA2,CXCR4,DAG1,ECE1,FAT1,FGFR1,FLNB,FRAS1,HIPK2,KDR,KRT17,PRLR,SCARB1,SOX9	14
Cellular Development,Cellular Growth and Proliferation,Hematological System Development and Function,Lymphoid Tissue Structure and Development	Proliferation of natural killer T lymphocytes	0.00947			CTLA4,ICOS,ITK	3
Cellular Function and Maintenance,Cellular Movement,Hematological System Development and Function,Immune Cell Trafficking	Localization of leukocytes	0.00947			CD69,CXCR4,EOMES	3
Cellular Development,Cellular Growth and Proliferation,Hematological System Development and Function,Lymphoid Tissue Structure and Development	Proliferation of T lymphocytes in spleen	0.00952		0.864	CD69,CD79A,CTLA4,FASLG,ICOS,ITK,KLRD1,PTPRC,SOCS1	9
Cellular Development	Maturation of hematopoietic cell lines	0.00955			FGFR1,SOCS1	2
Lipid Metabolism,Molecular Transport,Small Molecule Biochemistry	Excretion of cholesterol	0.00955			ABCG5,SCARB1	2
Cellular Development,Cellular Growth and Proliferation,Hematological System Development and Function,Hematopoiesis,Lymphoid Tissue Structure and Development,Tissue Development	Development of myeloblasts	0.00955			CSF2RB,KMT2E	2
Lipid Metabolism,Molecular Transport,Small Molecule Biochemistry	Uptake of palmitic acid	0.00955			LIPE,OLR1	2
Cancer,Organismal Injury and Abnormalities,Reproductive System Disease	Metastasis of cervical cancer cell lines	0.00955			CXCR4,DTL	2
Developmental Disorder,Embryonic Development,Organismal Development,Organismal Injury and Abnormalities,Tissue Morphology	Lack of blood island	0.00955			FGFR1,FN1	2
Carbohydrate Metabolism,Drug Metabolism,Molecular Transport,Small Molecule Biochemistry	Accumulation of hyaluronic acid	0.00955			FGFR1,VCAN	2
Tissue Development	Disassembly of extracellular matrix	0.00955			ADAMTS15,PBXIP1	2
Cell Cycle	Exit from interphase	0.00955			CTLA4,CYP26B1	2
Cellular Development,Cellular Growth and Proliferation,Hematological System Development and Function,Lymphoid Tissue Structure and Development	Proliferation of CD8+ T lymphocyte	0.00956		0.152	BACH2,DDIT4,FASLG,Gzmb,PTPRC	5
Inflammatory Disease,Inflammatory Response,Organismal Injury and Abnormalities,Respiratory Disease	Inflammation of lung	0.00973		0.571	BACH2,CLEC7A,CSF2RB,CTLA4,DDIT4,ELF3,FASLG,ICOS,IL4R,ITK,NQO1,PTPRC,SOCS1	13
Cellular Movement,Hematological System Development and Function,Immune Cell Trafficking,Inflammatory Response	Cell movement of macrophages	0.00973		-0.176	DDIT4,F7,FASLG,FN1,IL4R,KDR,LIPE,NQO1,PTN,PTX3,SOCS1,Tmsb4x (includes others),TRPV2	13
Cell-To-Cell Signaling and Interaction	Binding of myeloid cells	0.00994		0.059	CEACAM1,FASLG,LBP,PTPRC,PTX3,SCARB1,TRPV2	7
Endocrine System Development and Function,Lipid Metabolism,Molecular Transport,Small Molecule Biochemistry	Concentration of corticosterone	0.0101		1.048	GLP1R,Hmgn3,LIPC,LIPE,RAI1,SCARB1	6
Protein Synthesis	Metabolism of peptide	0.0103			CAMK2B,ECE1,GGT1,HIPK2,PTPRC,SAMSN1,SH2D1B	7
Cellular Movement,Hematological System Development and Function,Immune Cell Trafficking,Inflammatory Response	Cell movement of neutrophils	0.0103		0.282	CD69,CTSG,CYP26B1,DDIT4,F7,FASLG,Gzmb,IL23A,IL6R,LBP,NDST1,NQO1,PTX3	13
Cell Morphology,Nervous System Development and Function,Tissue Morphology	Morphology of neurites	0.0103			ARC,B4GALNT1,CAMKK2,Cmya5,DSCAM,IL6R,MYO16,OGT,SOX11,SUN2,TENM4,VCAN	12
Cell Morphology	Cell polarity formation	0.0103			CYP26B1,FAT1,VANGL2,WNT7A	4
Cellular Development,Nervous System Development and Function,Tissue Development	Differentiation of neuroglia	0.0104		-0.686	CXCR4,EOMES,FN1,LINGO1,PTN,SOX9,TENM4,VCAN	8
Developmental Disorder,Embryonic Development,Organismal Development,Organismal Injury and Abnormalities,Tissue Morphology	Abnormal morphology of mandibular cartilage	0.0104			CCN2,ECE1,HAPLN1	3
Inflammatory Response	Th17 immune response	0.0104			CLEC7A,ELF3,IL23A	3
Cancer,Organismal Injury and Abnormalities	Malignant neoplasm of retroperitoneum	0.0105			CCN2,CTLA4,Dancr,FGFR1,IL23A,LIPE	6
Organ Morphology	Morphology of skin	0.0105			BMF,CYP26B1,DBI,FGFR1,FOXQ1,GGT1,INHBA,KLK7,KRT17,PRF1,PRLR,SOCS1,SOD3	13
Cell Death and Survival,Organismal Injury and Abnormalities	Apoptosis of B-lymphocyte derived cell lines	0.0105		-0.412	FN1,HK1,INHBA,PRLR,SOCS1	5
Digestive System Development and Function,Gastrointestinal Disease,Organismal Development,Organismal Injury and Abnormalities	Abnormal morphology of digestive system	0.0106			BMP1,CCBE1,CEACAM1,CLEC7A,CTHRC1,ECE1,ENTPD2,FASLG,FGFR1,GPBAR1,HIPK2,ICMT,ICOS,IL4R,INHBA,NDST1,NFIC,PRLR,PTN,SLC13A5,SOCS1,TFF1	22
Humoral Immune Response,Protein Synthesis	Quantity of IgG	0.0106		-0.513	BACH2,CD69,CLEC4E,CSF2RB,DUSP4,FASLG,ICOS,IL4R,RFTN1,SAMSN1	10
Cardiovascular System Development and Function,Embryonic Development,Organ Development,Organismal Development,Tissue Development	Cardiogenesis	0.0106			Apela,APLNR,CCBE1,Cmya5,COL2A1,CXCR4,DAG1,ECE1,FGFR1,FN1,IL6R,KDR,NDST1,SOX11,SOX9,TENM4,VANGL2,VCAN,XIRP1	19
Hematological System Development and Function,Lymphoid Tissue Structure and Development,Tissue Morphology	Morphology of lymphoid tissue	0.0109			ADD2,B4GALNT1,BACH2,BCL11A,BMF,CSF2RB,CTLA4,CXCR4,CYP26B1,FASLG,ICOS,ITK,KMT2E,NQO1,PRF1,PTPRC,SCARB1,SOCS1,SOX11,TRAF1,TTC9	21
Lipid Metabolism,Molecular Transport,Small Molecule Biochemistry	Quantity of steroid hormone	0.011		0.522	GLP1R,Hmgn3,LIPC,LIPE,RAI1,SCARB1,SCNN1A	7
Cardiovascular Disease,Organismal Injury and Abnormalities	Vascular leak syndrome	0.011		0.725	F7,FASLG,PRF1,SOCS1	4
Cell-mediated Immune Response,Cellular Movement,Hematological System Development and Function,Immune Cell Trafficking	Cellular infiltration by CD8+ T lymphocyte	0.011		-1.176	BCL9L,CTLA4,DDIT4,IL4R	4
Protein Synthesis	Quantity of IFNG in blood	0.011		-0.152	ICOS,PRF1,SAMSN1,SOCS1	4
Cardiovascular System Development and Function	Morphology of vessel component	0.011			CXCR4,FN1,OLR1,PLOD1,RGS2	5
Cancer,Organismal Injury and Abnormalities	Metastasis of colorectal cancer cell lines	0.011		-0.374	CEACAM1,CTHRC1,HK1,IL22RA1,MAGI1	5
Cellular Development,Cellular Growth and Proliferation,Hematological System Development and Function,Hematopoiesis,Lymphoid Tissue Structure and Development,Tissue Development	Leukopoiesis	0.0111		-0.033	ACVR1B,BACH2,BCL11A,CD69,CD79A,CEACAM1,CLEC4E,CSF2RB,CTLA4,CXCR4,CYP26B1,ELF3,EOMES,FASLG,Gm36723,ICOS,IL23A,IL4R,IL6R,INHBA,ITK,KDR,KLRD1,KMT2E,PTPRC,RFTN1,SOCS1,ST3GAL1	28
Nervous System Development and Function	Myelination	0.0111		0.551	B4GALNT1,CAMK2B,CCN2,CST7,CXCR4,DAG1,OGT,PTN,TENM4	9
Hematological System Development and Function,Lymphoid Tissue Structure and Development,Organ Morphology,Organismal Development,Tissue Morphology	Morphology of thymus gland	0.0111			B4GALNT1,BCL11A,CTLA4,FASLG,ITK,KMT2E,PRF1,SOCS1,TTC9	9
Cellular Development,Skeletal and Muscular System Development and Function,Tissue Development	Differentiation of muscle	0.0112		0.863	ANKRD2,APLNR,BCL9L,EOMES,FN1,mir-351,NFIC,RANBP3L,SOCS1,SOX11,SOX9,Tmsb4x (includes others)	12
Cellular Compromise,Inflammatory Response	Degranulation of cells	0.0113		0.968	CTLA4,DUSP7,IL4R,ITK,KLRB1,LPIN1,PRF1,PTPRC	8
Connective Tissue Development and Function,Connective Tissue Disorders,Embryonic Development,Organismal Development,Organismal Injury and Abnormalities,Skeletal and Muscular Disorders,Skeletal and Muscular System Development and Function,Tissue Development	Abnormal morphology of cranium	0.0113			BMP1,CCN2,COL2A1,ECE1,FLNB,NDST1,SOX11	7
Metabolic Disease,Organismal Injury and Abnormalities	Acidosis	0.0114			EDN2,SCNN1A,SLC26A7	3
Cellular Movement,Hematological System Development and Function,Immune Cell Trafficking	Cellular infiltration by inflammatory leukocytes	0.0115		-0.152	CD276,CD69,FASLG,KDR,TRAF1	5
Lipid Metabolism,Small Molecule Biochemistry	Catabolism of lipid	0.0115			APOA5,CYP39A1,LIPE,LPIN1,SCARB1	5
Immunological Disease,Organismal Injury and Abnormalities	Abnormal morphology of immune system	0.0115			B4GALNT1,BACH2,BCL11A,BMF,CD79A,CTLA4,FASLG,Gzmb,HDC,IL4R,ITK,PTPRC,SOCS1	13
Inflammatory Response	Germinal center response of spleen	0.0116			EOMES,NQO1	2
Connective Tissue Development and Function,Connective Tissue Disorders,Embryonic Development,Organ Morphology,Organismal Development,Organismal Injury and Abnormalities,Skeletal and Muscular Disorders,Skeletal and Muscular System Development and Function,Tissue Development,Tissue Morphology	Abnormal morphology of articular cartilage	0.0116			COL2A1,GDF6	2
Cellular Assembly and Organization	Quantity of autophagosomes	0.0116			HIPK2,SCARB1	2
Connective Tissue Disorders,Inflammatory Disease,Inflammatory Response,Organismal Injury and Abnormalities,Skeletal and Muscular Disorders	Synovitis	0.0116			CTLA4,F7	2
Cancer,Connective Tissue Disorders,Organismal Injury and Abnormalities	Hyperplasia of connective tissue cells	0.0116			IL6R,PCYT1B	2
Lipid Metabolism,Small Molecule Biochemistry,Vitamin and Mineral Metabolism	Metabolism of vitamin D	0.0116			FGFR1,HDC	2
Cell Morphology,Cellular Assembly and Organization,Cellular Function and Maintenance	Formation of microvilli	0.0116			DAG1,INHBA	2
Ophthalmic Disease,Organ Morphology,Organismal Development,Organismal Injury and Abnormalities	Abnormal morphology of lacrimal gland	0.0116			NDST1,PRLR	2
Hematological System Development and Function,Lymphoid Tissue Structure and Development,Organ Morphology,Tissue Morphology	Morphology of lymph node	0.012			CTLA4,FASLG,ICOS,KMT2E,NQO1,PRF1,SCARB1,TRAF1	8
Cellular Development,Tissue Development	Differentiation of neural cells	0.012		-1.245	ADNP,APLNR,CXCR4,CYP26B1,EOMES,FGFR1,FN1,GDF6,GPRC5B,HIPK2,LINGO1,PTN,SOX11,SOX9,TENM4,VCAN,WNT7A	17
Cell-mediated Immune Response,Cellular Development,Cellular Function and Maintenance,Cellular Growth and Proliferation,Embryonic Development,Hematological System Development and Function,Hematopoiesis,Lymphoid Tissue Structure and Development,Organ Development,Organismal Development,Tissue Development	Proliferation of thymocytes	0.0121		-0.13	CD79A,EOMES,IL4R,ITK,SOCS1	5
Cellular Movement	Invasion of cells	0.0122		-1.471	AADAC,CCBE1,CCN2,CEMIP2,CXCR4,FGFR1,INHBA,LIPE,NQO1,PTX3,SOX9,VANGL1,WBP1L	13
Protein Synthesis	Modification of peptide	0.0122			CAMK2B,ECE1,HIPK2,PTPRC,SAMSN1,SH2D1B	6
Carbohydrate Metabolism	Synthesis of carbohydrate	0.0123		-1.823	APLNR,CAMKK2,EXTL3,FGFR1,LIPE,NDST1,PCYT1B,PRPS2,PTPRC,TRPV2,VANGL2	11
Cellular Development	Maturation of cells	0.0123		1.814	BACH2,CLEC7A,CXCR4,ELF3,EOMES,FGFR1,Gm36723,HIPK2,ICOS,IL23A,ITK,LPIN1,PTPRC,SOCS1	14
Cellular Assembly and Organization,Cellular Function and Maintenance	Organization of actin cytoskeleton	0.0123			COBL,FAT1,FLNB,FN1,LPIN1,SHROOM3,Tmsb4x (includes others),VANGL2	8
Cell-mediated Immune Response,Cellular Development,Cellular Function and Maintenance,Cellular Growth and Proliferation,Embryonic Development,Hematological System Development and Function,Hematopoiesis,Lymphoid Tissue Structure and Development,Organ Development,Organismal Development,Tissue Development	NK cell development	0.0124			BACH2,EOMES,Gm36723,PTPRC	4
Digestive System Development and Function,Gastrointestinal Disease,Organismal Development,Organismal Injury and Abnormalities	Abnormal morphology of mouth	0.0124			ECE1,ENTPD2,FASLG,FGFR1,INHBA,NDST1,NFIC	7
Embryonic Development,Hematological System Development and Function,Lymphoid Tissue Structure and Development,Organ Development,Organismal Development,Tissue Development	Formation of lymphoid tissue	0.0125		-0.709	CCBE1,CTLA4,CXCR4,EOMES,FASLG,FGFR1,ICOS,IL23A,IL4R,ITK,KDR,NQO1,PTPRC,SOCS1	14
Cell Morphology,Humoral Immune Response,Immunological Disease,Lymphoid Tissue Structure and Development,Organismal Injury and Abnormalities	Abnormal morphology of B lymphocytes	0.0126			BACH2,BCL11A,BMF,CD79A,PTPRC	5
Cell-mediated Immune Response,Cellular Development,Cellular Function and Maintenance,Cellular Growth and Proliferation,Embryonic Development,Hematological System Development and Function,Hematopoiesis,Lymphoid Tissue Structure and Development,Organ Development,Organismal Development,Tissue Development	Differentiation of Th1 cells	0.0126			CTLA4,ELF3,ICOS,IL4R,KLRD1	5
Dermatological Diseases and Conditions,Inflammatory Disease,Inflammatory Response,Organismal Injury and Abnormalities	Dermatitis	0.0126		1.057	CD96,CYP26B1,ICOS,IL23A,KDR,KLK7,KRT17,SOCS1,SOD3	9
Carbohydrate Metabolism	Metabolism of carbohydrate	0.0126		-1.609	APLNR,CAMKK2,COL2A1,EXTL3,FGFR1,LIPE,LPIN1,NDST1,NQO1,PCYT1B,PRPS2,PTPRC,SOD3,TRPV2,VANGL2	15
Organismal Development,Reproductive System Development and Function	Morphology of reproductive system	0.013			Apela,BMF,BMP8A,CIDEC,CYP26B1,EDN2,FANCL,GGT1,GLP1R,HDC,INHBA,KMT2E,LIPC,LIPE,Oas1c (includes others),PCYT1B,Prl4a1,PRLR,PTN,PTX3,RGS2,SCARB1,STOX1,Syna,TDRD9,WNT7A	26
Cell-To-Cell Signaling and Interaction,Cellular Growth and Proliferation	Induction of cells	0.0131			CTLA4,IL23A,IL4R,INHBA	4
Cell Morphology,Nervous System Development and Function,Tissue Morphology	Morphology of neurons	0.0131			ADAMTS4,ARC,B4GALNT1,CAMKK2,Cmya5,COBL,COLQ,DAG1,DSCAM,ECE1,FASLG,HIPK2,IL6R,KLF7,MYO16,NQO1,OGT,PTPRC,SCNN1A,SOX11,SUN2,TENM4,VANGL2,VCAN	24
Cell-To-Cell Signaling and Interaction	Response of myeloid cells	0.0132		0.882	CSF2RB,CTSG,FN1,ICOS,PTPRC,PTX3,SCARB1,SOCS1,TRPV2	9
Cell Morphology	Enlargement of cells	0.0133			DAG1,DBI,FASLG,FLNB,GPBAR1,IL6R,INHBA,LPIN1,PRLR,RGS2,SOX9	11
Cardiovascular System Development and Function,Tissue Morphology	Relaxation of artery	0.0135			FN1,RGS2,SOD3	3
Digestive System Development and Function,Gastrointestinal Disease,Organ Morphology,Organismal Development,Organismal Injury and Abnormalities	Abnormal morphology of tongue	0.0135			ECE1,ENTPD2,NDST1	3
Developmental Disorder,Organismal Injury and Abnormalities,Tissue Morphology	Abnormal morphology of amnion	0.0135			BMP1,FN1,SUMO2	3
Cellular Function and Maintenance	Elimination of cells	0.0135			CTLA4,EOMES,IL4R	3
Cell-mediated Immune Response,Cellular Development,Cellular Function and Maintenance,Cellular Growth and Proliferation,Embryonic Development,Hematological System Development and Function,Hematopoiesis,Lymphoid Tissue Structure and Development,Organ Development,Organismal Development,Tissue Development	Differentiation of induced regulatory T-lymphocyte	0.0135			ICOS,IL23A,IL4R	3
Cardiovascular System Development and Function,Cell Morphology,Cellular Development,Organismal Development,Tissue Development	Branching of endothelial cells	0.0135			FGFR1,KDR,NDST1	3
Protein Synthesis	Production of cytokine	0.0135			ICOS,ITK,SOCS1	3
Embryonic Development,Organismal Development,Tissue Development	Formation of atrioventricular canal cushion	0.0137			APLNR,FN1	2
Connective Tissue Disorders,Lipid Metabolism,Metabolic Disease,Organismal Injury and Abnormalities,Small Molecule Biochemistry	Atrophy of adipose tissue	0.0137			CYP26B1,LPIN1	2
Cell-To-Cell Signaling and Interaction,Hematological System Development and Function	Signaling of T lymphocytes	0.0137			CTLA4,PTPRC	2
Metabolic Disease,Organismal Injury and Abnormalities	Hyperleptinemia	0.0137			HDC,PRLR	2
Embryonic Development,Organismal Development,Tissue Development	Development of second branchial arch	0.0137			FGFR1,SOX9	2
Cellular Compromise,Organismal Injury and Abnormalities	Degeneration of oocytes	0.0137			GGT1,SCARB1	2
Connective Tissue Development and Function,Embryonic Development,Organismal Development,Skeletal and Muscular System Development and Function,Tissue Development	Formation of growth plate	0.0137			CCN2,COL2A1	2
Cellular Function and Maintenance,Small Molecule Biochemistry	Homeostasis of Na+	0.0137			SCNN1A,TMPRSS3	2
Molecular Transport,Organismal Development	Secretion of gastric acid	0.0137			HDC,SLC26A7	2
Developmental Disorder,Embryonic Development,Organismal Development,Organismal Injury and Abnormalities,Tissue Morphology	Lack of ectoderm	0.0137			DAG1,EOMES	2
Cell Morphology	Shape change of epithelial cells	0.0137			CYP26B1,FGFR1	2
Cell Cycle	Cell division of somatic cells	0.0137			VANGL2,WNT7A	2
Cell Morphology,Embryonic Development,Hair and Skin Development and Function,Organ Development,Organismal Development,Tissue Development	Keratinization of skin	0.0137			KRT17,SOCS1	2
Organ Morphology,Tissue Morphology	Quantity of pancreatic cells	0.0137		0.447	ICOS,LIPE,PRF1,SOCS1,SOX9	5
Auditory and Vestibular System Development and Function,Embryonic Development,Organ Development,Organ Morphology,Organismal Development,Tissue Development	Morphogenesis of inner ear	0.0137			COL2A1,CTHRC1,FGFR1,SOX9,VANGL2	5
Connective Tissue Development and Function,Embryonic Development,Organismal Development,Skeletal and Muscular System Development and Function,Tissue Development	Formation of endochondral bone	0.0138			CCN2,COL2A1,FLNB,SOX9	4
Immunological Disease,Inflammatory Response,Organismal Injury and Abnormalities	Abnormal inflammatory response	0.0138			CLEC7A,IL6R,PRF1,SOCS1	4
Cell-To-Cell Signaling and Interaction,Cellular Assembly and Organization	Cell-cell adhesion	0.0144			ATP8B3,CLEC7A,FAT1,KMT2E,OGT,PCDHGC3,PTPRC,PTX3,SCARB1,SOX9,TDRD9	11
Cell-To-Cell Signaling and Interaction,Cellular Movement,Hematological System Development and Function,Immune Cell Trafficking,Inflammatory Response	Recruitment of macrophages	0.0146		-0.728	CLEC4E,CXCR4,FGFR1,NDST1,NFIC,TRAF1	6
Cellular Development,Cellular Growth and Proliferation,Hematological System Development and Function	Cell proliferation of leukocyte cell lines	0.0146		0.768	CLEC7A,CSF2RB,DBI,IL23A,IL6R,INHBA,MMD2,PRLR,SOCS1	9
Embryonic Development,Organismal Development,Skeletal and Muscular System Development and Function	Length of limb	0.0146			CCN2,COL2A1,HAPLN1,PRLR	4
Organismal Injury and Abnormalities,Respiratory Disease	Edema of lung	0.0146		1.982	CCBE1,OLR1,SCNN1A,SOD3	4
Infectious Diseases,Organismal Injury and Abnormalities	Fungal Infection	0.0147			CLEC4E,CLEC7A,PTX3	3
Cell Death and Survival,Organismal Injury and Abnormalities	Apoptosis of pre-B lymphocytes	0.0147			BCL11A,BMF,DUSP4	3
Gastrointestinal Disease,Inflammatory Response,Organismal Injury and Abnormalities	Inflammation of salivary gland	0.0147			CD79A,CTLA4,SOCS1	3
Endocrine System Disorders,Organ Morphology,Organismal Development,Organismal Injury and Abnormalities,Reproductive System Development and Function,Reproductive System Disease	Abnormal morphology of ovarian follicle	0.015			EDN2,GGT1,Oas1c (includes others),PCYT1B,PTX3	5
Cell Death and Survival,Organismal Injury and Abnormalities	Apoptosis of leukocyte cell lines	0.0151		0.047	FASLG,FN1,HK1,INHBA,PRLR,SOCS1	6
Cancer,Organismal Injury and Abnormalities	Benign head and neck neoplasm	0.0151			CAMK2B,IL6R,PRLR,PTPN5,SOX11,VCAN	6
Cell Cycle	Arrest in Gap 0-Gap 1 phase of lymphoma cell lines	0.0152			SOX9	1
Tissue Morphology	Deficiency of peripheral T lymphocyte	0.0152			PTPRC	1
Infectious Diseases,Organismal Injury and Abnormalities	Viral entry by lymphocytic choriomeningitis virus	0.0152			DAG1	1
Cellular Growth and Proliferation	Cloning of hematopoietic cell lines	0.0152			CSF2RB	1
Developmental Disorder,Organismal Injury and Abnormalities,Skeletal and Muscular Disorders	Polydactyly of hand	0.0152			SOX9	1
Cellular Function and Maintenance	Maintenance of central memory cytotoxic T cells	0.0152			CXCR4	1
Gastrointestinal Disease,Organismal Injury and Abnormalities	Bleeding of duodenum	0.0152			PTX3	1
Cellular Growth and Proliferation	Cloning of bone marrow cell lines	0.0152			CSF2RB	1
Cellular Function and Maintenance,Hematological System Development and Function	Elimination of myeloid-derived suppressor cells	0.0152			IL4R	1
Drug Metabolism,Endocrine System Development and Function,Lipid Metabolism,Molecular Transport,Small Molecule Biochemistry	Accumulation of testosterone	0.0152			B4GALNT1	1
Carbohydrate Metabolism,Lipid Metabolism,Small Molecule Biochemistry	Binding of phosphatidylinositol 4,5-diphosphate	0.0152			FN1	1
Cell-To-Cell Signaling and Interaction,Cellular Assembly and Organization,Cellular Development,Cellular Function and Maintenance,Cellular Growth and Proliferation,Nervous System Development and Function,Organismal Development,Tissue Development	Arrest in maturation of synapse	0.0152			HIPK2	1
Hematological Disease,Immunological Disease,Organismal Injury and Abnormalities	Eosinophilia of interstitial tissue	0.0152			CXCR4	1
Antimicrobial Response	Clearance of Zaire ebolavirus	0.0152			PTPRC	1
Cellular Function and Maintenance,Cellular Movement,Hematological System Development and Function,Hematopoiesis,Immune Cell Trafficking,Inflammatory Response,Lymphoid Tissue Structure and Development	Localization of pro-T lymphocytes	0.0152			CXCR4	1
Cell-To-Cell Signaling and Interaction,Inflammatory Response	Rejection of colorectal cancer cell lines	0.0152			CEACAM1	1
Cell-To-Cell Signaling and Interaction,Humoral Immune Response,Inflammatory Response	Antibody-dependent cell-mediated cytotoxicity of lymphoma cell lines	0.0152			GZMH	1
Connective Tissue Disorders,Lipid Metabolism,Metabolic Disease,Neurological Disease,Organismal Injury and Abnormalities,Small Molecule Biochemistry	Lipoatrophy of epineurium	0.0152			LPIN1	1
Molecular Transport,Nucleic Acid Metabolism,Small Molecule Biochemistry	Release of cyclic GMP	0.0152			GLP1R	1
Cancer,Connective Tissue Disorders,Organismal Injury and Abnormalities	Hyperplasia of stromal cells	0.0152			PCYT1B	1
Developmental Disorder,Organismal Injury and Abnormalities,Skeletal and Muscular Disorders	Polydactyly of foot	0.0152			SOX9	1
Cardiovascular System Development and Function,Nervous System Development and Function,Organismal Development,Tissue Development	Vascularization of brain tissue	0.0152			FGFR1	1
Cell Death and Survival,Organismal Injury and Abnormalities	Apoptosis of preodontoblasts	0.0152			NFIC	1
Cellular Development,Nervous System Development and Function,Tissue Development	Fate determination of dorsal root ganglion cells	0.0152			FGFR1	1
Cell-mediated Immune Response,Cellular Development,Cellular Function and Maintenance,Cellular Growth and Proliferation,Embryonic Development,Hematological System Development and Function,Hematopoiesis,Lymphoid Tissue Structure and Development,Organ Development,Organismal Development,Tissue Development	Generation of follicular Treg cells	0.0152			ICOS	1
Cell Death and Survival,Organismal Injury and Abnormalities	Cell death of dendritic epidermal T cells	0.0152			NQO1	1
Cell-To-Cell Signaling and Interaction,Hematological System Development and Function,Inflammatory Response	Treg immune response of TREG cells	0.0152			ICOS	1
Cellular Assembly and Organization	Growth of cell tip	0.0152			EDN2	1
Cancer,Organismal Injury and Abnormalities,Tissue Morphology,Tumor Morphology	Mass of tumor tissue	0.0152			FASLG	1
Cell-mediated Immune Response,Lymphoid Tissue Structure and Development	Frequency of dendritic epidermal T cells	0.0152			NQO1	1
Carbohydrate Metabolism,Lipid Metabolism,Molecular Transport,Small Molecule Biochemistry	Transport of lipopolysaccharide	0.0152			LBP	1
Cellular Development,Cellular Growth and Proliferation,Endocrine System Development and Function,Organ Development,Tissue Development	Proliferation of pancreatic duct cells	0.0152			CXCR4	1
Cellular Movement,Hematological System Development and Function,Immune Cell Trafficking,Inflammatory Response	Migration of myeloid dendritic cells	0.0152			CSF2RB	1
Organ Morphology,Organismal Development,Reproductive System Development and Function	Morphology of fallopian tube	0.0152			WNT7A	1
Cardiovascular System Development and Function,Cell Morphology	Branching of microvasculature	0.0152			NDST1	1
Cell Cycle,Hypersensitivity Response	Entry into cell cycle progression of bone marrow-derived mast cells	0.0152			SOCS1	1
Cardiovascular System Development and Function,Organismal Development,Reproductive System Development and Function	Vascularization of placenta decidua	0.0152			RGS2	1
Nucleic Acid Metabolism,Small Molecule Biochemistry	Accumulation of NADH	0.0152			NQO1	1
Infectious Diseases,Organismal Injury and Abnormalities	Infection by HIV-1	0.0152			SAMHD1	1
Neurological Disease,Organismal Injury and Abnormalities	Dysfunction of sensory nerve	0.0152			OGT	1
Cell Cycle	Re-entry into mitosis of germ cells	0.0152			CYP26B1	1
Cancer,Cell Death and Survival,Organismal Injury and Abnormalities,Tumor Morphology	Cell death of pancreatic neuroendocrine tumor cells	0.0152			FGFR1	1
Cell Cycle	Exit from G0 phase of germ cells	0.0152			CYP26B1	1
Cancer,Inflammatory Response,Organismal Injury and Abnormalities,Tumor Morphology	Inflammation of adenoma	0.0152			TFF1	1
Tissue Development	Inflammatory response of endothelial tissue	0.0152			SCARB1	1
Cellular Assembly and Organization	Formation of syncytial-lipoid structures	0.0152			LIPE	1
Endocrine System Disorders,Organismal Injury and Abnormalities,Reproductive System Disease,Tissue Morphology	Disorganization of ovarian tissue	0.0152			PCYT1B	1
Cancer,Organismal Injury and Abnormalities	Ulceration of adenoma	0.0152			TFF1	1
Cellular Development,Cellular Growth and Proliferation,Nervous System Development and Function,Organismal Development,Tissue Development	Generation of glutamatergic neuron	0.0152			FGFR1	1
Cellular Function and Maintenance,Tissue Development	Organization of keratinocytes	0.0152			FGFR1	1
Cellular Function and Maintenance,Hematological System Development and Function,Organ Development	Function of thymocytes	0.0152			PTPRC	1
Hair and Skin Development and Function,Organ Morphology	Diameter of hair	0.0152			FOXQ1	1
Cellular Development,Cellular Growth and Proliferation,Hematological System Development and Function,Lymphoid Tissue Structure and Development	Lymphopenia-induced cell proliferation of CD4+ T-lymphocytes	0.0152			PTPRC	1
Cell-To-Cell Signaling and Interaction,Hematological System Development and Function,Immune Cell Trafficking,Inflammatory Response	Hyperactivation of regulatory T lymphocytes	0.0152			BACH2	1
Lipid Metabolism,Small Molecule Biochemistry	Synthesis of lactosylceramide II3-sulfate	0.0152			B4GALNT1	1
Connective Tissue Disorders,Inflammatory Disease,Inflammatory Response,Organismal Injury and Abnormalities,Skeletal and Muscular Disorders	Initiation of collagen-induced arthritis	0.0152			ICOS	1
Cell Cycle,Reproductive System Development and Function	Entry into meiosis of male germ cells	0.0152			CYP26B1	1
Cellular Function and Maintenance,Lipid Metabolism,Small Molecule Biochemistry	Endocytosis of ganglioside GM3	0.0152			CLEC4E	1
Lipid Metabolism,Small Molecule Biochemistry	Mass of cholesterol	0.0152			SCARB1	1
Cellular Compromise	Deletion of naive T lymphocytes	0.0152			PRF1	1
Cancer,Dermatological Diseases and Conditions,Organismal Injury and Abnormalities	Delay in initiation of growth of cutaneous melanoma	0.0152			CTLA4	1
Cellular Development,Cellular Growth and Proliferation,Hematological System Development and Function,Lymphoid Tissue Structure and Development	Lymphopenia-induced cell proliferation of CD8+ T lymphocyte	0.0152			PTPRC	1
Cellular Function and Maintenance,Cellular Movement,Hematological System Development and Function,Immune Cell Trafficking,Inflammatory Response,Lymphoid Tissue Structure and Development	Relocalization of effector T lymphocytes	0.0152			CD69	1
Cellular Development,Cellular Growth and Proliferation,Hematological System Development and Function,Lymphoid Tissue Structure and Development	Proliferation of CD8+ killer T cells	0.0152			BACH2	1
Hematological System Development and Function,Lymphoid Tissue Structure and Development,Tissue Development,Tissue Morphology	Expansion of T-cell zone	0.0152			CXCR4	1
Cell Death and Survival,Organismal Injury and Abnormalities	Apoptosis of HMEC cells	0.0152			KDR	1
Hematological Disease,Metabolic Disease,Organismal Injury and Abnormalities	Mild hypophosphatemia	0.0152			FGFR1	1
Cellular Function and Maintenance,Lipid Metabolism,Molecular Transport,Small Molecule Biochemistry	Endocytosis of cholesterol	0.0152			SCARB1	1
Cardiovascular System Development and Function,Cell Morphology,Organ Morphology,Skeletal and Muscular System Development and Function,Tissue Morphology	Thickness of vascular smooth muscle cells	0.0152			RGS2	1
Auditory Disease,Neurological Disease,Organismal Injury and Abnormalities	Mild hearing loss	0.0152			VANGL2	1
Cellular Development,Cellular Growth and Proliferation,Embryonic Development,Organ Development,Organismal Development,Reproductive System Development and Function,Tissue Development	Formation of lobulo-alveolar bud cells	0.0152			PRLR	1
Cellular Assembly and Organization,Cellular Function and Maintenance,Molecular Transport,Protein Synthesis,Protein Trafficking	Co-localization of F-actin	0.0152			SHROOM3	1
Embryonic Development,Tissue Morphology	Quantity of testis cord	0.0152			INHBA	1
Carbohydrate Metabolism,Drug Metabolism,Small Molecule Biochemistry	Organization of hyaluronic acid	0.0152			PTX3	1
Cell Morphology,Cellular Assembly and Organization	Thickness of cellular membrane	0.0152			SCARB1	1
Cell-To-Cell Signaling and Interaction,Cellular Assembly and Organization,Nervous System Development and Function	Interdigitation of granule cells	0.0152			WNT7A	1
Cellular Function and Maintenance,Cellular Movement,Nervous System Development and Function	Localization of cortical interneurons	0.0152			CXCR4	1
Connective Tissue Development and Function,Tissue Morphology	Density of cartilage matrix	0.0152			COL2A1	1
Organismal Injury and Abnormalities	Proboscis	0.0152			COL2A1	1
Embryonic Development	Elongation of testis cord	0.0152			INHBA	1
Cell Morphology,Cellular Assembly and Organization,Cellular Function and Maintenance	Reorganization of asters	0.0152			SUN2	1
Molecular Transport	Transport of 2-oxoglutaric acid	0.0152			SLC13A5	1
Cell Morphology,Cellular Function and Maintenance	Autophagy by muscle cell lines	0.0152			DUSP4	1
Dental Disease,Digestive System Development and Function,Gastrointestinal Disease,Organismal Development,Organismal Injury and Abnormalities	Lack of molar root	0.0152			NFIC	1
Molecular Transport	Transport of citric acid	0.0152			SLC13A5	1
Gastrointestinal Disease,Humoral Immune Response,Inflammatory Disease,Inflammatory Response,Organismal Injury and Abnormalities	Experimentally induced inflammation of intestine	0.0152			CTLA4	1
Cell Cycle,Reproductive System Development and Function	Meiosis of primordial germ cells	0.0152			FANCL	1
Cell Morphology,Organismal Injury and Abnormalities	Hypertrophy of acinar gland cells	0.0152			DBI	1
Respiratory System Development and Function	Relaxation of airway	0.0152			FN1	1
Tissue Morphology	Density of hyaloid vessel	0.0152			KDR	1
Organismal Injury and Abnormalities,Renal and Urological Disease	Glomerulosclerotic injury	0.0152			CXCR4	1
Cardiovascular System Development and Function,Organismal Development,Tissue Morphology	Length of endothelial tube	0.0152			CXCR4	1
Cell Morphology,Cellular Movement,Renal and Urological System Development and Function	Cell spreading of podocytes	0.0152			FN1	1
Cell-mediated Immune Response,Cellular Development,Cellular Function and Maintenance,Cellular Growth and Proliferation,Embryonic Development,Hematological System Development and Function,Hematopoiesis,Lymphoid Tissue Structure and Development,Organ Development,Organismal Development,Tissue Development	Differentiation of memory T helper lymphocytes	0.0152			CD69	1
Cellular Development,Nervous System Development and Function,Tissue Development	Differentiation of reactive astrocytes	0.0152			VCAN	1
Hematological System Development and Function,Tissue Development	Formation of bone marrow	0.0152			GGT1	1
Cancer,Cellular Movement,Hematological Disease,Hematopoiesis,Organismal Injury and Abnormalities	Invasion of megakaryocytes	0.0152			NQO1	1
Cellular Function and Maintenance	Trapping of odontoblasts	0.0152			NFIC	1
Cellular Development,Connective Tissue Development and Function,Tissue Development	Maturation of adipocytes	0.0152			LPIN1	1
Cancer,Cellular Development,Cellular Growth and Proliferation,Endocrine System Disorders,Organismal Injury and Abnormalities,Reproductive System Disease,Tumor Morphology	Growth of granulosa cell tumor cells	0.0152			INHBA	1
Infectious Diseases,Organismal Injury and Abnormalities	Entrance of Hepatitis C virus	0.0152			SCARB1	1
Cellular Function and Maintenance,Lipid Metabolism,Small Molecule Biochemistry	Endocytosis of lactosylceramide	0.0152			SYT11	1
Cardiovascular System Development and Function	Development of microvasculature	0.0152			FLNB	1
Cell-To-Cell Signaling and Interaction,Cellular Growth and Proliferation,Hematological System Development and Function	Suppression of Th2 cells	0.0152			IL6R	1
Cardiovascular Disease,Cardiovascular System Development and Function,Developmental Disorder,Embryonic Development,Organ Morphology,Organismal Development,Organismal Injury and Abnormalities,Tissue Morphology	Abnormal morphology of cardiac jelly	0.0152			FN1	1
Cellular Development,Cellular Growth and Proliferation,Reproductive System Development and Function	Reinitiation of proliferation of breast cell lines	0.0152			FGFR1	1
Cell Death and Survival,Organismal Injury and Abnormalities	Activation-induced cell death of Th1 cells	0.0152			FASLG	1
Cancer,Cellular Development,Cellular Growth and Proliferation,Hematological Disease,Organismal Injury and Abnormalities,Tumor Morphology	Proliferation of myeloma cells	0.0152			INHBA	1
Cellular Development,Embryonic Development,Organ Development,Organismal Development,Reproductive System Development and Function,Tissue Development	Differentiation of inguinal mammary gland	0.0152			FAT1	1
Carbohydrate Metabolism,Small Molecule Biochemistry	Fragmentation of heparan sulfate	0.0152			SOD3	1
Cell-To-Cell Signaling and Interaction,Cellular Assembly and Organization,Hair and Skin Development and Function	Cell-cell adhesion of skin cell lines	0.0152			OGT	1
Dermatological Diseases and Conditions,Organismal Injury and Abnormalities	Severe pruritus	0.0152			KLK7	1
Cellular Function and Maintenance	Cellular respiration of tumor cell lines	0.0152			LIPE	1
Cell Cycle	Arrest in cell cycle progression of myeloma cell lines	0.0152			INHBA	1
Hereditary Disorder,Neurological Disease,Organismal Injury and Abnormalities	Hereditary neuropathy with liability to pressure palsies	0.0152			OGT	1
Cell-To-Cell Signaling and Interaction,Cellular Assembly and Organization,Nervous System Development and Function	Interdigitation of mossy fiber cells	0.0152			WNT7A	1
Inflammatory Disease,Inflammatory Response,Organismal Injury and Abnormalities,Respiratory Disease	Th2-type chronic pneumonitis	0.0152			BACH2	1
Cell Death and Survival,Cellular Function and Maintenance	Delay in initiation of clearance of Cryptococcus neoformans	0.0152			IL23A	1
Cell-mediated Immune Response,Cellular Development,Cellular Function and Maintenance,Cellular Growth and Proliferation,Embryonic Development,Hematological System Development and Function,Hematopoiesis,Lymphoid Tissue Structure and Development,Organ Development,Organismal Development,Tissue Development	Development of conventional natural killer cells	0.0152			EOMES	1
Developmental Disorder,Embryonic Development,Organismal Development,Organismal Injury and Abnormalities,Skeletal and Muscular Disorders,Skeletal and Muscular System Development and Function,Tissue Morphology	Persistence of notochord	0.0152			COL2A1	1
Cell Cycle,Hematological System Development and Function	Entry into S phase of naive T lymphocytes	0.0152			CTLA4	1
Cancer,Gastrointestinal Disease,Organismal Injury and Abnormalities	Pyloric gland adenoma	0.0152			TFF1	1
Connective Tissue Development and Function,Tissue Morphology	Quantity of collagen bundle	0.0152			COL2A1	1
Cancer,Organismal Injury and Abnormalities,Reproductive System Disease	Onset of formation of breast carcinoma	0.0152			CTLA4	1
Nervous System Development and Function	Taste response of glossopharyngeal nerve	0.0152			ENTPD2	1
Molecular Transport,Nucleic Acid Metabolism,Small Molecule Biochemistry	Accumulation of NADPH	0.0152			NQO1	1
Infectious Diseases,Organismal Injury and Abnormalities,Respiratory Disease	Invasive bronchopulmonary aspergillosis	0.0152			PTX3	1
Developmental Disorder,Infectious Diseases,Organismal Injury and Abnormalities	Infection of embryonic stem cells	0.0152			DAG1	1
Infectious Diseases,Organismal Injury and Abnormalities	Infection of embryonic stem cell lines	0.0152			DAG1	1
Carbohydrate Metabolism,Small Molecule Biochemistry	N-sulfation of heparan sulfate	0.0152			NDST1	1
Cellular Growth and Proliferation,Hematological System Development and Function	Inhibition of lymphokine activated killer cells	0.0152			KLRB1	1
Small Molecule Biochemistry	Quantity of hydroxylysine	0.0152			PLOD1	1
Connective Tissue Disorders,Gastrointestinal Disease,Inflammatory Disease,Inflammatory Response,Organismal Injury and Abnormalities,Skeletal and Muscular Disorders	Delay in initiation of osteoarthritis of temporomandibular joint	0.0152			FGFR1	1
Cell-To-Cell Signaling and Interaction,Hematological System Development and Function	Conjugation of TREG cells	0.0152			CTLA4	1
Connective Tissue Development and Function,Organismal Development,Tissue Development	Development of retroperitoneal white adipose tissue	0.0152			HIPK2	1
Cell-To-Cell Signaling and Interaction,Hematological System Development and Function,Immune Cell Trafficking	Attachment of alveolar macrophages	0.0152			CSF2RB	1
Cell-mediated Immune Response,Cellular Movement,Hematological System Development and Function,Immune Cell Trafficking,Lymphoid Tissue Structure and Development	Homing of Vgamma1.1+ Vdelta6.3+ T lymphocytes	0.0152			ITK	1
Cell-To-Cell Signaling and Interaction	Dissociation of odontoblasts	0.0152			NFIC	1
Hematological System Development and Function	Enucleation of erythroid cells	0.0152			HIPK2	1
Cell Cycle	Cell cycle progression of erythroid cells	0.0152			HIPK2	1
Organismal Injury and Abnormalities,Skeletal and Muscular Disorders	Injury of extensor digitorum longus muscle	0.0152			DAG1	1
Cardiovascular System Development and Function,Connective Tissue Development and Function,Embryonic Development,Organismal Development,Skeletal and Muscular System Development and Function,Tissue Development	Angiogenesis of growth plate	0.0152			CCN2	1
Cardiovascular System Development and Function,Organismal Development,Tissue Morphology	Area of endothelial tube	0.0152			CXCR4	1
Organ Morphology,Organismal Development,Reproductive System Development and Function	Morphology of cumulus oocyte complex	0.0152			PTX3	1
Cell-To-Cell Signaling and Interaction,Cellular Growth and Proliferation,Hematological System Development and Function	Induction of B cell hybridoma cells	0.0152			INHBA	1
Cellular Development,Cellular Growth and Proliferation,Embryonic Development,Organismal Development,Tissue Development	Delay in initiation of proliferation of mesenchymal cells	0.0152			FGFR1	1
Cellular Development,Cellular Growth and Proliferation,Digestive System Development and Function,Embryonic Development,Nervous System Development and Function,Organismal Development,Tissue Development	Development of enteric neurons	0.0152			ECE1	1
Cellular Compromise	Dysfunction of double negative invariant natural killer T cells	0.0152			ICOS	1
Cellular Assembly and Organization,Cellular Function and Maintenance	Unbundling of microtubules	0.0152			WNT7A	1
Cell Cycle	Exit from G1 phase of naive T lymphocytes	0.0152			CTLA4	1
Cell-To-Cell Signaling and Interaction,Hematological System Development and Function,Inflammatory Response	Rejection of lymphokine activated killer cells	0.0152			KLRB1	1
Cell-To-Cell Signaling and Interaction,Inflammatory Response	Th17 immune response of lung cells	0.0152			ELF3	1
Cellular Development,Cellular Growth and Proliferation,Nervous System Development and Function	Colony formation of nervous tissue cell lines	0.0152			CEACAM1	1
Cell-To-Cell Signaling and Interaction,Hematological System Development and Function	Binding of V gamma 1 T cells	0.0152			FASLG	1
Cancer,Cell Death and Survival,Organismal Injury and Abnormalities,Tumor Morphology	Killing of cancer cells	0.0152			CCN2	1
Cellular Assembly and Organization,Cellular Function and Maintenance	Formation of hyaluronan cable-like structure	0.0152			VCAN	1
Cellular Compromise,Organismal Injury and Abnormalities,Reproductive System Disease	Dysfunction of oocytes	0.0152			SCARB1	1
Connective Tissue Development and Function,Embryonic Development,Organismal Development,Skeletal and Muscular System Development and Function,Tissue Development	Endochondral ossification of growth plate	0.0152			CCN2	1
Cell Morphology,Hematological System Development and Function,Immunological Disease,Lymphoid Tissue Structure and Development,Organismal Injury and Abnormalities	Abnormal morphology of CD4 positive alpha-beta intraepithelial T-cell	0.0152			PTPRC	1
Developmental Disorder,Organismal Injury and Abnormalities,Skeletal and Muscular Disorders	Polydactyly of limb bud	0.0152			SOX9	1
Free Radical Scavenging,Lipid Metabolism,Small Molecule Biochemistry	Reduction of monohydroperoxy-linoleic acid	0.0152			Gsta4	1
Neurological Disease,Organismal Injury and Abnormalities	Deletion of cerebellar vermis	0.0152			FGFR1	1
Drug Metabolism,Lipid Metabolism,Small Molecule Biochemistry,Vitamin and Mineral Metabolism	Synthesis of calcitriol	0.0152			HDC	1
Lipid Metabolism,Small Molecule Biochemistry	Hydrolysis of monooleoyl-2-O-monooleylglycerol	0.0152			LIPE	1
Connective Tissue Disorders,Dermatological Diseases and Conditions,Developmental Disorder,Hereditary Disorder,Metabolic Disease,Organismal Injury and Abnormalities,Skeletal and Muscular Disorders	Ehlers-Danlos syndrome type VIIC	0.0152			ADAMTS4	1
Hematological System Development and Function,Hematopoiesis,Humoral Immune Response,Immune Cell Trafficking,Inflammatory Response,Tissue Development	Accumulation of transitional 1 B lymphocytes	0.0152			BMF	1
Cellular Compromise	Deletion of memory T lymphocytes	0.0152			PRF1	1
Tissue Morphology	Disruption of myoepithelial cell barrier	0.0152			FGFR1	1
Cell Death and Survival,Cellular Compromise	Cytotoxicity of leukocyte cell lines	0.0152			FASLG	1
Cell-To-Cell Signaling and Interaction	Reactivity of natural killer cells	0.0152			KLRG1	1
Cancer,Organismal Injury and Abnormalities	Malignancy of natural killer T lymphocytes	0.0152			PRF1	1
Cancer,Organismal Injury and Abnormalities	Oncogenic potential of breast cancer cell lines	0.0152			TFF1	1
Gastrointestinal Disease,Inflammatory Disease,Inflammatory Response,Organismal Injury and Abnormalities	Dextran sulphate sodium-induced chronic colitis	0.0152			CD69	1
Embryonic Development,Organismal Development,Tissue Development	Expansion of testis cord	0.0152			INHBA	1
Metabolic Disease,Organismal Injury and Abnormalities	Severe hypoinsulinemia	0.0152			SOCS1	1
Cell Morphology,Cellular Compromise	Collapse of nucleus	0.0152			Gzmc	1
Cardiovascular Disease,Organismal Injury and Abnormalities	Diastolic hypertension of aorta	0.0152			ADD2	1
Organismal Development,Reproductive System Development and Function	Secretion of breast milk	0.0152			PRLR	1
Molecular Transport	Transport of carbon dioxide	0.0152			CA2	1
Drug Metabolism,Lipid Metabolism,Small Molecule Biochemistry	Drainage of testosterone	0.0152			B4GALNT1	1
Embryonic Development,Organismal Development,Tissue Development	Arrest in development of egg cylinder	0.0152			ACVR1B	1
Connective Tissue Development and Function,Connective Tissue Disorders,Embryonic Development,Organ Morphology,Organismal Development,Organismal Injury and Abnormalities,Skeletal and Muscular Disorders,Skeletal and Muscular System Development and Function,Tissue Development	Lack of ethmoid bone	0.0152			CCN2	1
Nucleic Acid Metabolism,Small Molecule Biochemistry	Biosynthesis of dATP	0.0152			ADK	1
Neurological Disease,Organismal Injury and Abnormalities	Deletion of inferior colliculus	0.0152			FGFR1	1
Cellular Development,Cellular Growth and Proliferation,Hair and Skin Development and Function	Reinitiation of proliferation of epithelial cell lines	0.0152			FGFR1	1
Nervous System Development and Function	Recovery of brain tissue	0.0152			ADNP	1
Cell-To-Cell Signaling and Interaction,Inflammatory Response	Cytotoxic reaction of granulocytes	0.0152			CTSG	1
Developmental Disorder,Organismal Injury and Abnormalities	Congenital malformation of tooth bud	0.0152			FGFR1	1
Cancer,Gastrointestinal Disease,Inflammatory Response,Organismal Injury and Abnormalities,Tumor Morphology	Rejection of colon carcinoma	0.0152			CTLA4	1
Cell Death and Survival	Killing by effector T lymphocytes	0.0152			PRF1	1
Cellular Assembly and Organization,Post-Translational Modification	Aggregation of F-actin	0.0152			SHROOM3	1
Cell Morphology,Cellular Compromise	Loss of filopodia	0.0152			NHLRC2	1
Cell Death and Survival,Organismal Injury and Abnormalities,Skeletal and Muscular Disorders	Myopathy with ongoing muscle fiber necrosis and regeneration	0.0152			LPIN1	1
Drug Metabolism,Endocrine System Development and Function,Lipid Metabolism,Small Molecule Biochemistry,Vitamin and Mineral Metabolism	Metabolism of beta-estradiol	0.0152			UGT2B7	1
Cell Death and Survival,Organismal Injury and Abnormalities	Apoptosis of lamina propria T lymphocytes	0.0152			IL6R	1
Carbohydrate Metabolism	Utilization of glycogen	0.0152			LIPE	1
Cellular Assembly and Organization	Generation of collagen fibrils	0.0152			COL2A1	1
Embryonic Development,Organismal Development,Skeletal and Muscular System Development and Function	Ossification by bone marrow mesenchymal stem cells	0.0152			SOX11	1
Antimicrobial Response	Clearance of Theiler's encephalomyelitis virus	0.0152			PRF1	1
Organ Development	Proliferation of uterus	0.0152			WNT7A	1
Cellular Compromise	Lysis of liposome	0.0152			PRF1	1
Cell-To-Cell Signaling and Interaction,Nervous System Development and Function	Conduction of tibial nerve	0.0152			DAG1	1
Reproductive System Development and Function	Vacuolation of seminiferous epithelium	0.0152			LIPE	1
Connective Tissue Development and Function,Digestive System Development and Function,Embryonic Development,Organ Development,Organismal Development,Skeletal and Muscular System Development and Function,Tissue Development	Development of maxillary incisor	0.0152			NFIC	1
Cellular Compromise,Organismal Injury and Abnormalities,Skeletal and Muscular Disorders,Tissue Morphology	Damage of sarcolemma	0.0152			DAG1	1
Cell Morphology,Cellular Function and Maintenance	Autophagy of thymoma cell lines	0.0152			DDIT4	1
Cardiovascular Disease,Organismal Injury and Abnormalities,Tissue Morphology	Disorganization of vascular channel	0.0152			KDR	1
Cell-To-Cell Signaling and Interaction	Activation of horizontal basal cells	0.0152			CYP26B1	1
Cell-To-Cell Signaling and Interaction,Nervous System Development and Function	Conduction of caudal nerve	0.0152			DAG1	1
Embryonic Development,Hair and Skin Development and Function,Organ Development,Organ Morphology,Organismal Development,Tissue Development	Morphogenesis of vibrissae	0.0152			INHBA	1
Inflammatory Response	Inflammatory response of adrenal gland	0.0152			SCARB1	1
Cellular Growth and Proliferation	Doubling time of fibroblasts	0.0152			DUSP4	1
Cell Cycle,Cell-To-Cell Signaling and Interaction,Hematological System Development and Function,Inflammatory Response	Effector phase of helper T lymphocytes	0.0152			ICOS	1
Cell-To-Cell Signaling and Interaction,Hematological System Development and Function,Immune Cell Trafficking,Inflammatory Response	Activation of peripheral T lymphocyte	0.0152			SOCS1	1
Cell-To-Cell Signaling and Interaction,Hematological System Development and Function	Hyposignaling of regulatory T lymphocytes	0.0152			CTLA4	1
Cellular Development,Nervous System Development and Function,Tissue Development	Differentiation of olfactory receptor neurons	0.0152			CYP26B1	1
Lipid Metabolism,Small Molecule Biochemistry	Lipogenesis by hepatocytes	0.0152			CAMKK2	1
Developmental Disorder,Neurological Disease,Organismal Injury and Abnormalities,Psychological Disorders	Persistent hyperactive behavior	0.0152			FGFR1	1
Cell-mediated Immune Response,Cellular Development,Cellular Function and Maintenance,Cellular Growth and Proliferation,Embryonic Development,Hematological System Development and Function,Hematopoiesis,Lymphoid Tissue Structure and Development,Organ Development,Organismal Development,Tissue Development	Development of double negative invariant natural killer T cells	0.0152			ITK	1
Carbohydrate Metabolism,Lipid Metabolism,Small Molecule Biochemistry	Transmission of lipopolysaccharide	0.0152			LBP	1
Cellular Development,Nervous System Development and Function,Tissue Development	Differentiation of apical radial glial cells	0.0152			EOMES	1
Cellular Development,Cellular Growth and Proliferation,Connective Tissue Development and Function,Tissue Development	Expansion of adipocytes	0.0152			CEACAM1	1
Cell-mediated Immune Response,Cellular Development,Cellular Function and Maintenance,Cellular Growth and Proliferation,Embryonic Development,Hematological System Development and Function,Hematopoiesis,Lymphoid Tissue Structure and Development,Organ Development,Organismal Development,Tissue Development	Development of effector memory T lymphocytes	0.0152			PTPRC	1
Cellular Development	Initiation of differentiation of pulmonary alveolus	0.0152			SOX9	1
Connective Tissue Disorders,Developmental Disorder,Organismal Injury and Abnormalities,Skeletal and Muscular Disorders	Dysplasia of cartilage tissue	0.0152			COL2A1	1
Cancer,Endocrine System Disorders,Organismal Injury and Abnormalities,Reproductive System Disease	Formation of tubulostromal ovarian tumor	0.0152			PCYT1B	1
Cell Cycle	Mitogenesis of testicular cancer cell lines	0.0152			DBI	1
Cellular Assembly and Organization	Association of phosphatidylcholine/phosphatidylethanolamine/cholesterol liposome	0.0152			CEACAM1	1
Cellular Movement,Nervous System Development and Function	Migration of unipolar brush progenitor cells	0.0152			EOMES	1
Cell-mediated Immune Response,Hematological System Development and Function	Anergy of regulatory T lymphocytes	0.0152			CTLA4	1
Cancer,Cellular Development,Cellular Growth and Proliferation,Organismal Injury and Abnormalities,Tissue Morphology,Tumor Morphology	Quantity of carcinoma cells	0.0152			FAT1	1
Cellular Function and Maintenance	Maintenance of CD8 positive memory T lymphocytes	0.0152			CXCR4	1
Free Radical Scavenging	Detoxification of monohydroperoxy-linoleic acid	0.0152			Gsta4	1
Cell-To-Cell Signaling and Interaction,Inflammatory Response	Memory T cell response by Th1 cells	0.0152			CTLA4	1
Cell Morphology,Cellular Function and Maintenance	Autophagy of thymocytes	0.0152			DDIT4	1
Cellular Development,Cellular Growth and Proliferation,Embryonic Development,Organismal Development	Proliferation of ectomesenchymal cells	0.0152			NFIC	1
Cellular Assembly and Organization	Polymerization of cytoskeleton	0.0152			ITK	1
Neurological Disease,Organismal Injury and Abnormalities	Dysfunction of sciatic nerve	0.0152			OGT	1
Lipid Metabolism,Small Molecule Biochemistry	Synthesis of gangliotriaosylceramide II3-sulfate	0.0152			B4GALNT1	1
Cellular Function and Maintenance	Respiration of pancreatic cancer cell lines	0.0152			LIPE	1
Cellular Development,Nervous System Development and Function,Tissue Development	Differentiation of unipolar brush cells	0.0152			EOMES	1
Carbohydrate Metabolism,Small Molecule Biochemistry	Generation of glucosamine	0.0152			EXTL3	1
Cellular Function and Maintenance	Progression of neuroendocrine cells	0.0152			FGFR1	1
Cellular Compromise,Organismal Injury and Abnormalities	Permeability transition of stromal vascular cells	0.0152			PTX3	1
Cellular Function and Maintenance,Cellular Movement,Hematological System Development and Function,Hematopoiesis,Humoral Immune Response,Immune Cell Trafficking,Inflammatory Response,Lymphoid Tissue Structure and Development	Localization of pre-B lymphocytes	0.0152			CXCR4	1
Digestive System Development and Function,Embryonic Development,Organ Development,Organismal Development	Morphogenesis of incisor	0.0152			INHBA	1
Cell Morphology,Cellular Development,Cellular Growth and Proliferation,Embryonic Development,Organismal Development,Tissue Development	Branching of duct cells	0.0152			PRLR	1
Embryonic Development,Organismal Development,Tissue Development	Formation of marginal stream	0.0152			CXCR4	1
Organ Morphology,Organismal Development,Organismal Injury and Abnormalities,Reproductive System Development and Function,Reproductive System Disease	Abnormal morphology of short oviduct	0.0152			WNT7A	1
Cellular Assembly and Organization	Formation of microvillar channel	0.0152			SCARB1	1
Infectious Diseases,Organismal Injury and Abnormalities	Viral entry of embryonic stem cells	0.0152			DAG1	1
Cardiovascular System Development and Function,Cell Morphology,Organismal Development,Tissue Morphology	Morphology of Tip cells	0.0152			CXCR4	1
Neurological Disease,Organismal Injury and Abnormalities	Progressive tremor	0.0152			B4GALNT1	1
Cell-To-Cell Signaling and Interaction,Cellular Assembly and Organization,Hair and Skin Development and Function	Cell-cell adhesion of epithelial cell lines	0.0152			OGT	1
Organismal Injury and Abnormalities	Regression of vascular tissue	0.0152			KDR	1
Cancer,Gastrointestinal Disease,Hepatic System Disease,Organismal Injury and Abnormalities	Diethylnitrosamine-induced hepatocellular carcinoma	0.0152			NQO1	1
Cellular Compromise,Organismal Injury and Abnormalities	Dehydration of red blood cells	0.0152			ADD2	1
Cellular Development,Cellular Growth and Proliferation,Embryonic Development,Nervous System Development and Function,Organ Development,Organismal Development,Tissue Development,Visual System Development and Function	Development of intrinsically photosensitive retinal ganglion cells	0.0152			EOMES	1
Inflammatory Disease,Inflammatory Response,Neurological Disease,Organismal Injury and Abnormalities	Chronic inflammation of brain	0.0152			PRF1	1
Cellular Assembly and Organization,Cellular Function and Maintenance	Organization of cytoplasmic matrix	0.0152			PTX3	1
Lipid Metabolism,Small Molecule Biochemistry	Catabolism of diacylglycerol	0.0152			LIPE	1
Cell-mediated Immune Response,Cellular Development,Cellular Function and Maintenance,Cellular Growth and Proliferation,Embryonic Development,Hematological System Development and Function,Hematopoiesis,Lymphoid Tissue Structure and Development,Organ Development,Organismal Development,Tissue Development	Development of innate-like lymphocytes	0.0152			EOMES	1
Organ Development,Reproductive System Development and Function	Function of oviduct	0.0152			PRLR	1
Cellular Development,Cellular Growth and Proliferation,Nervous System Development and Function,Tissue Development	Outgrowth of neurons	0.0153		0	CAMK2B,DSCAM,FGFR1,FN1,KLF7,OGT,PTN,TRPV2,VCAN	9
Cell Death and Survival,Organismal Injury and Abnormalities	Cell death of fibroblast cell lines	0.0153		0.637	BACH2,BMF,CCNB1,DDIT4,DUSP4,FASLG,FN1,GLP1R,Gzmb,HIPK2,JPH3,PTN,SRCAP,SUN2	14
Cancer,Organismal Injury and Abnormalities	Carcinoma	0.0153		0.248	ANKRD11,CCN2,CCNB1,CTLA4,ELF3,FAT1,FGFR1,FN1,Gsta4,ICOS,IL23A,KDR,LIPE,MAP3K9,NQO1,OTC,PRF1,PRLR,SOCS1,TFF1,VCAN	21
Cardiovascular System Development and Function,Organismal Development	Vasculogenesis	0.0154		-0.843	Apela,APLNR,CCN2,CEACAM1,CSF2RB,CXCR4,ECE1,FAT1,FGFR1,FN1,HIPK2,INHBA,KDR,NDST1,OGT,OLR1,RGS2,SCARB1,SOCS1,STOX1,VANGL2,WNT7A	22
Cellular Development,Hematological System Development and Function,Lymphoid Tissue Structure and Development	Maturation of T lymphocytes	0.0154		1.176	CXCR4,ICOS,ITK,PTPRC	4
Lipid Metabolism,Small Molecule Biochemistry	Synthesis of acylglycerol	0.0154		-1	APOA5,LIPE,LPIN1,SCARB1	4
Molecular Transport	Secretion of molecule	0.0155		1.077	ABCG5,CA2,GLP1R,HDC,INHBA,PRF1,PTPRC,SCARB1,SLC26A7,SOX11,SYT11,WNT7A	12
Connective Tissue Development and Function,Connective Tissue Disorders,Organismal Development,Organismal Injury and Abnormalities,Skeletal and Muscular Disorders,Skeletal and Muscular System Development and Function,Tissue Morphology	Abnormal morphology of cartilage tissue	0.0156			CCN2,COL2A1,FLNB,GDF6,RAI1	5
Organismal Injury and Abnormalities,Skeletal and Muscular Disorders	Abnormality of the upper limb	0.0156			CCN2,CYP26B1,FLNB,SOX9,WNT7A	5
Cellular Function and Maintenance	Maintenance of cells	0.0156		-0.261	BACH2,CXCR4,EOMES,FGFR1,ICOS,ITK	6
Hematological Disease,Immunological Disease,Organismal Injury and Abnormalities	Leukopenia	0.0156			BACH2,BCL11A,CD79A,CXCR4,PRF1,SOCS1	6
Reproductive System Development and Function	Litter size	0.0156		0.707	Apela,APLNR,ATP8B3,COBL,Gsta4,INHBA,LIPC,Oas1c (includes others),PTX3	9
Digestive System Development and Function,Embryonic Development,Organismal Development	Development of gastrointestinal tract	0.0156			COL2A1,CYP26B1,ECE1,FGFR1,FN1,FRAS1,INHBA,NFIC,SLC13A5,SOX11,VANGL2	11
Cancer,Organismal Injury and Abnormalities	Ductal carcinoma	0.0158		1.067	CCN2,ELF3,FGFR1,FN1,ICOS,IL23A,LIPE	7
Cellular Assembly and Organization,Cellular Function and Maintenance,Cellular Movement,Nervous System Development and Function	Endocytosis of synaptic vesicles	0.0159			ABCA13,DENND1A,SYT11	3
Embryonic Development,Hair and Skin Development and Function,Organ Development,Organ Morphology,Organismal Development,Tissue Development	Thickness of epidermis	0.0159			FGFR1,KLK7,SOCS1	3
Connective Tissue Disorders,Organismal Injury and Abnormalities,Skeletal and Muscular Disorders	Abnormality of knee joint	0.0159			FLNB,IL6R,TRAF1	3
Cell Death and Survival	Cytolysis by cytotoxic T cells	0.0159			Gzmb,PRF1,PTPRC	3
Cell Morphology,Cellular Assembly and Organization,Cellular Development,Cellular Function and Maintenance,Cellular Growth and Proliferation,Nervous System Development and Function,Organismal Development,Tissue Development	Myelination of axons	0.0159			CCN2,OGT,TENM4	3
Hematological System Development and Function,Lymphoid Tissue Structure and Development,Organ Morphology,Tissue Morphology	Morphology of lymphoid organ	0.0159			ADD2,B4GALNT1,BCL11A,BMF,CSF2RB,CTLA4,CYP26B1,FASLG,ICOS,ITK,KMT2E,NQO1,PRF1,PTPRC,SCARB1,SOCS1,SOX11,TRAF1,TTC9	19
Endocrine System Development and Function	Abnormal glucose tolerance	0.0161			GLP1R,Hmgn3	2
Nervous System Development and Function,Organ Morphology,Organismal Development	Thickness of cerebral cortex	0.0161			DSCAM,FGFR1	2
Cell-To-Cell Signaling and Interaction,Hematological System Development and Function,Inflammatory Response	Immune response of CD8+ T lymphocyte	0.0161			CSF2RB,FN1	2
Auditory and Vestibular System Development and Function,Auditory Disease,Nervous System Development and Function,Organismal Injury and Abnormalities	Abnormal hearing	0.0161			GDF6,PTN	2
Developmental Disorder,Neurological Disease,Organismal Injury and Abnormalities	Demyelination of axons	0.0161			LPIN1,PRF1	2
Cell Morphology,Organ Morphology,Skeletal and Muscular System Development and Function,Tissue Morphology	Diameter of myofiber	0.0161			COLQ,mir-351	2
Dermatological Diseases and Conditions,Organismal Injury and Abnormalities	Formation of blister	0.0161			CRIM1,FRAS1	2
Cardiovascular System Development and Function	Density of vasculature	0.0161			KDR,NDST1	2
Organismal Injury and Abnormalities	Quantity of nodule	0.0161			CXCR4,MAGI1	2
Amino Acid Metabolism	Quantity of L-tyrosine	0.0161			mir-351,OGT	2
Inflammatory Response	Inflammatory response	0.0162		1.022	CD276,CD69,CD96,CLEC7A,CXCR4,CYP26B1,EXTL3,FASLG,GGT1,GPRC5B,IL22RA1,IL23A,IL4R,IL6R,KMT2E,LBP,PRF1,PTN,SCARB1,SOCS1,SOD3,TRPV2	22
Cancer,Endocrine System Disorders,Gastrointestinal Disease,Organismal Injury and Abnormalities	Pancreatic cancer	0.0162			CCN2,Dancr,FGFR1,IL23A,LIPE	5
Connective Tissue Development and Function,Tissue Morphology	Quantity of connective tissue cells	0.0162		0.631	CCN2,FASLG,FGFR1,FN1,GGT1,GLP1R,HDC,HIPK2,IL23A,KREMEN1,LIPE	11
Skeletal and Muscular System Development and Function	Relaxation of muscle	0.0163			GPBAR1,OLR1,RGS2,SCARB1	4
Connective Tissue Disorders,Organismal Injury and Abnormalities	Abnormality of adipose tissue	0.0163		1.131	ABCG5,CIDEC,CYP26B1,EDN2,LIPE,LPIN1,OGT	7
Cardiovascular System Development and Function	Development of vasculature	0.0164		-0.811	Apela,APLNR,BMP1,CCBE1,CCN2,CEACAM1,CSF2RB,CXCR4,CYP26B1,ECE1,EDN2,F7,FASLG,FAT1,FGFR1,FLNB,FN1,HIPK2,INHBA,KDR,NDST1,OGT,OLR1,PLOD1,RGS2,SCARB1,SOCS1,STOX1,Tmsb4x (includes others),VANGL2,WNT7A	31
Organismal Development,Skeletal and Muscular System Development and Function	Morphology of limb	0.0166			CCN2,Cmya5,COL2A1,CYP26B1,FLNB,GDF6,GPR87,HAPLN1,INHBA,PRLR,SOX9,WNT7A	12
Cancer,Organismal Injury and Abnormalities	Abdominal cancer	0.0167		1.283	BMP1,CCN2,CTLA4,CXCR4,Dancr,ELF3,FASLG,FGFR1,FN1,HIPK2,IL23A,LIPE,NQO1,OTC,SOCS1,TTC28,VCAN	17
Cancer,Organismal Injury and Abnormalities	Development of malignant tumor	0.0168		-1.156	ANKRD11,BACH2,BMF,CCNB1,CEACAM1,CTLA4,FASLG,FGFR1,FN1,IL4R,KDR,LIPE,NQO1,PRF1,PRLR,PTPRC,SOCS1,TFF1,TTC28,VCAN	20
Hematological System Development and Function,Immunological Disease,Lymphoid Tissue Structure and Development,Organ Morphology,Organismal Injury and Abnormalities,Tissue Morphology	Abnormal morphology of lymphoid organ	0.0168			ADD2,BCL11A,BMF,CSF2RB,CTLA4,CYP26B1,FASLG,ICOS,ITK,KMT2E,NQO1,PRF1,PTPRC,SOCS1,SOX11,TRAF1	16
Hematological System Development and Function,Lymphoid Tissue Structure and Development,Tissue Development	Growth of lymphoid tissue	0.0169		-0.218	CD79A,COL2A1,CTLA4,CXCR4,EOMES,IL4R,ITK,SOCS1	8
Hematological System Development and Function,Lymphoid Tissue Structure and Development,Tissue Morphology	Quantity of CD4+ T-lymphocytes	0.0169		1.633	BMF,CAMKK2,CD69,CD79A,CTLA4,HDC,ICOS,IL23A,ITK,PRF1,PTPRC	11
Cancer,Hematological Disease,Immunological Disease,Organismal Injury and Abnormalities	Chronic lymphocytic leukemia	0.0169			CTDSP2,DUSP4,DUSP7,LPIN1,PTPRC	5
Cardiovascular Disease,Cardiovascular System Development and Function,Organ Morphology,Organismal Development,Organismal Injury and Abnormalities	Abnormal morphology of cardiac valve	0.0171			CLEC4E,COL2A1,ECE1,SOX11	4
Cell-mediated Immune Response,Cellular Movement,Hematological System Development and Function,Immune Cell Trafficking	Cellular infiltration by CD4+ T-lymphocytes	0.0171		-1.103	CTLA4,DDIT4,IL23A,IL4R	4
Cellular Movement	Cell movement of progenitor cells	0.0171		-1.119	CAMKK2,CD69,CXCR4,IL4R	4
Cell-mediated Immune Response,Cellular Development,Cellular Function and Maintenance,Cellular Growth and Proliferation,Embryonic Development,Hematological System Development and Function,Hematopoiesis,Lymphoid Tissue Structure and Development,Organ Development,Organismal Development,Tissue Development	Differentiation of natural killer cells	0.0171			BACH2,Gm36723,PTPRC	3
Embryonic Development,Organismal Development,Tissue Development	Development of anlage	0.0171			FGFR1,FN1,INHBA	3
Inflammatory Disease,Ophthalmic Disease,Organismal Injury and Abnormalities	Uveitis	0.0171			CLEC4E,GPBAR1,SOCS1	3
Ophthalmic Disease,Organismal Injury and Abnormalities	Anterior segment anomalies	0.0171			CYP26B1,KMT2E,NDST1	3
Cancer,Organismal Injury and Abnormalities	Non-melanoma solid tumor	0.0172		-0.02	ANKRD11,BMF,CAMK2B,CCN2,CCNB1,CTLA4,ELF3,FASLG,FAT1,FGFR1,FN1,Gsta4,ICOS,IL23A,IL6R,KDR,LIPE,MAP3K9,NQO1,OTC,PRF1,PRLR,PTPN5,PTPRC,Raet1d/Raet1e,SCARB1,SOCS1,SOX11,Sprr2a1/Sprr2a2,TFF1,TTC28,VCAN	32
Hematological System Development and Function,Hematopoiesis	Development of hematopoietic system	0.0172		0.218	CD79A,CSF2RB,CXCR4,EOMES,Gsta4,IL4R,INHBA,ITK,KMT2E,Prl7a2,PTPRC,SOCS1	12
Cellular Development,Connective Tissue Development and Function	Differentiation of fibroblast cell lines	0.0175		0.547	CAMKK2,Dancr,FN1,HIPK2,LPIN1,PTN,RGS2,SOX9,TOB2	9
Cell Morphology,Cellular Assembly and Organization,Cellular Function and Maintenance	Formation of filopodia	0.0176		-1	CCN2,CTLA4,DAG1,F7,FN1	5
Lipid Metabolism,Small Molecule Biochemistry	Homeostasis of lipid	0.0177			APOA5,B4GALNT1,DBI,FN1,GPBAR1,LIPC,LIPE,SCARB1	8
Cell-To-Cell Signaling and Interaction,Hematological System Development and Function	Response of lymphocytes	0.0178		0.91	CSF2RB,FASLG,FN1,ICOS,ITK,KLRB1,PTPRC	7
Cancer,Gastrointestinal Disease,Organismal Injury and Abnormalities	Pancreaticobiliary cancer	0.0178		1.067	CCN2,Dancr,ELF3,FGFR1,FN1,IL23A,LIPE	7
Cell Morphology,Cell-To-Cell Signaling and Interaction,Nervous System Development and Function	Plasticity of synapse	0.0178			ADD2,CAMK2B,DAG1,JPH3,PTN,TSPOAP1	6
Organ Morphology,Organismal Development,Reproductive System Development and Function	Morphology of genital organ	0.0179			BMF,BMP8A,CIDEC,CYP26B1,EDN2,FANCL,GGT1,GLP1R,HDC,INHBA,KMT2E,LIPC,LIPE,Oas1c (includes others),PCYT1B,PRLR,PTN,PTX3,SCARB1,TDRD9,WNT7A	21
Immunological Disease,Organismal Injury and Abnormalities	Hypersensitivity reaction type I	0.018		1	CD276,CSF2RB,LBP,PTPRC	4
Embryonic Development,Organismal Development,Skeletal and Muscular System Development and Function	Limb development	0.0182			B4GALNT1,CCN2,COL2A1,CYP26B1,FGFR1,FRAS1,HAPLN1,KDR,KREMEN1,PRLR,WNT7A	11
Cell-To-Cell Signaling and Interaction,Hematological System Development and Function	Binding of lymphocytes	0.0183		-0.063	CXCR4,FASLG,IL6R,ITK,SCARB1	5
Cell-To-Cell Signaling and Interaction,Cellular Movement,Hematological System Development and Function,Immune Cell Trafficking	Recruitment of lymphocytes	0.0183		1.491	CLEC4E,CXCR4,FASLG,HDC,NDST1	5
Hematological System Development and Function,Hematopoiesis,Lymphoid Tissue Structure and Development,Organ Morphology,Tissue Morphology	Quantity of double-positive thymocyte	0.0184		0.115	CD79A,CTLA4,CXCR4,ITK,KMT2E,PTPRC	6
Immunological Disease,Organismal Injury and Abnormalities	Abnormal quantity of INTERLEUKIN	0.0184			ICOS,IL23A,SOCS1	3
Cell Morphology,Cellular Development,Cellular Growth and Proliferation,Organismal Development,Tissue Development	Morphogenesis of epithelial cells	0.0184			FAT1,FLNB,PRLR	3
Hematological System Development and Function,Lymphoid Tissue Structure and Development,Tissue Morphology	Quantity of effector memory T lymphocytes	0.0184			CTLA4,ICOS,SOCS1	3
Organismal Injury and Abnormalities	Hydrops fetalis	0.0184			CXCR4,ECE1,F7	3
Cardiovascular System Development and Function,Embryonic Development,Hematological System Development and Function,Lymphoid Tissue Structure and Development,Organ Development,Organismal Development,Tissue Development	Development of lymphatics	0.0184			CCBE1,FGFR1,KDR	3
Nutritional Disease,Organismal Injury and Abnormalities	Adult-onset obesity	0.0184			CIDEC,NPB,SLC13A5	3
Connective Tissue Development and Function,Connective Tissue Disorders,Embryonic Development,Organismal Development,Organismal Injury and Abnormalities,Skeletal and Muscular Disorders,Skeletal and Muscular System Development and Function,Tissue Development,Tissue Morphology	Abnormal morphology of long bone hypertrophic chondrocyte zone	0.0184			CCN2,COL2A1,HAPLN1	3
Lymphoid Tissue Structure and Development,Tissue Morphology	Quantity of lymphatic system cells	0.0185		-0.277	BACH2,BCL11A,BMF,CAMKK2,CD69,CD79A,CLEC4E,CSF2RB,CTLA4,CXCR4,EOMES,FASLG,FGFR1,Gzmb,HDC,ICOS,IL23A,IL4R,ITK,KMT2E,NQO1,PRF1,PTPRC,PTX3,RFTN1,SAMSN1,SLC6A13,SOCS1,ST3GAL1,TRAF1	30
Hematological System Development and Function,Immunological Disease,Lymphoid Tissue Structure and Development,Organ Morphology,Organismal Development,Organismal Injury and Abnormalities,Tissue Morphology	Abnormal morphology of spleen	0.0185			ADD2,BMF,CSF2RB,CTLA4,CYP26B1,FASLG,ICOS,KMT2E,NQO1,PRF1,PTPRC,SOCS1,SOX11	13
Cellular Function and Maintenance,Cellular Movement,Lymphoid Tissue Structure and Development	Localization of lymphoid cells	0.0186			CD69,EOMES	2
Hematological System Development and Function,Lymphoid Tissue Structure and Development,Organ Morphology,Tissue Morphology	Enlargement of lymph node	0.0186			FASLG,NQO1	2
Cellular Function and Maintenance,Tissue Development	Function of chondrocytes	0.0186			CCN2,FLNB	2
Organ Morphology,Renal and Urological System Development and Function,Tissue Morphology	Quantity of glomerular cells	0.0186			CXCR4,FN1	2
Cellular Growth and Proliferation,Tissue Development	Proliferation of sustentacular cells	0.0186			INHBA,SOX11	2
Protein Synthesis	Quantity of IL-17a in blood	0.0186			CLEC4E,CLEC7A	2
Cellular Assembly and Organization,Cellular Compromise	Disruption of cytoskeleton	0.0186			ADD2,DAG1	2
Embryonic Development,Hematological System Development and Function,Lymphoid Tissue Structure and Development,Organ Development,Organismal Development,Tissue Development	Formation of lymph follicle	0.0186			IL23A,SOCS1	2
Digestive System Development and Function,Embryonic Development,Organ Development,Organ Morphology,Organismal Development,Tissue Development	Morphogenesis of salivary gland	0.0186			FGFR1,FN1	2
Connective Tissue Disorders,Developmental Disorder,Gastrointestinal Disease,Organismal Injury and Abnormalities,Skeletal and Muscular Disorders	Cleft lip	0.0186			FGFR1,SOX11	2
Cell Death and Survival,Organismal Injury and Abnormalities	Apoptosis of fibroblast cell lines	0.0186		0.077	BACH2,CCNB1,DDIT4,DUSP4,FASLG,FN1,GLP1R,HIPK2,PTN,SRCAP,SUN2	11
Cell-To-Cell Signaling and Interaction	Immune response of myeloid cells	0.0186		0.67	CSF2RB,CTSG,FN1,ICOS,PTPRC,PTX3,SCARB1,TRPV2	8
Cancer,Organismal Injury and Abnormalities	Incidence of tumor	0.0188		-0.833	ACVR1B,ANKRD11,BACH2,BMF,CAMK2B,CCNB1,CD96,CEACAM1,CTLA4,FASLG,FGFR1,FN1,IL23A,IL4R,IL6R,KDR,LIPE,NQO1,PCYT1B,PRF1,PRLR,PTPN5,PTPRC,SOCS1,SOX11,TFF1,TTC28,VCAN	28
Cellular Development	Differentiation of brain	0.0189			EOMES,FN1,SOX9,WNT7A	4
Connective Tissue Disorders,Hereditary Disorder,Organismal Injury and Abnormalities	Hereditary connective tissue disorder	0.019			ADAMTS4,CCN2,COL2A1,FGFR1,WNT7A	5
Cellular Compromise,Inflammatory Response	Degranulation of leukocytes	0.0193		0.68	CTLA4,IL4R,ITK,KLRB1,LPIN1,PRF1,PTPRC	7
Digestive System Development and Function	Ingestion by mice	0.0196		1.463	APLNR,APOA5,CAMKK2,CIDEC,GLP1R,IL6R,JPH3,LIPE,RAI1	9
Infectious Diseases,Organismal Injury and Abnormalities	Parasitic Infection	0.0196		-0.883	DUSP4,Gzmb,IL4R,IL6R,ITK,PRF1	6
Cell Death and Survival,Organismal Injury and Abnormalities	Apoptosis of B lymphocytes	0.0196		-0.102	BCL11A,BMF,DUSP4,FASLG,PRF1,PTPRC	6
Lipid Metabolism,Small Molecule Biochemistry	Metabolism of acylglycerol	0.0197		-1.732	APOA5,DBI,LIPE,LPIN1,SCARB1	5
Cellular Growth and Proliferation,Hematological System Development and Function	Inhibition of lymphocytes	0.0198			CTLA4,IL6R,KLRB1	3
Cellular Movement,Hematological System Development and Function,Immune Cell Trafficking	Cellular infiltration by antigen presenting cells	0.0198			CSF2RB,DDIT4,KDR	3
Hematological System Development and Function,Humoral Immune Response,Immune Cell Trafficking,Inflammatory Response,Tissue Development	Accumulation of B lymphocytes	0.0198			BMF,FASLG,ICOS	3
Endocrine System Disorders,Organ Morphology,Organismal Development,Organismal Injury and Abnormalities,Reproductive System Development and Function,Reproductive System Disease	Lack of corpus luteum	0.0198			EDN2,GGT1,PCYT1B	3
Protein Synthesis	Quantity of IL-1b in blood	0.0198			ADAMDEC1,IL6R,PRF1	3
Auditory and Vestibular System Development and Function,Embryonic Development,Organ Development,Organismal Development,Tissue Development	Formation of cochlea	0.0199			CTHRC1,FGFR1,SOX9,VANGL2	4
Hematological System Development and Function,Lymphoid Tissue Structure and Development,Organ Morphology,Organismal Development,Tissue Morphology	Morphology of spleen	0.02			ADD2,B4GALNT1,BMF,CSF2RB,CTLA4,CYP26B1,FASLG,ICOS,KMT2E,NQO1,PRF1,PTPRC,SOCS1,SOX11,TTC9	15
Cell Morphology	Morphology of cellular protrusions	0.02			ARC,B4GALNT1,CAMKK2,Cmya5,DSCAM,IL6R,MYO16,NHLRC2,OGT,SOX11,SUN2,TENM4,VCAN	13
Organismal Functions	Body temperature	0.0202		1.342	CAMKK2,CIDEC,EDN2,IL4R,PRF1,PRLR	6
Cell Morphology	Morphology of leukocytes	0.0204			B4GALNT1,BACH2,BCL11A,BMF,CD79A,CTLA4,FASLG,Gzmb,HDC,IL4R,ITK,PTPRC,SOCS1	13
Cardiovascular System Development and Function	Morphology of vessel	0.0204			Apela,BMP1,CXCR4,CYP26B1,ECE1,F7,FAT1,FN1,OLR1,PLOD1,RGS2,SCARB1,Tmsb4x (includes others)	13
Hematological System Development and Function,Lymphoid Tissue Structure and Development,Tissue Morphology	Quantity of memory T lymphocytes	0.0205		0.931	CD79A,CTLA4,ICOS,ITK,SOCS1	5
Developmental Disorder,Gastrointestinal Disease,Organismal Injury and Abnormalities	Congenital anomaly of mouth	0.0205			ACVR1B,COL2A1,FGFR1,HAPLN1,INHBA,NDST1,NFIC,SOX11	8
Hair and Skin Development and Function,Organ Morphology	Morphology of hair	0.0209			DBI,FOXQ1,INHBA,KRT17,PRF1,PRLR	6
Cardiovascular Disease,Organismal Injury and Abnormalities	Aortic atherosclerosis	0.0209			FASLG,LIPC,OLR1,SCARB1	4
Cellular Function and Maintenance,Cellular Movement	Localization of cells	0.0209		1.153	CD69,CXCR4,EOMES,LIPE	4
Cell-To-Cell Signaling and Interaction	Adhesion of tumor cell lines	0.0209			CEACAM1,FN1,IL6R,VCAN	4
Amino Acid Metabolism	Quantity of amino acids	0.021		-0.408	EDN2,FAT1,GGT1,mir-351,OGT,OTC,PRLR,SLC26A7	8
Cancer,Organismal Injury and Abnormalities	Metastasis of tumor cell lines	0.021		-1.894	ARHGEF37,BACH2,BCL9L,CEACAM1,CTHRC1,CXCR4,DTL,FN1,HK1,ICMT,IL22RA1,INHBA,KRT17,MAGI1,PLOD1,PRF1,SYT11,VCAN	18
Lipid Metabolism,Small Molecule Biochemistry	Cleavage of fatty acid	0.0212			GGT1,LIPE	2
Connective Tissue Development and Function	Mass of abdominal fat pad	0.0212			CEACAM1,PRLR	2
Post-Translational Modification	Sumoylation of protein	0.0212			BCL11A,SUMO2	2
Cell-To-Cell Signaling and Interaction	Adhesion of carcinoma cell lines	0.0212			CEACAM1,FN1	2
Cellular Development,Cellular Growth and Proliferation,Hematological System Development and Function,Lymphoid Tissue Structure and Development	Proliferation of Th2 cells	0.0212			ICOS,SOCS1	2
Cell-mediated Immune Response,Cellular Development,Cellular Function and Maintenance,Cellular Growth and Proliferation,Embryonic Development,Hematological System Development and Function,Hematopoiesis,Lymphoid Tissue Structure and Development,Organ Development,Organismal Development,Tissue Development	Differentiation of memory T lymphocytes	0.0212			CD69,IL23A	2
Cell Morphology,Hematological System Development and Function,Humoral Immune Response,Immunological Disease,Lymphoid Tissue Structure and Development,Organismal Injury and Abnormalities,Tissue Morphology	Abnormal morphology of follicular B lymphocytes	0.0212			BACH2,PTPRC	2
Cell Death and Survival,Organismal Injury and Abnormalities	Cell death of colorectal cancer cell lines	0.0212			FASLG,PRF1	2
Connective Tissue Development and Function,Embryonic Development,Organismal Development,Skeletal and Muscular System Development and Function,Tissue Development,Tissue Morphology	Size of epiphyseal growth plate	0.0212			CCN2,COL2A1,FLNB	3
Developmental Disorder,Embryonic Development,Organismal Development,Organismal Injury and Abnormalities,Skeletal and Muscular Disorders,Skeletal and Muscular System Development and Function,Tissue Morphology	Abnormal morphology of notochord	0.0212			COL2A1,FN1,SOX11	3
Cardiovascular Disease,Organismal Injury and Abnormalities	Congestion of vasculature	0.0212			Apela,CXCR4,EDN2	3
Inflammatory Disease,Inflammatory Response,Organismal Injury and Abnormalities,Respiratory Disease	Asthma	0.0213		-0.849	Gzmb,ICOS,IL4R,IL6R,ITK	5
Endocrine System Development and Function,Molecular Transport,Small Molecule Biochemistry	Concentration of hormone	0.0218		-0.017	CEACAM1,EDN2,GCKR,GGT1,GLP1R,GPBAR1,HDC,Hmgn3,INHBA,LIPE,PCYT1B,PRLR,SCARB1,SLC13A5,SLC26A7	15
Infectious Diseases,Organismal Injury and Abnormalities	Infection of cells	0.0219		-0.796	CEACAM1,CXCR4,DAG1,SAMHD1	4
Cellular Development,Cellular Growth and Proliferation	Cell proliferation of lymphoma cell lines	0.0219		0	IL22RA1,IL6R,SOX11,SOX9	4
Digestive System Development and Function,Organismal Development	Morphology of digestive system	0.022			APLNR,BMP1,CCBE1,CD69,CEACAM1,CLEC7A,CTHRC1,ECE1,ENTPD2,FASLG,FGFR1,GPBAR1,HIPK2,ICMT,ICOS,IL4R,INHBA,NDST1,NFIC,OGT,PRLR,PTN,SLC13A5,SOCS1,SOX9,TFF1	26
Embryonic Development,Organismal Development	Development of head	0.0221		-1.587	ANKRD11,APLP1,ASPA,BCL9L,CAMKK2,CELSR2,COL2A1,CTHRC1,CXCR4,CYP26B1,DBI,DSCAM,EOMES,FASLG,FGFR1,FN1,FOXQ1,FRAS1,GDF6,GGT1,HIPK2,IL6R,INHBA,KDR,NDST1,NFIC,OGT,SLC13A5,SOX11,SOX9,STOX1,SUN2,VANGL2,WNT7A	34
Hematological System Development and Function,Lymphoid Tissue Structure and Development,Tissue Morphology	Quantity of lymphocytes	0.0225		-0.015	BACH2,BCL11A,BMF,CAMKK2,CD69,CD79A,CLEC4E,CSF2RB,CTLA4,CXCR4,EOMES,FASLG,FGFR1,Gzmb,HDC,ICOS,IL23A,IL4R,ITK,KMT2E,NQO1,PRF1,PTPRC,SAMSN1,SLC6A13,SOCS1,ST3GAL1,TRAF1	28
Inflammatory Disease,Organismal Injury and Abnormalities	Granuloma	0.0227			CTLA4,IL4R,SOCS1	3
Connective Tissue Development and Function,Connective Tissue Disorders,Embryonic Development,Organ Morphology,Organismal Development,Organismal Injury and Abnormalities,Skeletal and Muscular Disorders,Skeletal and Muscular System Development and Function,Tissue Development	Abnormal morphology of ulna	0.0227			CCN2,FLNB,WNT7A	3
Developmental Disorder,Embryonic Development,Organismal Development,Organismal Injury and Abnormalities,Tissue Morphology	Abnormal morphology of bent neural tube	0.0227			FGFR1,FN1,SOX11	3
Digestive System Development and Function,Gastrointestinal Disease,Hepatic System Development and Function,Hepatic System Disease,Inflammatory Disease,Inflammatory Response,Organ Development,Organismal Injury and Abnormalities	Inflammation of liver	0.0227		0.651	CIDEC,FASLG,IL23A,IL4R,IL6R,KLRB1,PRF1,PTPRC,SOCS1	9
Endocrine System Development and Function,Small Molecule Biochemistry	Metabolism of hormone	0.0229		1.057	DBI,ECE1,INHBA,LIPE,PRLR,UGT2B7	6
Cell-To-Cell Signaling and Interaction,Cellular Movement,Hematological System Development and Function,Immune Cell Trafficking	Recruitment of mononuclear leukocytes	0.0229		1.741	CLEC4E,CXCR4,FASLG,HDC,IL23A,NDST1	6
Lipid Metabolism,Molecular Transport,Small Molecule Biochemistry	Concentration of triacylglycerol	0.0229		-0.525	APOA5,CEACAM1,CIDEC,DBI,LIPC,LIPE,LPIN1,NDST1,NQO1,OGT,PRF1,PTN,SCARB1,SLC13A5	14
Cardiovascular Disease,Organismal Injury and Abnormalities,Tissue Morphology	Size of vascular lesion	0.0229			ABCG5,FASLG,LIPE,PTX3,SCARB1	5
Cellular Development,Cellular Growth and Proliferation,Embryonic Development,Organismal Development,Tissue Development	Proliferation of mesenchymal cells	0.0229		-1.98	FGFR1,IL4R,KDR,SOX9	4
Organismal Development,Organismal Injury and Abnormalities,Respiratory Disease,Respiratory System Development and Function	Abnormal morphology of snout	0.0229			COL2A1,HAPLN1,NDST1,RAI1	4
Cellular Movement	Chemotaxis of myeloid cells	0.0231		1.195	CD69,CXCR4,FASLG,IL23A,IL4R,LBP,PTN,TRPV2	8
Cancer,Hematological Disease,Immunological Disease,Organismal Injury and Abnormalities	Lymphocytic leukemia	0.0236			CTDSP2,DUSP4,DUSP7,LPIN1,PTPRC,SOCS1	6
Cellular Movement,Hematological System Development and Function,Humoral Immune Response,Immune Cell Trafficking	Cell movement of B lymphocytes	0.0237		-0.277	CSF2RB,CXCR4,ICOS,NQO1,SAMSN1	5
Developmental Disorder,Organismal Injury and Abnormalities,Reproductive System Disease	Congenital malformation of genital organs	0.0237			BMF,EDN2,FANCL,GGT1,WNT7A	5
Endocrine System Disorders,Organ Morphology,Organismal Development,Organismal Injury and Abnormalities,Reproductive System Development and Function,Reproductive System Disease	Abnormal morphology of gonad	0.0238			BMP8A,CYP26B1,EDN2,FANCL,GGT1,INHBA,KMT2E,LIPC,LIPE,Oas1c (includes others),PCYT1B,PTN,PTX3,SCARB1,TDRD9	15
Amino Acid Metabolism	Quantity of L-amino acid	0.024		-1.159	FAT1,GGT1,mir-351,OGT	4
Cellular Development,Cellular Growth and Proliferation,Connective Tissue Development and Function,Skeletal and Muscular System Development and Function,Tissue Development	Proliferation of chondrocytes	0.024		-1.131	ADAMTSL2,CCN2,GGT1,PBXIP1	4
Cellular Function and Maintenance,Hematological System Development and Function	Elimination of blood cells	0.024			EOMES,IL4R	2
Cell-mediated Immune Response,Cellular Development,Cellular Function and Maintenance,Cellular Growth and Proliferation,Embryonic Development,Hematological System Development and Function,Hematopoiesis,Lymphoid Tissue Structure and Development,Organ Development,Organismal Development,Tissue Development	Differentiation of TREG cells	0.024			BACH2,ITK	2
Connective Tissue Disorders,Immunological Disease,Inflammatory Disease,Inflammatory Response,Organismal Injury and Abnormalities,Skeletal and Muscular Disorders	Collagen antibody-induced arthritis	0.024			COL2A1,CTSG	2
Ophthalmic Disease,Organismal Injury and Abnormalities	Aphakia	0.024			NDST1,SOX11	2
Auditory Disease,Immunological Disease,Organismal Injury and Abnormalities	Contact hypersensitivity of ear	0.024			FASLG,PRF1	2
Cellular Function and Maintenance,Cellular Growth and Proliferation,Reproductive System Development and Function	Production of sperm	0.024			B4GALNT1,INHBA	2
Lipid Metabolism,Small Molecule Biochemistry	Binding of lipid	0.024			FN1,LBP	2
Cardiovascular Disease,Immunological Disease,Inflammatory Disease,Organismal Injury and Abnormalities	Experimental autoimmune myocarditis	0.024			CTLA4,IL23A	2
Cancer,Inflammatory Response,Organismal Injury and Abnormalities,Tumor Morphology	Rejection of tumor	0.024			CTLA4,FN1	2
