# Supplementary material for: Maternal opioid use is associated with altered placental bacterial DNA and activation of immune-apoptotic pathways
Source: NeuroImmune Pharm Ther. 2025 Dec 16;4(4):353–62. doi: 10.1515/nipt-2025-0011 (PMC12755123; doi:10.1515/nipt-2025-0011)
Supplement: Supplementary file 4 — Supplementary Material Details [file j_nipt-2025-0011_suppl_004.zip › Table S5 GSEA KEGG.xlsx]

## Sheet: kegg gsea output Hydro_vs_Contr
ID	Description	GenesetSize	enrichmentScore	NES	pvalue	p.adjust	rank	leading_edge	core_enrichment
mmu00190	Oxidative phosphorylation - Mus musculus (house mouse)	122	0.577285	2.21144	5.42529e-08	1.41131e-05	4257	tags=69%, list=29%, signal=49%	12862/11958/74776/17709/242341/67530/72900/66218/17710/66495/66142/17711/17719/66576/57423/17993/17992/17705/66377/17720/110323/12867/66091/11950/66414/108664/68202/27425/11949/12866/225887/54405/67003/12864/71679/227197/17721/68198/13063/12865/226646/66108/12858/104130/17716/228033/67895/66046/67273/73834/11957/66925/17708/11947/67680/595136/407790/407785/28080/11974/70316/11946/66152/67942/6633…
mmu03010	Ribosome - Mus musculus (house mouse)	130	0.558383	2.17321	8.42571e-08	1.41131e-05	5062	tags=68%, list=34%, signal=45%	19933/67248/57294/68028/20090/22121/54127/19982/66483/67671/20088/20102/68735/68537/66292/64659/216767/267019/94061/66223/66481/100502825/27176/94063/27207/20091/19989/27395/75398/75617/100503670/94064/67945/19981/114641/27367/57808/20005/353242/67941/20116/66845/66448/19946/66475/68193/66407/66419/121022/19921/16785/27050/67025/65019/20068/27397/20044/64657/67891/118451/19941/19896/68436/69527/6…
mmu04650	Natural killer cell mediated cytotoxicity - Mus musculus (house mouse)	84	0.596316	2.15424	1.42349e-06	0.000119217	1166	tags=23%, list=8%, signal=21%	18646/545378/14939/14103/16643/16639/26904/19368/379043/12506/19354/22637/16635/246256/22177/14127/16408/56743/16822
mmu05020	Prion disease - Mus musculus (house mouse)	245	0.440369	1.87065	1.14308e-06	0.000119217	4207	tags=54%, list=28%, signal=39%	12279/16176/109828/12862/22153/19354/20304/20190/16175/78284/17972/17709/67530/12292/72900/66218/17710/66495/26441/66142/17711/17719/66576/15139/19167/14828/26440/17993/17992/12287/17705/66377/17720/110323/12867/66091/11950/66414/17967/68202/11949/22335/12866/225887/54405/67003/12864/71679/26442/227197/67089/17721/19166/22143/68198/238463/13063/20867/12865/226646/19177/13665/66108/12858/104130/17…
mmu01240	Biosynthesis of cofactors - Mus musculus (house mouse)	125	0.514263	1.97641	4.11812e-06	0.000275914	2940	tags=37%, list=20%, signal=30%	231396/107766/98256/100727/67375/63857/18104/56520/72535/394432/18102/70789/15930/20425/13361/77974/56720/22276/27973/216558/29807/13382/270685/15288/108156/68646/331026/17434/107272/230027/226518/17768/12036/19286/11639/22235/209176/14590/171567/66812/268756/107508/54369/232087/66454/11656
mmu00260	Glycine, serine and threonine metabolism - Mus musculus (house mouse)	34	0.702249	2.12623	1.91679e-05	0.000750019	1840	tags=56%, list=12%, signal=49%	268782/26912/67092/13142/109731/17161/236539/20425/58865/192166/107869/235582/68133/434437/13382/14431/107272/110695/237940
mmu04550	Signaling pathways regulating pluripotency of stem cells - Mus musculus (house mouse)	118	-0.495126	-1.87763	1.84305e-05	0.000750019	4344	tags=50%, list=29%, signal=36%	14368/14366/18706/11789/56637/13542/26415/74769/26416/55994/15394/16600/13544/75590/21423/13543/26417/14362/12006/244349/57265/14369/14367/12005/16195/22418/17125/17128/12168/22658/22419/18709/14173/22414/16324/20482/22420/11481/16001/23797/17127/14370/22417/14182/11479/216795/17869/11906/22422/22412/15901/15903/16878/22409/16323/18423/12159/13395/22421
mmu04310	Wnt signaling pathway - Mus musculus (house mouse)	154	-0.460556	-1.80361	1.66006e-05	0.000750019	3498	tags=40%, list=24%, signal=31%	13544/21887/21885/13543/14362/12006/14160/13017/54612/57265/21888/27373/243548/20671/13380/14369/93960/14367/54630/107515/12005/14296/22418/73181/22402/17128/328572/22419/12914/21886/22414/192199/76441/18795/22420/21415/226154/18018/18019/229658/17127/14370/22417/17393/12443/16973/228770/16842/216795/17869/22422/494504/22412/329252/12323/22409/26564/53627/212398/93840/22421
mmu05012	Parkinson disease - Mus musculus (house mouse)	247	0.412778	1.75103	2.01498e-05	0.000750019	4207	tags=50%, list=28%, signal=37%	12862/72002/22153/109731/17161/70405/17709/67530/72900/66218/75600/17710/66495/26441/66142/21823/17711/17719/66576/22166/19167/14828/26440/17993/17992/17705/66377/17720/110323/12867/66091/11950/66414/68202/11949/22335/12866/225887/54405/67003/12864/71679/26442/227197/67089/17721/19166/22143/68198/238463/13063/12865/12314/226646/19177/13665/66108/12858/104130/17716/228033/22190/26446/68015/66046/2…
mmu05208	Chemical carcinogenesis - reactive oxygen species - Mus musculus (house mouse)	201	0.435559	1.80304	2.89491e-05	0.000969795	4207	tags=52%, list=28%, signal=38%	13076/14857/12862/18104/14859/14860/231583/171429/13645/17709/67530/15368/72900/66218/211666/17710/66495/66142/17711/17719/66576/17993/50490/17992/17705/66377/17720/14866/110323/12867/66091/11950/66414/68202/13850/11949/22335/12866/225887/54405/67003/12864/71679/227197/17721/68198/12865/226646/66447/66108/14863/12858/104130/17716/228033/66046/67273/57344/11957/22334/66925/17708/11947/67680/595136…
mmu04390	Hippo signaling pathway - Mus musculus (house mouse)	144	-0.453562	-1.75665	3.32143e-05	0.00101153	3624	tags=40%, list=24%, signal=31%	12444/104318/21678/13544/319710/13543/14362/27494/241324/12006/16475/57265/27373/14633/21803/14369/93960/14367/12005/22418/17125/17128/12168/22419/71228/21676/22414/58220/22420/105782/101543/217325/21679/21415/16897/211652/17127/14370/22417/12443/238057/17131/14219/170770/16842/216795/17869/22422/12163/22412/15901/12161/22409/12159/72930/11839/242316/22421
mmu05224	Breast cancer - Mus musculus (house mouse)	124	-0.47404	-1.81582	4.58032e-05	0.00127867	3373	tags=44%, list=23%, signal=34%	13543/26417/20418/13197/14362/12006/16449/216148/57265/12575/18034/14369/14367/18129/17979/56717/12005/14296/22418/16590/22419/18709/14173/22414/12018/17977/22420/54485/21415/14172/12571/14257/16001/23797/14370/22417/14281/13866/12443/16973/14182/16842/18131/216795/17869/18132/13649/22422/18128/22412/13388/22409/212398/22421
mmu04110	Cell cycle - Mus musculus (house mouse)	152	0.457484	1.82539	6.72524e-05	0.00173304	3563	tags=42%, list=24%, signal=32%	268697/22137/72415/12428/12534/12532/12442/18392/12235/105988/69716/71988/20877/17218/67052/76464/67849/23834/12649/27401/21808/12545/67141/242705/56452/17215/56150/12447/12544/17216/13555/50793/12236/69010/12448/433759/66671/68999/73699/18393/13559/107995/52206/21809/18817/320209/69957/56438/12566/21402/13006/217232/26428/218294/50883/19357/12572/54401/140557/105837/15182/18538/75430/22627
mmu04360	Axon guidance - Mus musculus (house mouse)	165	-0.430384	-1.70748	0.00010267	0.00245675	3964	tags=45%, list=27%, signal=34%	18186/74769/226251/18845/22065/19876/14677/20130/65254/13835/20779/11854/13846/20353/20357/26417/245857/11350/18007/20347/17295/69632/20562/13838/18479/19206/19247/20352/259302/231148/13642/231637/22418/73181/12168/22419/18709/50780/237860/244058/17974/13639/57764/58220/13637/20355/171171/243743/13844/20350/319757/20359/18019/53972/70584/223881/22417/13845/18844/20563/18481/238057/214230/13641/20…
mmu04020	Calcium signaling pathway - Mus musculus (house mouse)	196	-0.408895	-1.65888	0.000134876	0.00301224	2206	tags=30%, list=15%, signal=26%	18436/14173/71785/56632/15565/14814/12290/54635/15235/11441/20866/15559/18795/15558/16438/11541/12286/12288/11515/21390/11550/18595/14172/233011/14816/18018/14257/16542/18019/239556/16439/11554/13866/11607/19204/18049/11937/14182/243764/14676/432530/13649/13867/18591/109305/12323/19216/14573/12767/57260/12291/11555/110891/11556/76757/18216/11941/18430
mmu00983	Drug metabolism - other enzymes - Mus musculus (house mouse)	56	0.584863	1.97573	0.000181304	0.00379605	2954	tags=55%, list=20%, signal=45%	231396/100727/14857/20135/13897/56520/14859/14860/99586/394432/18102/211666/110074/22271/21877/14866/16434/14869/234669/15452/66447/14863/22436/20133/22017/23918/14870/171567/54369/68214/14865
mmu05415	Diabetic cardiomyopathy - Mus musculus (house mouse)	193	0.414491	1.71741	0.000217429	0.0040466	3840	tags=47%, list=26%, signal=35%	232493/12862/19354/18796/21808/21954/17972/12843/17709/67530/72900/66218/17710/66495/66142/12825/68263/12842/17711/17719/66576/17993/17992/17705/66377/17720/110323/12867/14584/66091/11950/66414/68202/11949/22335/12866/225887/54405/67003/12864/71679/11545/227197/17721/68198/55951/12865/226646/66108/12858/104130/17716/228033/66046/67273/21809/11957/22334/66925/17708/11947/67680/595136/407790/20191/…
mmu05016	Huntington disease - Mus musculus (house mouse)	275	0.379143	1.63676	0.000217339	0.0040466	4048	tags=47%, list=27%, signal=34%	327954/20511/12862/13411/22153/14802/330355/78284/17749/18796/17709/67530/19017/72900/66218/17710/66495/26441/66142/17711/17719/66576/69590/19167/26440/17993/14776/17992/12287/17705/66377/17720/110323/12867/66091/11950/66414/68202/433759/11949/22335/12866/225887/54405/245841/67003/12864/71679/26442/227197/67089/19016/17721/56444/19166/22143/68198/238463/13063/12064/12865/226646/19177/66108/12858/…
mmu05320	Autoimmune thyroid disease - Mus musculus (house mouse)	29	0.696164	2.03863	0.000234337	0.00406294	47	tags=14%, list=0%, signal=14%	12477/18646/14939/14103
mmu05217	Basal cell carcinoma - Mus musculus (house mouse)	56	-0.54923	-1.8342	0.000242563	0.00406294	4344	tags=70%, list=29%, signal=49%	14368/14366/11789/56637/13542/24069/22059/23882/13544/13543/13197/14362/12006/57265/12575/19206/14633/14369/16576/14367/12005/22418/22419/22414/12018/22420/15245/14634/21415/319757/14370/22417/16842/216795/22422/22412/22409/12159/22421
mmu04350	TGF-beta signaling pathway - Mus musculus (house mouse)	99	-0.477148	-1.75836	0.000261538	0.00417216	3086	tags=40%, list=21%, signal=32%	18007/224109/268977/207596/21803/66313/230597/17125/17128/12168/328572/12914/434215/244058/75788/16324/20482/11481/15216/12579/71775/17127/21815/238057/17131/21926/11479/17869/20481/21825/12163/17130/15901/15903/110542/12161/23892/16323/12159/242316
mmu04934	Cushing syndrome - Mus musculus (house mouse)	139	-0.439861	-1.69549	0.000279362	0.00425392	2696	tags=32%, list=18%, signal=27%	14369/14367/17283/12005/22418/22419/208677/218461/233912/22414/18795/22420/16438/12288/11515/21415/13074/214162/12571/12579/239556/26427/381022/16439/14370/22417/11607/12443/18976/16527/16842/432530/216795/16526/13649/22422/224129/20778/22412/109305/12323/22409/12291/15492/22421
mmu05014	Amyotrophic lateral sclerosis - Mus musculus (house mouse)	330	0.355819	1.56739	0.000410607	0.00598058	3840	tags=42%, list=26%, signal=32%	327954/20511/12862/380684/13411/245610/22153/330355/12362/17709/67530/72900/66218/17710/66495/26441/66142/69736/17711/17719/66576/69590/19167/14828/26440/18645/67790/17993/15185/14776/17992/17705/66377/17720/110323/12867/225027/20383/66091/11950/53379/66414/68202/11949/12866/225887/54405/67003/12864/71679/26442/227197/67089/17721/56444/19166/22143/68198/238463/13063/12865/226646/11750/19177/13665…
mmu04330	Notch signaling pathway - Mus musculus (house mouse)	58	-0.52937	-1.78545	0.000467742	0.0065289	3498	tags=52%, list=24%, signal=40%	13544/21887/21885/13543/16449/13017/226548/19719/21888/74198/18129/20238/328572/12914/17305/21886/433586/52335/18223/54485/207521/103806/270118/20602/209200/18131/18132/56381/18128/13388
mmu05206	MicroRNAs in cancer - Mus musculus (house mouse)	158	-0.412128	-1.62443	0.000531892	0.00712735	3214	tags=35%, list=22%, signal=28%	22352/16367/11350/17295/20724/208727/12575/18596/74370/18129/22350/18590/56717/16416/12168/328572/18709/11987/23939/12914/13639/17395/13078/12018/13637/12043/18595/12571/70584/19225/13866/12443/108655/19143/74747/12125/15184/21923/21960/21859/171543/18131/384783/17869/18132/13649/21825/18128/81877/13867/18591/12505/15364/20677/12703
mmu00533	Glycosaminoglycan biosynthesis - keratan sulfate - Mus musculus (house mouse)	14	-0.762569	-1.88602	0.000757225	0.00975655	2533	tags=64%, list=17%, signal=53%	14595/76969/20442/53418/227327/54371/20444/53625/56773
mmu04916	Melanogenesis - Mus musculus (house mouse)	89	-0.463839	-1.68142	0.00101195	0.011995	3498	tags=48%, list=24%, signal=37%	18747/14368/14366/18749/56637/13542/80796/104110/14677/13544/13543/26417/14362/14681/57265/14369/14367/22418/16590/328572/22419/208677/12914/22414/18795/22420/11515/21415/13614/26427/14370/22417/18976/16842/432530/216795/22422/224129/22412/12323/22409/50518/22421
mmu05205	Proteoglycans in cancer - Mus musculus (house mouse)	190	-0.389385	-1.57196	0.000985355	0.011995	3983	tags=40%, list=27%, signal=30%	26415/74769/11735/12390/16801/26416/16440/20971/22059/74055/20130/20779/19303/26417/14362/11733/68794/17295/13869/69632/57265/12575/18479/15529/19206/21803/329251/14369/19247/16419/14367/22350/17390/69253/56717/22418/16416/22419/18709/14173/16147/83383/22414/20544/17395/22420/16438/286940/16398/319757/16001/16542/23797/15530/16439/14370/22417/13866/12443/14268/18793/14182/21859/21926/216795/17869…
mmu04010	MAPK signaling pathway - Mus musculus (house mouse)	265	-0.3559	-1.50542	0.00103837	0.011995	4062	tags=43%, list=27%, signal=32%	19713/14256/18033/65964/26415/16476/26416/12297/26405/22341/22059/23882/21937/70686/20130/26410/76089/26397/78405/240672/75590/17347/26417/13714/13197/63953/22034/381921/68794/56613/17295/13869/18034/18479/19697/16337/12978/18596/21803/18015/20111/17164/21802/26407/26406/18590/19252/15482/19698/71609/16590/17762/20807/23939/14173/71785/18188/15507/19060/19099/14013/330177/71751/13639/12290/54635/…
mmu01521	EGFR tyrosine kinase inhibitor resistance - Mus musculus (house mouse)	77	-0.478576	-1.70365	0.00115456	0.0124767	3514	tags=42%, list=24%, signal=32%	20779/26417/13685/20418/17295/14456/216148/18596/18015/21802/18590/56717/26362/18709/14173/71785/12048/54635/12043/56484/100042150/16194/18595/16001/16542/23797/13866/12125/13649/13867/18591/211323
mmu04630	JAK-STAT signaling pathway - Mus musculus (house mouse)	117	-0.434869	-1.64822	0.00112877	0.0124767	2926	tags=38%, list=20%, signal=30%	12575/16197/57914/18596/192157/19247/18590/56717/16195/15979/14600/328572/18709/230405/18413/12048/12914/20851/56708/213043/12043/16194/242700/18595/12702/23797/60504/12443/216233/17480/17869/13649/18591/16190/12984/12700/16878/28078/230828/93672/12983/12703/209590/237310
mmu03060	Protein export - Mus musculus (house mouse)	27	0.666249	1.92783	0.00123711	0.012951	2528	tags=52%, list=17%, signal=43%	76976/76219/93757/20335/14828/66541/69019/66286/27058/57743/100101806/66212/66384/76687
mmu00534	Glycosaminoglycan biosynthesis - heparan sulfate / heparin - Mus musculus (house mouse)	20	-0.68879	-1.84598	0.00155465	0.0155657	3605	tags=70%, list=24%, signal=53%	17423/218271/14042/56219/15476/233781/217119/93683/54616/50785/83398/15531/54710/15478
mmu04012	ErbB signaling pathway - Mus musculus (house mouse)	80	-0.471378	-1.6892	0.0015798	0.0155657	3514	tags=39%, list=24%, signal=30%	16476/74769/20416/20779/26417/13685/20418/11350/11352/13869/216148/12575/18479/21802/56717/18709/17974/20851/12223/100042150/23797/70584/13866/18481/214230/17869/13649/13867/12323/11839/211323
mmu03030	DNA replication - Mus musculus (house mouse)	35	0.623931	1.88701	0.00165341	0.0158255	4029	tags=57%, list=27%, signal=42%	17218/18974/19075/18968/68240/106344/17215/17216/72151/327762/381760/19891/66979/67153/68275/19076/18538/18973/14156/17217
mmu00982	Drug metabolism - cytochrome P450 - Mus musculus (house mouse)	38	0.613119	1.90091	0.00173637	0.015957	3013	tags=63%, list=20%, signal=50%	231396/100727/14857/14859/14860/394432/109731/226564/17161/11529/11522/211666/54486/14866/621603/14261/14869/66447/14863/11532/14870/68214/14865/71724
mmu04925	Aldosterone synthesis and secretion - Mus musculus (house mouse)	88	-0.463715	-1.67899	0.00176241	0.015957	1636	tags=24%, list=11%, signal=21%	18795/16438/12288/11515/239556/26427/16439/11607/18976/16527/432530/224129/16521/20778/269060/109305/12323/12291/15492/11941/16890
mmu05332	Graft-versus-host disease - Mus musculus (house mouse)	30	0.640998	1.90444	0.00189784	0.0167309	631	tags=20%, list=4%, signal=19%	18646/14939/14103/16643/16176/16175
mmu01522	Endocrine resistance - Mus musculus (house mouse)	90	-0.44682	-1.6254	0.00205701	0.0176692	4402	tags=44%, list=30%, signal=31%	18747/20185/18706/18749/104110/26415/16476/74769/26416/20416/22059/27413/20779/26417/20418/16449/216148/12575/18129/17979/17390/56717/18709/17395/12043/54485/11515/16001/23797/14281/13866/12443/18131/432530/18132/13649/224129/18128/13388/76854
mmu04623	Cytosolic DNA-sensing pathway - Mus musculus (house mouse)	54	0.515254	1.73119	0.00223414	0.0187109	1113	tags=20%, list=8%, signal=19%	16176/54722/383619/20304/56045/66824/17749/67486/12362/54483/67005
mmu04935	Growth hormone synthesis, secretion and action - Mus musculus (house mouse)	103	-0.434288	-1.61083	0.00276743	0.0226119	4402	tags=43%, list=30%, signal=30%	18747/12915/18706/18749/56637/104110/26415/74769/26416/16440/20416/14677/26397/14672/26417/20418/16367/216148/12927/56717/14600/328572/18709/208677/12914/20851/18795/16438/12288/11515/12702/23797/26427/16439/14281/384783/432530/216233/16477/16009/224129/16005/12703/244958
mmu00140	Steroid hormone biosynthesis - Mus musculus (house mouse)	32	0.605582	1.8146	0.00299286	0.0238716	1049	tags=38%, list=7%, signal=35%	433247/231396/13076/100727/15497/110115/226143/54200/394432/105349/15490/15484
mmu05204	Chemical carcinogenesis - DNA adducts - Mus musculus (house mouse)	36	0.577325	1.77416	0.00346232	0.0268028	481	tags=25%, list=3%, signal=24%	433247/231396/13076/100727/14857/226143/14859/14860/394432
mmu01230	Biosynthesis of amino acids - Mus musculus (house mouse)	67	0.494505	1.71926	0.00352036	0.0268028	2917	tags=39%, list=20%, signal=31%	230163/18416/83553/227231/110639/236539/20425/15926/107869/11898/18642/109900/107272/66194/15929/66646/12036/13808/269951/14719/67834/18746/11428/209027/232087/21991
mmu04927	Cortisol synthesis and secretion - Mus musculus (house mouse)	59	-0.481514	-1.63044	0.0044186	0.0321789	1636	tags=34%, list=11%, signal=30%	208677/218461/18795/16438/12288/11515/13074/239556/26427/16439/11607/18976/16527/432530/16526/224129/20778/109305/12291/15492
mmu04928	Parathyroid hormone synthesis, secretion and action - Mus musculus (house mouse)	92	-0.433039	-1.58333	0.00433466	0.0321789	4411	tags=50%, list=30%, signal=35%	20181/18747/12915/17387/18749/23948/104110/18577/213498/16801/16440/18806/14674/13081/14677/14672/17388/26417/17261/12575/12393/20182/16658/208677/17386/14673/18795/12043/16438/11515/75547/19228/18578/26427/16439/14281/16478/16973/238871/14182/432530/13649/224129/19227/22337/17391
mmu03440	Homologous recombination - Mus musculus (house mouse)	40	0.56055	1.7384	0.0048146	0.0343168	4436	tags=52%, list=30%, signal=37%	623474/237911/68240/19361/12189/19363/70681/381760/12144/19891/210766/233826/235559/68275/27354/114714/20422/17535/268465/71711/12021
mmu04150	mTOR signaling pathway - Mus musculus (house mouse)	143	-0.384365	-1.48593	0.00516525	0.0360492	4670	tags=41%, list=31%, signal=28%	17254/11966/20663/14365/277854/14368/14783/14366/18706/64930/56637/13542/227154/74769/21937/20539/68775/13544/13543/56430/26417/13685/14362/16367/57265/16337/14369/74370/20111/14367/56717/22418/22419/18709/20869/67605/22414/20393/64898/71962/22420/22241/80909/16001/23797/97998/14370/22417/16973/74747/21926/216795/320311/22422/22412/22409/14245/22421
mmu05323	Rheumatoid arthritis - Mus musculus (house mouse)	67	0.484676	1.68509	0.00529653	0.036211	2485	tags=33%, list=17%, signal=27%	12477/83995/83430/16176/83996/20304/20310/16175/21808/242341/16408/14825/13038/108664/12519/12977/20293/16414/15894/21809/16168/73834
mmu03050	Proteasome - Mus musculus (house mouse)	44	0.550587	1.75289	0.00542687	0.0363601	4335	tags=61%, list=29%, signal=44%	26441/19167/26440/26442/67089/19188/19166/19177/16912/26446/26443/66537/26445/19179/19184/19170/19181/59029/66997/66413/26444/19182/23997/23996/20422/19172/67151
mmu05412	Arrhythmogenic right ventricular cardiomyopathy - Mus musculus (house mouse)	63	-0.465824	-1.59052	0.00644534	0.0415228	2658	tags=40%, list=18%, signal=33%	16419/13511/16416/24052/16421/16400/16905/16480/11474/12295/12288/81904/21415/13405/241226/16398/13138/24053/320910/11937/16842/192897/319480/12294/110891
mmu04060	Cytokine-cytokine receptor interaction - Mus musculus (house mouse)	177	-0.368839	-1.47264	0.00636976	0.0415228	1759	tags=27%, list=12%, signal=24%	16322/16324/56708/215257/11481/21941/11482/18383/21938/16194/230979/242700/14562/60504/18049/238057/27279/16174/22035/20306/21940/21926/11479/13607/17480/16994/12163/20312/16190/66102/110542/12161/12984/16878/28078/230828/16323/12767/69677/93672/12159/12983/209590/56069/242316/16182/232983
mmu04920	Adipocytokine signaling pathway - Mus musculus (house mouse)	60	-0.470582	-1.59939	0.00665686	0.0420764	4088	tags=50%, list=28%, signal=36%	108099/18033/72674/21937/100705/19079/74551/16847/18036/16367/18534/19697/20525/19247/18035/78070/56717/18037/20182/71609/20869/12894/21938/12702/23797/18976/384783/21926/207565/216739
mmu00670	One carbon pool by folate - Mus musculus (house mouse)	19	0.654978	1.76046	0.00810774	0.0493835	2027	tags=47%, list=14%, signal=41%	14317/20425/13361/22171/434437/270685/108156/17768/216188
mmu00980	Metabolism of xenobiotics by cytochrome P450 - Mus musculus (house mouse)	39	0.56491	1.75064	0.00796497	0.0493835	2954	tags=54%, list=20%, signal=43%	231396/13076/100727/14857/14859/14860/394432/11529/11522/211666/54486/14866/621603/14869/66447/14863/11532/14870/68214/110198/14865
